# Supplementary material for: THSD4 is a novel mediator of T cell exclusion and anti-PD-1 resistance in hormone receptor-positive breast cancer
Source: Biomark Res. 2025 Oct 28;13:135. doi: 10.1186/s40364-025-00850-7 (PMC12570572; doi:10.1186/s40364-025-00850-7)
Supplement: Supplementary file 3 — Supplementary Material 3. All genes hits [file 40364_2025_850_MOESM3_ESM.xlsx]

## Sheet: Genes - T cells TCGA & METABRIC
Gene	TCGA T cell pearson correlation	p-vaue of TCGA T cell pearson correlation	TCGA T cell spearman correlation	p-value of TCGA T cell pearson correlation	METABRIC T cell pearson correlation	p-value of METABRIC T cell pearson correlation	METABRIC T cell spearman correlation	p-value of METABRIC T cell spearman correlation
A1BG	-0.127412	0.000367097	-0.222708	3.36473e-10	-0.0266779	0.244738	-0.0197211	0.38989
A1CF	0.0148409	0.679381	0.0141203	0.694142	0.0451659	0.0488382	0.0456966	0.0462425
A2M	0.0105712	0.768457	0.117249	0.00105127	0.0828709	0.000295788	0.117835	2.53724e-07
A4GALT	0.0209577	0.559429	-0.00523011	0.884199	0.00236322	0.917944	-0.0247781	0.279982
A4GNT	0.00318971	0.92922	-0.00376009	0.916605	0.0166664	0.46746	-0.003041	0.894532
AAA1	-0.0296759	0.408468	-0.0439649	0.220606	-0.00407599	0.858964	-0.0102378	0.655363
AAAS	-0.139796	9.14425e-05	-0.191209	7.6829e-08	0.0164357	0.473646	-0.111686	1.03854e-06
AACS	-0.141501	7.48128e-05	-0.198281	2.44482e-08	-0.15179	2.817e-11	-0.243477	4.42514e-27
AADAC	0.0279498	0.436279	0.149493	2.83151e-05	0.0212394	0.35443	0.0671473	0.00338334
AADACL2	0.00698687	0.845728	0.0616568	0.0856795	-0.014539	0.526175	-0.0187473	0.413725
AADACL3	0.140545	8.37481e-05	0.0365794	0.308205	0.0106429	0.642657	0.0248397	0.278787
AADACL4	0.121659	0.000672423	0.114768	0.001343	-0.0118017	0.606897	-0.0317804	0.165805
AADAT	0.0623072	0.0824213	0.124158	0.000518597	-0.0110884	0.628804	0.0553975	0.0156535
AAK1	0.0327441	0.361719	-0.0262199	0.465212	0.217801	7.21592e-22	0.154474	1.24429e-11
AAMP	-0.0278426	0.438041	-0.0333855	0.352385	0.0421873	0.0657735	-0.00365378	0.873444
AANAT	0.0705806	0.0490716	0.218752	6.9778e-10	0.00732797	0.749374	0.0112681	0.623254
AARS	0.0538256	0.133611	0.0898317	0.0121869	0.143543	3.16815e-10	0.237645	7.68933e-26
AARS2	0.0570947	0.111551	0.0429989	0.230925	0.136145	2.4767e-09	0.0954126	3.05938e-05
AARSD1	-0.13008	0.000274869	-0.158066	9.43744e-06	-0.0356656	0.119868	-0.172218	3.89764e-14
AASDH	-0.0951838	0.00789111	-0.126567	0.000401852	-0.148153	8.32717e-11	-0.200894	8.89003e-19
AASDHPPT	-0.0885538	0.0134779	-0.0936211	0.00897818	-0.0836352	0.000259746	-0.0942373	3.83146e-05
AASS	-0.0639192	0.0747765	-0.0878355	0.0142553	-0.0668601	0.00352268	-0.0864589	0.000159222
AATF	-0.014542	0.68549	0.0248938	0.488092	0.0906727	7.46325e-05	0.132734	6.16447e-09
AATK	-0.10303	0.00401705	-0.144842	5.01465e-05	0.000917355	0.9681	0.010349	0.651864
ABAT	-0.217426	8.88276e-10	-0.320414	4.92871e-20	-0.230835	1.95703e-24	-0.350972	2.82702e-56
ABCA1	0.099161	0.00563596	0.0443422	0.216667	0.221964	1.13794e-22	0.275711	1.52434e-34
ABCA10	-0.00198908	0.955827	0.040171	0.263086	-0.0442759	0.0534655	-0.0875392	0.000131522
ABCA11P	-0.0777253	0.0301771	-0.124241	0.000514093	-0.0218131	0.34158	-0.0916055	6.28271e-05
ABCA12	-0.0223485	0.533656	-0.0756214	0.0349523	-0.035248	0.124268	-0.0849026	0.000208902
ABCA13	0.0288509	0.421627	0.0648595	0.0705911	-0.00182797	0.936484	0.0210652	0.358391
ABCA17P	-0.0632373	0.0779368	-0.134782	0.000162859	-0.0184292	0.421695	-0.0349359	0.127637
ABCA2	-0.143223	6.09447e-05	-0.218979	6.69346e-10	-0.0439125	0.0554573	-0.126515	3.06579e-08
ABCA3	-0.215642	1.22609e-09	-0.327295	6.99459e-21	-0.176523	8.73289e-15	-0.270405	3.04751e-33
ABCA4	-0.0013616	0.969753	-0.10562	0.00318263	-0.000985088	0.965746	-0.0392783	0.0867147
ABCA5	-0.0325231	0.364969	-0.037026	0.302331	-0.100205	1.18986e-05	-0.13421	4.16629e-09
ABCA6	0.11154	0.00183409	0.0864845	0.015825	0.0739543	0.00124468	0.111814	1.0092e-06
ABCA7	0.17079	1.65634e-06	0.102877	0.00407195	0.386962	5.1599e-69	0.193771	1.48484e-17
ABCA8	-0.00893801	0.803431	0.0246283	0.492745	-0.0184165	0.422015	0.0158506	0.489536
ABCA9	0.0414855	0.247772	0.0715512	0.0460319	-0.0304174	0.184725	0.00345119	0.880406
ABCB1	0.246994	2.8129e-12	0.286373	3.75949e-16	0.34646	8.62425e-55	0.309658	1.44113e-43
ABCB10	-0.034971	0.329975	-0.0547009	0.127398	-0.066174	0.00387696	-0.0234548	0.306475
ABCB11	0.0218865	0.54215	0.114381	0.00139464	0.106897	2.96024e-06	0.0847616	0.000214056
ABCB4	0.0885854	0.0134446	-0.0512092	0.15358	0.375141	1.19358e-64	0.0813305	0.000383093
ABCB5	-0.0530781	0.1391	-0.0776262	0.0303887	-0.0276952	0.227202	-0.000851564	0.970386
ABCB6	0.0283555	0.429646	0.104628	0.0034815	0.014311	0.532683	0.0612404	0.00753408
ABCB7	-0.0325071	0.365205	-0.0855058	0.0170551	0.133172	5.48968e-09	0.00403949	0.860214
ABCB8	-0.130071	0.000275143	-0.15765	9.96807e-06	-0.134568	3.78634e-09	-0.119982	1.52452e-07
ABCB9	-0.0214791	0.549697	-0.0558332	0.119697	0.0236376	0.30272	0.0542393	0.0179673
ABCC1	0.0024708	0.945144	-0.00271315	0.939773	0.094158	3.8897e-05	0.0956355	2.93073e-05
ABCC10	0.182762	2.85466e-07	0.217213	9.23304e-10	0.253578	2.6282e-29	0.247735	5.24642e-28
ABCC11	-0.0877955	0.0142998	-0.19781	2.64192e-08	-0.0721614	0.00163291	-0.131858	7.76238e-09
ABCC12	-0.0424642	0.236782	-0.116197	0.00116697	-0.0100699	0.660657	-0.081515	0.000371494
ABCC13	-0.0845017	0.0184032	-0.19992	1.86348e-08	-0.0721483	0.00163612	-0.120891	1.22559e-07
ABCC2	-0.028015	0.435208	0.112696	0.00164179	0.0579527	0.0114532	0.132405	6.72211e-09
ABCC3	-0.0143223	0.689993	-0.0665633	0.0634963	-0.0165223	0.47132	-0.0299998	0.19083
ABCC4	0.0738042	0.0395812	0.230993	6.98257e-11	0.104824	4.59633e-06	0.283092	2.11327e-36
ABCC5	-0.156282	1.19196e-05	-0.184076	2.33637e-07	-0.0959802	2.74179e-05	-0.0824456	0.000317824
ABCC6	-0.102128	0.0043515	-0.130864	0.000252198	-0.0948403	3.41481e-05	-0.119519	1.70295e-07
ABCC8	-0.178344	5.53787e-07	-0.332474	1.55589e-21	-0.16706	2.22501e-13	-0.329999	1.4041e-49
ABCC9	-0.133781	0.00018232	-0.197109	2.96463e-08	0.00786764	0.731604	-0.000392308	0.986355
ABCD1	0.159595	7.71069e-06	0.196811	3.11282e-08	0.247874	4.8886e-28	0.268696	7.88393e-33
ABCD2	0.585831	7.12396e-73	0.54215	1.18901e-60	0.0865029	0.000157996	0.0448391	0.0504966
ABCD3	-0.210453	3.08248e-09	-0.315749	1.80055e-19	-0.229825	3.13521e-24	-0.267458	1.56308e-32
ABCD4	-0.00338509	0.924897	-0.0513584	0.152383	0.0290722	0.204919	-0.0206821	0.367203
ABCE1	0.0514691	0.1515	0.071888	0.0450148	0.13103	9.6395e-09	0.190304	5.62355e-17
ABCF1	0.137121	0.00012472	0.12408	0.000522876	0.197546	3.38288e-18	0.159824	2.33924e-12
ABCF2	0.10003	0.00522835	0.0536634	0.134787	0.0475227	0.0381805	0.0552383	0.0159553
ABCF3	0.0096622	0.78787	-0.00834755	0.816177	0.0883634	0.000113511	0.0597256	0.00915939
ABCG1	-0.0331012	0.356503	-0.0896005	0.0124121	-0.0648708	0.00464019	-0.105011	4.41914e-06
ABCG2	-0.0771953	0.0313239	-0.195197	4.04957e-08	-0.115411	4.46056e-07	-0.165395	3.85951e-13
ABCG4	-0.0756385	0.0349112	-0.0831279	0.0203981	-0.0401106	0.0802367	0.00237202	0.917639
ABCG5	-0.0480111	0.18097	-0.0259704	0.46947	0.0208334	0.363707	-0.0324257	0.157374
ABCG8	0.00107809	0.976049	0.0883987	0.0136426	0.0332126	0.147534	0.00408304	0.858723
ABHD1	-0.151484	2.20555e-05	-0.187414	1.39583e-07	-0.1756	1.20749e-14	-0.251482	7.76197e-29
ABHD11	-0.0143885	0.688634	0.0371989	0.300078	-0.1408	6.87719e-10	-0.143709	3.02139e-10
ABHD12	-0.0640307	0.07427	-0.0556296	0.121055	-0.102103	8.0886e-06	-0.04634	0.0432522
ABHD12B	-0.0881234	0.0139391	-0.198858	2.2226e-08	-0.063971	0.00524391	-0.113564	6.80459e-07
ABHD13	0.0278553	0.437832	0.00790407	0.825782	0.0121046	0.597697	-0.00511805	0.823441
ABHD14A	-0.103068	0.00400364	-0.14324	6.08177e-05	-0.0991991	1.45591e-05	-0.188135	1.2772e-16
ABHD14B	-0.139769	9.17304e-05	-0.16004	7.26771e-06	0.0649867	0.00456717	-0.117241	2.91603e-07
ABHD15	-0.04695	0.190813	-0.128632	0.000321805	-0.0319569	0.163466	-0.0758866	0.000922895
ABHD2	-0.0825501	0.0212918	-0.23877	1.50883e-11	-0.0239824	0.29572	0.0241336	0.292685
ABHD3	-0.0661833	0.0650254	-0.0362965	0.311963	-0.0648328	0.00466433	-0.0690872	0.00256605
ABHD4	-0.119623	0.000828067	-0.164831	3.80361e-06	-0.0862429	0.000165383	-0.13585	2.68238e-09
ABHD5	-0.13243	0.000212051	-0.113413	0.00153208	-0.101266	9.59826e-06	-0.0471418	0.0397558
ABHD6	0.0096266	0.788633	0.0197661	0.58198	0.0837855	0.00025316	0.036382	0.112605
ABHD8	-0.0296774	0.408445	-0.0797515	0.0261183	-0.0168006	0.463883	-0.0776076	0.000703031
ABI1	0.138063	0.000111877	0.178672	5.27501e-07	0.203043	3.72104e-19	0.235972	1.71928e-25
ABI2	-0.119137	0.000869775	-0.156884	1.10196e-05	-0.140622	7.22819e-10	-0.111111	1.18032e-06
ABI3	0.587173	2.8e-73	0.458041	1.3049e-41	0.639179	4.61571e-219	0.545229	7.85568e-148
ABI3BP	0.231588	6.22243e-11	0.266942	3.68803e-14	0.371816	1.87035e-63	0.339675	1.32508e-52
ABL1	-0.127763	0.000353502	-0.113373	0.00153807	0.0108739	0.63546	0.022772	0.320775
ABL2	-0.125536	0.000448466	-0.12308	0.000580403	-0.0243214	0.288944	0.0234764	0.306031
ABLIM1	-0.00580702	0.871531	0.0355869	0.321524	0.160051	2.17611e-12	0.0695021	0.00241658
ABLIM2	-0.030768	0.391432	-0.0313865	0.381977	-0.0808071	0.000417868	-0.129544	1.41687e-08
ABLIM3	-0.226205	1.74546e-10	-0.309892	8.86707e-19	-0.142076	4.80404e-10	-0.291639	1.264e-38
ABO	-0.00182814	0.959397	0.0238815	0.505959	0.00132332	0.953996	0.00380944	0.8681
ABP1	-0.0209329	0.559894	0.133877	0.000180353	0.0433738	0.0585232	0.25341	2.86685e-29
ABR	-0.0277062	0.44029	-0.0616645	0.0856406	0.0334777	0.144329	0.00335404	0.883749
ABRA	-0.0124194	0.729443	0.0189169	0.598305	0.00682733	0.765979	-0.00333299	0.884473
ABT1	0.1761	7.70627e-07	0.21245	2.16786e-09	0.0831536	0.000281942	0.092849	4.98157e-05
ABTB1	-0.0160936	0.654009	-0.0880594	0.0140089	0.0567915	0.0132191	-0.0379634	0.0978023
ABTB2	0.0548897	0.126089	0.233386	4.38273e-11	0.0649933	0.00456304	0.184525	4.89534e-16
ACAA1	-0.0894995	0.0125116	-0.082909	0.0207327	-0.169436	1.00415e-13	-0.282445	3.09092e-36
ACAA2	0.0646661	0.0714359	0.089563	0.0124489	0.036567	0.110788	0.101971	8.31006e-06
ACACA	-0.152607	1.91293e-05	-0.211712	2.46996e-09	-0.122882	7.55731e-08	-0.146219	1.46625e-10
ACACB	-0.082503	0.0213662	-0.110832	0.00196174	-0.0621589	0.00667933	-0.0899868	8.46194e-05
ACAD10	-0.197399	2.82646e-08	-0.236515	2.36594e-11	-0.101498	9.15362e-06	-0.18286	9.01408e-16
ACAD11	-0.0336315	0.348847	-0.092491	0.00984559	0.00987432	0.666848	-0.0594142	0.00952984
ACAD8	-0.0697712	0.0517335	-0.0941237	0.00861486	-0.10099	1.01507e-05	-0.140355	7.78697e-10
ACAD9	-0.0499527	0.16394	-0.0397528	0.268093	0.0459604	0.0449961	0.0436943	0.0566827
ACADM	-0.0574799	0.109153	-0.0418713	0.243398	-0.114572	5.40791e-07	-0.143838	2.91179e-10
ACADSB	-0.227616	1.33531e-10	-0.35301	3.00839e-24	-0.216739	1.14888e-21	-0.354408	2.01565e-57
ACADVL	-0.081359	0.023242	-0.0857756	0.0167079	-0.138588	1.27092e-09	-0.195497	7.57938e-18
ACAN	-0.0139965	0.69669	-0.11061	0.00200343	-0.0237055	0.301333	0.000809502	0.971848
ACAP1	0.794687	2.09786e-170	0.739155	2.48452e-135	0.86547	0	0.732604	6.1916306736825e-320
ACAP2	0.0577904	0.107249	-0.00265368	0.941091	0.136011	2.56811e-09	0.0726975	0.00150651
ACAP3	0.0282406	0.431518	0.0162476	0.650916	-0.0207066	0.366635	-0.0542692	0.0179041
ACAT1	-0.117219	0.00105444	-0.129739	0.000285317	-0.169794	8.89792e-14	-0.163096	8.17946e-13
ACAT2	0.091295	0.010844	0.108663	0.0024052	0.0601208	0.0087077	0.115372	4.50023e-07
ACBD3	-0.141891	7.14343e-05	-0.167794	2.525e-06	-0.0940473	3.97244e-05	-0.0614558	0.0073253
ACBD4	-0.186853	1.52302e-07	-0.264617	6.22997e-14	-0.0384964	0.0931785	-0.132232	7.03637e-09
ACBD5	-0.0519528	0.147687	-0.0971179	0.00670947	-0.0842251	0.000234788	-0.100752	1.06528e-05
ACBD6	-0.0866519	0.0156226	-0.0681864	0.0572948	-0.114094	6.03149e-07	-0.0796455	0.000505835
ACCN1	-0.0103477	0.773217	-0.0933541	0.00917678	-0.0441549	0.0541219	-0.119179	1.84647e-07
ACCN2	-0.114611	0.00136366	-0.168727	2.21612e-06	-0.0996358	1.33412e-05	-0.134342	4.02199e-09
ACCN3	-0.0334213	0.351869	-0.0513352	0.152569	0.0598705	0.00899133	0.0455029	0.0471763
ACCN4	0.115629	0.00123423	0.156475	1.16243e-05	-0.0144677	0.528204	-0.0271654	0.236221
ACCN5	-0.00333439	0.926018	-0.0109062	0.761339	-0.0138192	0.54686	-0.00084141	0.970739
ACCS	0.0920637	0.0101924	0.0246073	0.493115	0.0672841	0.00331877	0.00930898	0.684867
ACCSL	0.0737878	0.0396252	0.111541	0.00183391	-0.0128724	0.574667	-0.00352263	0.87795
ACD	0.0896941	0.0123205	0.0891908	0.0128201	0.0528306	0.0211808	0.0642248	0.00506679
ACE	-0.0154925	0.666135	0.00605681	0.866056	0.00449432	0.844665	0.00503747	0.826176
ACE2	0.0765904	0.0326783	0.323461	2.08879e-20	0.016256	0.478496	0.175949	1.06858e-14
ACER1	0.022612	0.528841	0.135166	0.000155914	0.0131193	0.567352	0.0130539	0.569283
ACER2	-0.20872	4.17183e-09	-0.341437	1.07759e-22	-0.128578	1.81566e-08	-0.137032	1.94629e-09
ACER3	-0.0137468	0.701842	0.0378255	0.292005	0.0864127	0.000160522	0.211331	1.18145e-20
ACHE	0.0961893	0.00725543	0.443121	9.39142e-39	0.152824	2.05952e-11	0.193077	1.94194e-17
ACIN1	-0.0780094	0.0295773	-0.115883	0.00120368	0.0603203	0.00848729	-0.00669007	0.77055
ACLY	-0.150786	2.40841e-05	-0.170857	1.6408e-06	-0.114244	5.82835e-07	-0.165725	3.46213e-13
ACMSD	-0.0879581	0.01412	-0.245769	3.62704e-12	-0.114585	5.39145e-07	-0.256749	5.00987e-30
ACN9	0.153303	1.75032e-05	0.142686	6.49864e-05	0.0718265	0.00171675	0.100434	1.13606e-05
ACO1	-0.020395	0.570025	-0.0649181	0.0703366	-0.0725517	0.00153995	-0.103171	6.49084e-06
ACO2	-0.0429763	0.231171	-0.0289618	0.419845	-0.0730251	0.00143377	-0.0830558	0.000286665
ACOT1	-0.181489	3.46059e-07	-0.23805	1.74264e-11	-0.248285	3.9713e-28	-0.315011	4.18434e-45
ACOT11	0.0144498	0.687377	0.0143288	0.689858	0.0746782	0.00111363	0.0901524	8.20985e-05
ACOT12	-0.05048	0.15953	-0.0646501	0.0715064	0.00922579	0.687534	-0.0163156	0.476885
ACOT13	0.0655897	0.0674749	0.102437	0.00423428	0.0357099	0.119408	0.0933913	4.49802e-05
ACOT2	-0.200576	1.67059e-08	-0.258424	2.45641e-13	-0.195975	6.28465e-18	-0.226087	1.75906e-23
ACOT4	-0.229792	8.80248e-11	-0.297452	2.33141e-17	-0.286436	2.91328e-37	-0.340241	8.75019e-53
ACOT6	-0.0418216	0.243959	-0.123317	0.000566277	-0.0201163	0.380457	-0.00175524	0.939006
ACOT7	0.114859	0.0013311	0.184709	2.12066e-07	0.169759	9.00347e-14	0.232461	9.11948e-25
ACOT8	-0.00227039	0.949587	0.00587336	0.870076	-0.0722408	0.00161359	-0.0710106	0.00193781
ACOT9	0.168705	2.223e-06	0.325497	1.17057e-20	0.133225	5.4141e-09	0.222734	8.05041e-23
ACOX1	-0.049099	0.171273	-0.0254808	0.47789	-0.0388468	0.0902357	0.00671302	0.769785
ACOX2	-0.132557	0.000209065	-0.259882	1.78445e-13	-0.129174	1.55841e-08	-0.25132	8.43546e-29
ACOX3	-0.140401	8.51846e-05	-0.145566	4.59299e-05	-0.0816287	0.000364511	-0.0741699	0.00120423
ACOXL	0.0834442	0.0199229	0.219875	5.6805e-10	0.0549545	0.0165056	0.0375088	0.10189
ACP1	0.111714	0.00180384	0.0919027	0.010326	-0.049816	0.0297754	0.00543279	0.812779
ACP2	0.150249	2.5764e-05	0.130833	0.000253066	0.1809	1.8354e-15	0.159196	2.8551e-12
ACP5	0.0498099	0.16515	0.157885	9.66532e-06	0.0805525	0.00043583	0.175801	1.1255e-14
ACP6	-0.121738	0.000667011	-0.185112	1.99319e-07	-0.161601	1.32576e-12	-0.220638	2.05744e-22
ACPP	-0.029643	0.408989	0.0136295	0.704264	0.0197332	0.389597	0.0349706	0.127259
ACPT	0.00838961	0.815267	0.0788272	0.0279074	0.0803592	0.000449943	0.0741511	0.00120771
ACR	0.079764	0.0260949	0.13842	0.000107348	-0.0331112	0.148776	0.00588957	0.797367
ACRBP	0.151949	2.07947e-05	0.241865	8.07744e-12	0.162971	8.51734e-13	0.173038	2.93918e-14
ACRC	0.262197	1.06958e-13	0.17823	5.632e-07	0.0948591	3.4025e-05	0.0538754	0.0187538
ACRV1	0.107132	0.0027716	0.172441	1.30887e-06	0.0594861	0.00944321	0.0662215	0.00385144
ACSBG1	-0.00538196	0.880862	0.0116546	0.745509	0.00149963	0.947875	0.0668572	0.00352415
ACSBG2	0.00486672	0.892194	-0.0302905	0.398828	-0.0210512	0.358712	-0.0134655	0.55717
ACSF3	0.0487201	0.174605	0.0526641	0.142214	0.0704546	0.00210311	0.114412	5.60958e-07
ACSL1	0.0424411	0.237037	0.132037	0.000221527	0.00716037	0.75492	0.124754	4.76208e-08
ACSL3	-0.0967357	0.00692951	-0.1288	0.000316015	-0.133819	4.62407e-09	-0.127595	2.3326e-08
ACSL4	0.265715	4.86601e-14	0.306702	2.08152e-18	0.236243	1.50948e-25	0.278698	2.74102e-35
ACSL5	0.424997	1.81084e-35	0.489045	5.08813e-48	0.403207	2.60231e-75	0.456709	1.08698e-98
ACSL6	0.15525	1.36288e-05	0.246087	3.39589e-12	0.0228637	0.318829	0.00778286	0.734386
ACSM1	-0.00944045	0.792626	-0.225339	2.05539e-10	-0.0418061	0.0682545	-0.105998	3.58614e-06
ACSM2A	-0.00969128	0.787247	-0.119175	0.000866435	0.0162842	0.477733	0.0139588	0.542816
ACSM2B	-0.00935675	0.794424	-0.00739963	0.836739	-0.0350028	0.126909	-0.0177147	0.43992
ACSM3	-0.0137782	0.701192	0.0786935	0.0281746	0.00270574	0.906102	0.121665	1.01658e-07
ACSM4	0.0455254	0.204641	0.140738	8.18678e-05	0.041797	0.0683148	0.0531387	0.0204383
ACSM5	0.0115594	0.747517	-0.0198032	0.58127	-0.00460868	0.840765	-0.0130797	0.568522
ACSS1	-0.023588	0.511203	-0.0384788	0.283744	0.0694199	0.00244555	0.00543865	0.812581
ACSS2	-0.0612537	0.0877507	-0.0442483	0.217642	-0.0358534	0.11793	-0.0622974	0.00655827
ACSS3	-0.142289	6.81289e-05	-0.179671	4.54612e-07	-0.0739359	0.00124819	-0.073978	0.00124018
ACTA1	-0.027386	0.445593	-0.101032	0.00479143	-7.24e-05	0.997482	-0.0201694	0.379202
ACTA2	-0.164299	4.09096e-06	-0.15279	1.86871e-05	-0.195989	6.24887e-18	-0.168931	1.19002e-13
ACTB	0.186191	1.68754e-07	0.262629	9.71543e-14	-0.0461073	0.0443146	0.00134238	0.953334
ACTBL2	0.057798	0.107203	0.0557396	0.12032	-0.0275096	0.230333	-0.0188985	0.409968
ACTC1	-0.00949929	0.791364	-0.0549214	0.125869	-0.0173778	0.448669	-0.0206942	0.366921
ACTG1	-0.0797769	0.0260706	-0.0508527	0.156468	-0.149207	6.09974e-11	-0.150286	4.42366e-11
ACTG2	0.00688593	0.84793	-0.0330466	0.357297	0.011717	0.609478	-0.031041	0.17588
ACTL6A	0.0580453	0.105706	0.0731179	0.0414597	-0.0141206	0.53815	0.0311974	0.173712
ACTL6B	-0.013321	0.710654	-0.0160954	0.653972	-0.0640628	0.00517922	-0.0434663	0.0579867
ACTL7A	-0.00245692	0.945451	-0.0256516	0.474944	0.0188051	0.412287	-0.00827867	0.718165
ACTL7B	0.0180002	0.616156	-0.0230317	0.521219	-0.0263701	0.250227	-0.0170935	0.456126
ACTL8	0.121784	0.00066387	0.189139	1.06567e-07	0.139546	9.75337e-10	0.122847	7.6228e-08
ACTL9	0.0923717	0.0099414	0.0463603	0.196452	-0.0132205	0.564367	-0.00282552	0.901966
ACTN1	-0.103464	0.00386474	-0.0506605	0.158041	-0.022199	0.333106	0.00624102	0.785562
ACTN2	-0.00782462	0.827506	0.16798	2.46045e-06	0.0831349	0.000282842	0.0237098	0.301245
ACTN3	-0.0194675	0.587696	0.140002	8.92693e-05	0.020521	0.370946	0.0180012	0.432558
ACTN4	-0.00600343	0.867225	-0.0280617	0.434444	0.0750458	0.00105205	0.0672214	0.00334822
ACTR10	-0.184152	2.30959e-07	-0.235346	2.98188e-11	-0.238122	6.10433e-26	-0.253633	2.55419e-29
ACTR1A	-0.0154766	0.666457	0.0221582	0.537148	0.0489839	0.0326205	0.0401938	0.079611
ACTR1B	-0.0100735	0.779069	-0.00407725	0.9096	0.0028426	0.901376	-0.0276587	0.227815
ACTR2	0.164485	3.98835e-06	0.192484	6.2695e-08	0.383005	1.5612e-67	0.338176	3.96403e-52
ACTR3	0.287097	3.14622e-16	0.344599	4.11346e-23	0.153177	1.85034e-11	0.183165	8.06251e-16
ACTR3B	0.0635379	0.0765306	0.0720295	0.0445931	0.0640638	0.0051785	0.0271541	0.236416
ACTR5	0.0243989	0.496786	0.0228089	0.525258	0.0774247	0.000723846	0.0836844	0.000257572
ACTR6	-0.0264214	0.461787	-0.0398286	0.267181	0.00494609	0.82928	-0.00648266	0.777474
ACTR8	-0.156564	1.14893e-05	-0.216032	1.14288e-09	-0.155957	7.87623e-12	-0.200278	1.13854e-18
ACTRT1	-0.043362	0.227007	-0.00756482	0.833147	0.0535139	0.0195646	0.0780651	0.000653379
ACTRT2	-0.00611857	0.864703	0.0235545	0.511803	-0.0274074	0.232071	0.00533666	0.816032
ACVR1	-0.176908	6.84461e-07	-0.149628	2.78436e-05	-0.155187	9.99196e-12	-0.14465	2.30752e-10
ACVR1B	-0.24465	4.5687e-12	-0.310379	7.77685e-19	-0.206009	1.10146e-19	-0.243897	3.59216e-27
ACVR1C	0.032713	0.362175	0.0974421	0.00652773	-0.0112825	0.622809	-0.018375	0.423062
ACVR2A	-0.000598398	0.986705	0.0498333	0.164951	0.000325304	0.988685	0.0123143	0.591366
ACVR2B	-0.183854	2.41715e-07	-0.257654	2.90643e-13	0.0436757	0.056788	-0.000279528	0.990277
ACVRL1	0.192613	6.14172e-08	0.200346	1.73603e-08	0.257155	4.04489e-30	0.234227	3.95405e-25
ACY1	-0.188799	1.12419e-07	-0.21742	8.89153e-10	-0.245242	1.83769e-27	-0.297865	2.71364e-40
ACY3	-0.00118381	0.973701	0.406495	2.57821e-32	0.0138785	0.545139	0.248328	3.88487e-28
ACYP1	0.0934803	0.00908245	0.127653	0.000357692	-0.0373412	0.10343	-0.103533	6.02017e-06
ACYP2	0.101956	0.0044178	0.161973	5.60914e-06	-0.0486705	0.0337508	-0.0452416	0.0484609
ADA	0.50132	9.58763e-51	0.440022	3.53774e-38	0.526798	2.27054e-136	0.519632	4.21569e-132
ADAD1	-0.00841817	0.81465	0.134474	0.000168623	-0.0116924	0.610231	-0.017022	0.458014
ADAD2	0.0170101	0.635693	0.0265864	0.458994	0.0254809	0.266562	0.0231436	0.31294
ADAL	-0.183286	2.63576e-07	-0.214948	1.38895e-09	-0.181659	1.395e-15	-0.278773	2.62476e-35
ADAM10	-0.102912	0.00405941	-0.145282	4.75458e-05	-0.0886679	0.000107467	-0.105278	4.17757e-06
ADAM11	-0.0328187	0.360624	-0.0218559	0.542715	-0.0103748	0.651053	-0.00097716	0.966021
ADAM12	-0.144856	5.00633e-05	-0.121232	0.000702625	-0.0778015	0.000681577	-0.0960974	2.68026e-05
ADAM15	0.0183883	0.60857	0.0698364	0.0515145	0.020055	0.381912	0.0528339	0.0211727
ADAM17	0.0591453	0.099248	0.0462652	0.197372	-0.000176088	0.993875	0.0513809	0.0249992
ADAM18	-0.0318318	0.375257	-0.0503809	0.160352	0.0290179	0.205766	-0.00207808	0.927816
ADAM19	0.459782	5.92672e-42	0.319907	5.67999e-20	0.487681	2.90081e-114	0.418806	1.06977e-81
ADAM2	0.0437456	0.222919	-0.0275098	0.443538	-0.00620765	0.786681	-0.0151414	0.509176
ADAM20	-0.0575274	0.108859	-0.0939628	0.0087297	-0.0068995	0.763578	-0.0136272	0.552443
ADAM21	-0.0734296	0.0405973	-0.0824495	0.0214508	-0.0130083	0.570635	0.000710224	0.9753
ADAM22	-0.0633946	0.0771982	-0.094929	0.00805991	-0.0328312	0.152243	-0.0154092	0.50171
ADAM23	0.0743083	0.0382478	0.034763	0.332862	0.0755282	0.000976046	0.0324789	0.156692
ADAM28	0.304437	3.79153e-18	0.32494	1.37209e-20	0.234032	4.33834e-25	0.211678	1.01957e-20
ADAM29	-0.0119373	0.739558	0.0112514	0.754024	0.00483905	0.83292	0.0304899	0.18368
ADAM30	0.0184292	0.607772	0.0677333	0.0589733	0.0188122	0.41211	0.0209123	0.361892
ADAM32	-0.0144698	0.686969	0.0556869	0.120671	-0.00149358	0.948085	0.0303155	0.186201
ADAM33	-0.0898173	0.0122008	-0.0977092	0.00638134	0.00875325	0.702756	-0.0196369	0.391917
ADAM3A	-0.0341106	0.34202	-0.0923063	0.00999421	0.049696	0.0301723	0.0022232	0.92279
ADAM6	0.49213	1.07677e-48	0.52903	2.55175e-57	0.00964435	0.674155	0.00803564	0.726101
ADAM7	0.00593847	0.868649	-0.00126067	0.971994	0.680176	1.11567e-258	0.600337	9.9167e-187
ADAM8	0.278962	2.25656e-15	0.274407	6.61185e-15	0.326284	1.90658e-48	0.312986	1.61004e-44
ADAM9	-0.105049	0.00335157	-0.0749113	0.036703	-0.0873058	0.000137092	-0.06843	0.00282015
ADAMDEC1	0.637354	6.58177e-90	0.616906	9.07385e-83	0.531074	5.75325e-139	0.605719	6.05088e-191
ADAMTS1	0.0257755	0.472813	0.194183	4.77141e-08	-0.00963563	0.674433	0.11987	1.56621e-07
ADAMTS10	0.0279585	0.436136	-0.0484237	0.177246	0.0587296	0.0103917	0.0233959	0.307693
ADAMTS12	-0.220455	5.10552e-10	-0.230738	7.33451e-11	-0.0164369	0.473613	-0.0111969	0.625448
ADAMTS13	-0.121051	0.000715827	-0.149977	2.66558e-05	-0.0070418	0.758852	-0.0130699	0.568812
ADAMTS14	-0.192223	6.53734e-08	-0.160619	6.727e-06	-0.0253008	0.269959	-0.0243707	0.287966
ADAMTS15	-0.178429	5.46822e-07	-0.26262	9.73436e-14	-0.00687674	0.764335	-0.0414318	0.0707647
ADAMTS16	-0.149672	2.76916e-05	-0.24355	5.72665e-12	0.0506255	0.0272149	0.0322177	0.160055
ADAMTS17	-0.0367286	0.306234	-0.0322272	0.369351	0.0248923	0.27777	0.0464513	0.0427521
ADAMTS18	-0.0448358	0.21159	-0.0581697	0.104959	-0.027694	0.227224	-0.0284807	0.214288
ADAMTS2	-0.1208	0.000734437	-0.0969044	0.00683164	-0.0553781	0.0156901	-0.0198328	0.387208
ADAMTS20	-0.0325644	0.364361	-0.11996	0.000800148	0.0288852	0.207849	0.00582669	0.799484
ADAMTS3	0.0138016	0.70071	0.200207	1.77663e-08	0.0524757	0.0220655	0.0775923	0.000704748
ADAMTS5	-0.0661952	0.0649773	-0.0336684	0.348318	-0.0965641	2.4479e-05	-0.104516	4.90405e-06
ADAMTS6	-0.169349	2.03061e-06	-0.177474	6.29715e-07	-0.135545	2.91255e-09	-0.122214	8.89528e-08
ADAMTS7	-0.0749418	0.0366265	-0.0631037	0.0785686	-0.0628927	0.00606017	-0.0249644	0.27638
ADAMTS8	-0.0222243	0.535934	0.0505601	0.158868	-0.0269129	0.240607	-0.00302131	0.895211
ADAMTS9	0.00679359	0.849945	0.183523	2.54239e-07	0.0765676	0.000829221	0.164049	5.99933e-13
ADAMTSL1	-0.0460617	0.199353	-0.0552822	0.123398	-0.0294979	0.198362	-0.0269768	0.239491
ADAMTSL2	-0.146632	4.0329e-05	-0.232492	5.21868e-11	-0.0893696	9.46713e-05	-0.146718	1.26789e-10
ADAMTSL3	-0.150507	2.49406e-05	-0.227184	1.44972e-10	-0.0511108	0.0257729	-0.0726854	0.00150926
ADAMTSL4	0.100147	0.00517553	0.212896	2.00276e-09	0.05689	0.0130605	0.109232	1.786e-06
ADAMTSL5	-0.20712	5.50373e-09	-0.256426	3.79534e-13	-0.190517	5.18388e-17	-0.273031	6.97798e-34
ADAP1	0.0174907	0.626176	-0.0917434	0.0104596	0.103369	6.22969e-06	0.0318197	0.165282
ADAP2	0.299462	1.38933e-17	0.262047	1.10572e-13	0.191626	3.39441e-17	0.314626	5.41153e-45
ADAR	0.0821102	0.0219948	0.0666987	0.0629585	0.0960264	2.71738e-05	0.122785	7.73891e-08
ADARB1	0.109535	0.00221702	0.0908628	0.0112263	0.130864	1.0066e-08	0.096282	2.58596e-05
ADAT2	0.290534	1.34217e-16	0.300943	9.46425e-18	0.0839869	0.000244582	0.112314	9.02303e-07
ADC	-0.0978342	0.00631382	-0.122842	0.000594977	-0.080765	0.000420791	-0.100555	1.10871e-05
ADCK1	-0.034551	0.33582	-0.0209433	0.559699	0.0630828	0.00590848	-0.0097268	0.671531
ADCK2	-0.0939275	0.00875511	-0.102974	0.00403713	-0.108555	2.06988e-06	-0.0952449	3.1597e-05
ADCK4	-0.030199	0.400254	-0.133231	0.000193905	-0.0817145	0.000359316	-0.181365	1.55193e-15
ADCK5	0.0285044	0.427227	0.0854571	0.0171184	0.0983597	1.72042e-05	0.0635909	0.00551953
ADCY1	-0.106806	0.00285573	-0.25165	1.05725e-12	-0.139604	9.59677e-10	-0.261874	3.27392e-31
ADCY10	-0.0834951	0.0198473	-0.162401	5.2947e-06	-0.0108077	0.637517	-0.00385951	0.866383
ADCY2	0.00811214	0.821272	0.0117573	0.743345	0.0187783	0.412953	0.0166102	0.468963
ADCY3	0.136516	0.000133683	0.127614	0.000359213	0.219093	4.08314e-22	0.219662	3.1746e-22
ADCY4	0.0407629	0.256112	0.0669493	0.0619734	0.0284893	0.21415	0.0399494	0.08146
ADCY5	-0.0381915	0.287357	-0.0883318	0.0137141	-0.00804393	0.72583	-0.00108214	0.962373
ADCY6	-0.255122	5.03022e-13	-0.311704	5.43464e-19	-0.196598	4.91963e-18	-0.280273	1.09982e-35
ADCY7	0.432745	7.54792e-37	0.344897	3.75508e-23	0.446306	8.26317e-94	0.379686	2.63047e-66
ADCY8	-0.0343348	0.338855	-0.152446	1.95226e-05	0.0199634	0.384089	-0.0121248	0.597086
ADCY9	-0.235467	2.91144e-11	-0.315771	1.78937e-19	-0.248377	3.79017e-28	-0.323444	1.36575e-47
ADCYAP1	0.019069	0.595364	0.119719	0.000819976	-0.0303452	0.18577	-0.0461012	0.0443424
ADCYAP1R1	-0.0416638	0.245743	-0.140737	8.18762e-05	0.00193979	0.932607	0.0160397	0.484371
ADD1	-0.200287	1.75331e-08	-0.248126	2.22142e-12	-0.0389218	0.089616	-0.124017	5.71621e-08
ADD2	0.0648194	0.0707657	0.222576	3.44833e-10	0.011395	0.619345	-0.0301065	0.189257
ADD3	0.138572	0.00010547	0.166828	2.88809e-06	0.263334	1.48815e-31	0.302481	1.47805e-41
ADH1A	-0.000722665	0.983944	0.0456233	0.203668	-0.0169463	0.460014	0.0351724	0.125078
ADH1C	-0.00151131	0.966429	0.0523594	0.144539	-0.0225556	0.325395	0.0316483	0.167572
ADH4	0.00435257	0.903525	0.0598688	0.0951748	0.0125213	0.585147	-0.00717207	0.754533
ADH5	0.00871787	0.808177	0.00119665	0.973416	-0.224043	4.4594e-23	-0.28255	2.9054e-36
ADH6	0.00283557	0.937061	0.114318	0.00140324	0.029941	0.191702	0.0268239	0.242166
ADH7	0.00960974	0.788995	0.0681216	0.0575324	0.00717049	0.754585	0.00700602	0.760039
ADHFE1	0.0240508	0.502948	-0.0757689	0.0345977	-0.0457799	0.0458461	-0.124453	5.13196e-08
ADI1	0.118793	0.00090054	0.131191	0.000243265	-0.00642777	0.779309	-0.0288527	0.20836
ADIG	0.0309861	0.388082	0.0231284	0.519472	0.0127912	0.577081	-0.00703358	0.759125
ADIPOR1	-0.155205	1.37076e-05	-0.174052	1.03807e-06	-0.152684	2.14927e-11	-0.127245	2.54931e-08
ADIPOR2	-0.108771	0.00238112	-0.157057	1.07736e-05	-0.122423	8.45371e-08	-0.14093	6.63113e-10
ADK	-0.013259	0.711941	0.0130923	0.715404	0.00571018	0.80341	0.0469375	0.0406231
ADM	0.0192445	0.591982	0.131989	0.000222709	-0.0123285	0.590939	0.0940004	4.00798e-05
ADNP	-0.167438	2.6535e-06	-0.184802	2.09055e-07	-0.148322	7.92246e-11	-0.112255	9.14279e-07
ADNP2	-0.061293	0.0875467	-0.0972829	0.00661639	-0.103025	6.68979e-06	-0.0636653	0.00546458
ADO	0.0567021	0.114038	-0.0251607	0.483439	0.0236651	0.302156	0.0303457	0.185764
ADORA1	-0.0419103	0.242959	-0.00271424	0.939749	-0.0426617	0.0627902	-0.00296908	0.897012
ADORA2A	0.0476161	0.184589	0.166557	2.99868e-06	0.124176	5.49547e-08	0.292187	9.05273e-39
ADORA2B	0.0741141	0.0387569	0.104542	0.00350866	0.0454139	0.0476107	0.0581514	0.0111731
ADORA3	0.00764222	0.831466	-0.0179499	0.617142	-0.0367667	0.108852	0.04397	0.0551379
ADPGK	0.269245	2.18223e-14	0.238554	1.57551e-11	0.331456	4.99692e-50	0.36245	3.66419e-60
ADPRH	0.362453	1.45036e-25	0.320896	4.30659e-20	0.0322653	0.159438	0.0138486	0.546008
ADPRHL1	-0.171951	1.40393e-06	-0.205236	7.60485e-09	-0.1735	2.50657e-14	-0.288727	7.37744e-38
ADPRHL2	0.182081	3.16493e-07	0.218789	6.93062e-10	0.187991	1.34811e-16	0.216466	1.29425e-21
ADRA1A	-0.066022	0.0656837	-0.103714	0.00377925	0.0065402	0.775551	-0.00477588	0.835069
ADRA1B	-0.0445319	0.214705	-0.0548393	0.126437	-0.0371168	0.105521	-0.0840023	0.000243936
ADRA1D	-0.0510896	0.154544	-0.122247	0.00063283	0.323293	1.51647e-47	0.264067	9.99686e-32
ADRA2A	-0.0372102	0.299931	-0.132459	0.000211378	-0.100433	1.13648e-05	-0.176929	7.56956e-15
ADRA2B	0.0677057	0.0590768	0.0863075	0.0160415	0.101492	9.16496e-06	0.0737835	0.00127761
ADRA2C	-0.0859578	0.0164769	-0.0370443	0.302093	-0.0402966	0.0788438	0.00367681	0.872652
ADRB1	-0.0305752	0.394408	0.158601	8.79578e-06	-0.058237	0.0110542	-0.0577112	0.0118022
ADRB2	0.133242	0.000193672	0.187661	1.34308e-07	0.247648	5.48106e-28	0.216365	1.35265e-21
ADRB3	0.0105157	0.769639	0.116678	0.00111265	0.0465431	0.0423429	0.0277547	0.226206
ADRBK2	0.10873	0.00239023	0.0634395	0.0769886	0.0397103	0.0833018	0.0273837	0.232474
ADRM1	0.0640481	0.0741911	0.160033	7.27415e-06	0.123868	5.93136e-08	0.257996	2.59301e-30
ADSL	0.163281	4.69944e-06	0.202659	1.17804e-08	0.256947	4.51295e-30	0.272702	8.39844e-34
ADSS	-0.06655	0.0635495	-0.0650887	0.0696004	-0.107387	2.6651e-06	-0.113416	7.03577e-07
ADSSL1	-0.140201	8.72016e-05	-0.185882	1.77007e-07	-0.149977	4.85087e-11	-0.242151	8.52785e-27
AEBP1	-0.18862	1.1562e-07	-0.196459	3.29727e-08	-0.159006	3.03137e-12	-0.142671	4.05933e-10
AEBP2	0.0398898	0.266446	-0.0281593	0.432847	-0.0123776	0.589459	-0.0581032	0.0112405
AEN	0.0321884	0.369928	0.121732	0.000667394	0.117537	2.72054e-07	0.161538	1.3528e-12
AES	0.0120839	0.736478	-0.0286268	0.425244	-0.0780481	0.000655167	-0.17559	1.21146e-14
AFAP1	-0.0741332	0.0387065	-0.0801271	0.02542	0.0298667	0.192807	0.0163299	0.476498
AFAP1L2	-0.116579	0.00112367	-0.13311	0.000196564	-0.023339	0.308871	-0.0068118	0.766495
AFARP1	0.00144963	0.967799	0.00795072	0.82477	0.0364139	0.112291	0.03734	0.103441
AFF1	-0.129676	0.000287283	-0.197061	2.98803e-08	-0.137304	1.80725e-09	-0.183512	7.10108e-16
AFF2	-0.00863327	0.810003	0.0573051	0.110236	0.0318341	0.165092	0.00102784	0.96426
AFF3	-0.229119	1.00177e-10	-0.353995	2.20291e-24	-0.224598	3.46763e-23	-0.317062	1.05762e-45
AFF4	-0.291202	1.13576e-16	-0.356383	1.03032e-24	-0.226216	1.65835e-23	-0.277237	6.36146e-35
AFG3L1	0.173429	1.13561e-06	0.156945	1.09327e-05	0.187337	1.72263e-16	0.153313	1.77511e-11
AFG3L2	0.0952377	0.00785578	0.03404	0.343021	0.12689	2.78859e-08	0.163813	6.47872e-13
AFM	-0.0378618	0.291542	-0.0349364	0.330454	-0.0169407	0.460162	0.00455169	0.842708
AFMID	-0.0912148	0.010914	-0.108604	0.00241852	-0.156546	6.55868e-12	-0.210694	1.54821e-20
AFP	-0.035696	0.320042	-0.120326	0.000770896	-0.0122464	0.593412	-0.0667496	0.00357768
AFTPH	-0.186786	1.5389e-07	-0.237163	2.08027e-11	-0.155432	9.26464e-12	-0.23606	1.64841e-25
AGA	-0.156366	1.17902e-05	-0.179623	4.57891e-07	-0.125911	3.5681e-08	-0.197469	3.48854e-18
AGAP1	-0.136414	0.000135252	-0.239821	1.22167e-11	-0.272077	1.19395e-33	-0.261976	3.098e-31
AGAP2	0.599292	5.00522e-77	0.500579	1.41021e-50	0.117655	2.64682e-07	0.068935	0.00262299
AGAP3	0.0473872	0.186711	-0.000209481	0.995346	0.0542068	0.0180364	0.0473304	0.038969
AGAP4	0.0464818	0.195281	-0.0105573	0.768754	0.0215172	0.34817	-0.0169382	0.460229
AGAP6	0.109892	0.00214384	0.0668936	0.0621912	0.0520929	0.0230553	0.00643005	0.779233
AGAP7	0.00822123	0.81891	0.00897607	0.802611	0.0497383	0.0300317	0.00282876	0.901854
AGBL1	0.000857645	0.980946	0.0293248	0.414039	0.0164593	0.473013	0.0029071	0.899151
AGBL2	-0.0924817	0.00985303	-0.185755	1.80521e-07	-0.110408	1.37936e-06	-0.196037	6.13327e-18
AGBL4	-0.153133	1.78872e-05	-0.227908	1.26294e-10	-0.0672383	0.00334027	-0.077563	0.000708054
AGBL5	0.00712374	0.842745	-0.0104043	0.772011	-0.0150029	0.513057	-0.0453792	0.0477808
AGER	0.383296	1.24444e-28	0.266205	4.35696e-14	0.0182204	0.426974	0.0207312	0.366065
AGFG1	0.0648216	0.0707559	0.0837294	0.0195025	0.0909146	7.13848e-05	0.0945135	3.63498e-05
AGFG2	0.040244	0.262219	0.0104134	0.771818	0.0537315	0.0190728	-0.0326598	0.154396
AGGF1	-0.22927	9.73271e-11	-0.291313	1.10484e-16	-0.153934	1.46847e-11	-0.215476	1.991e-21
AGL	-0.079167	0.0272377	-0.177306	6.45541e-07	-0.00763958	0.739096	-0.0101766	0.657291
AGMAT	0.329524	3.676e-21	0.33985	1.73975e-22	0.434228	2.37093e-88	0.286016	3.74225e-37
AGPAT1	-0.071879	0.0450417	-0.0647985	0.0708566	-0.0443159	0.0532501	-0.0227046	0.322209
AGPAT2	-0.0439024	0.221264	-0.00303024	0.93275	0.0157213	0.493085	0.0462057	0.0438625
AGPAT3	-0.0277411	0.439713	-0.0776867	0.0302594	0.0285778	0.212729	0.00558054	0.807785
AGPAT4	0.013845	0.699813	0.0824066	0.0215189	0.0258521	0.259657	0.063592	0.00551873
AGPAT5	0.0137581	0.701607	0.0274257	0.444933	-0.0345809	0.131555	-0.0539514	0.0185871
AGPAT6	-0.0744003	0.0380086	-0.205936	6.74616e-09	-0.0649179	0.00461036	-0.0413749	0.0711529
AGPAT9	0.0733059	0.0409377	0.227628	1.33214e-10	0.228197	6.67233e-24	0.245379	1.71607e-27
AGPS	-0.0891658	0.0128454	-0.107566	0.00266294	-0.00931237	0.684758	0.0449391	0.0499844
AGR2	-0.17147	1.50375e-06	-0.303256	5.17171e-18	-0.152988	1.95993e-11	-0.299871	7.71194e-41
AGR3	-0.21886	6.84105e-10	-0.315151	2.12206e-19	-0.261711	3.57291e-31	-0.362032	5.11166e-60
AGRN	-0.0617637	0.0851368	-0.0541474	0.1313	0.0112237	0.624623	-0.0320073	0.162803
AGRP	0.0120749	0.736666	0.137735	0.000116203	0.000435151	0.984865	0.0572275	0.0125298
AGT	-0.066243	0.0647831	-0.144264	5.37783e-05	-0.0813159	0.000384028	-0.159514	2.58149e-12
AGTPBP1	0.232896	4.82376e-11	0.269702	1.96566e-14	0.326886	1.25249e-48	0.397479	4.7421e-73
AGTR1	-0.0985305	0.00594946	-0.259824	1.80705e-13	-0.155234	9.84892e-12	-0.31362	1.05704e-44
AGTR2	-0.0280918	0.433951	0.00125857	0.972041	0.0361424	0.114995	0.02135	0.35193
AGTRAP	0.059546	0.096975	0.0944997	0.00835162	-0.000115555	0.995981	0.0105254	0.646332
AGXT	-0.0046197	0.897635	0.0481679	0.179548	-0.0110597	0.629692	0.0245015	0.285387
AGXT2L1	-0.0437366	0.223014	-0.0189813	0.59706	-0.0454705	0.0473341	-0.0621415	0.00669465
AGXT2L2	0.137065	0.000125533	0.0160499	0.654886	0.15493	1.08148e-11	-0.0112909	0.62255
AHCTF1	0.00423365	0.906148	-0.0337231	0.347534	-0.0363673	0.112751	-0.017947	0.433945
AHCY	0.0301443	0.401109	0.0911628	0.0109597	-0.0509145	0.0263479	0.00861259	0.707311
AHCYL1	-0.217214	9.23091e-10	-0.272676	9.89566e-15	-0.170308	7.47492e-14	-0.221362	1.48947e-22
AHCYL2	-0.0763431	0.0332463	-0.186648	1.57241e-07	-0.0864118	0.000160548	-0.193099	1.92581e-17
AHDC1	-0.0645271	0.0720481	-0.0514802	0.151412	0.107104	2.83215e-06	0.00372809	0.870892
AHI1	-0.050867	0.156351	-0.0930597	0.00940018	-0.0619038	0.0069075	-0.132268	6.97024e-09
AHNAK	-0.271359	1.3424e-14	-0.337613	3.40219e-22	-0.260498	6.84844e-31	-0.342096	2.22992e-53
AHNAK2	-0.115163	0.00129204	-0.170643	1.6914e-06	-0.129726	1.35179e-08	-0.151323	3.2426e-11
AHR	0.0222484	0.535491	0.0326462	0.363157	0.0122129	0.594422	0.0466728	0.0417708
AHSA1	0.0546911	0.127467	0.108143	0.00252439	0.0743668	0.00116834	0.117371	2.82879e-07
AHSA2	-0.019205	0.592742	-0.105331	0.00326705	-0.0674297	0.00325125	-0.155726	8.46012e-12
AHSG	0.0113257	0.752454	0.101085	0.00476897	-0.0708912	0.00197227	-0.0862043	0.000166507
AHSP	0.0583924	0.103633	0.125198	0.000464809	0.00538354	0.814445	0.0566661	0.0134236
AICDA	0.00346194	0.923197	0.0425945	0.235345	0.103177	6.48254e-06	0.0485077	0.034351
AIDA	0.0339424	0.344407	0.0371372	0.300881	-0.104482	4.9393e-06	-0.106265	3.38827e-06
AIF1	0.586748	3.76466e-73	0.529408	2.05501e-57	0.293744	3.48756e-39	0.312123	2.84923e-44
AIF1L	0.0939396	0.0087464	0.229796	8.79668e-11	0.0976999	1.95983e-05	0.239967	2.49023e-26
AIFM1	0.0516337	0.150194	0.0465148	0.194963	0.0265631	0.246776	0.0916135	6.27335e-05
AIFM2	0.132814	0.000203162	0.12916	0.000303873	0.0564938	0.0137089	0.00298233	0.896555
AIFM3	-0.0748109	0.0369566	-0.0696225	0.0522353	-0.0045536	0.842643	-0.011155	0.626744
AIG1	-0.219674	5.89402e-10	-0.248171	2.20082e-12	-0.191273	3.88539e-17	-0.248162	4.22484e-28
AIM1	0.0236098	0.510812	0.0935153	0.00905644	0.0761819	0.000881135	0.154786	1.13082e-11
AIM1L	0.0435318	0.225191	0.125163	0.000466525	0.118934	1.95691e-07	0.130537	1.09586e-08
AIM2	0.608717	4.7018e-80	0.703417	3.58401e-117	0.748841	0	0.726886	1.4633996507948e-312
AIMP1	-0.0894431	0.0125675	-0.141003	7.93469e-05	0.0105573	0.645334	-0.00223732	0.922301
AIMP2	0.102491	0.00421374	0.0651954	0.0691432	-0.0416031	0.069607	0.0281063	0.220376
AIP	0.0776706	0.0302938	0.126449	0.00040698	0.275424	1.7956e-34	0.218111	6.29586e-22
AIPL1	-0.0144053	0.688291	-0.0466615	0.193557	-0.000820604	0.971463	-0.00174164	0.939478
AIRE	0.0665032	0.0637361	-0.0523281	0.14478	0.183496	7.14242e-16	0.127591	2.33504e-08
AJAP1	-0.0539931	0.132404	-0.0478162	0.182749	-0.054819	0.0167743	-0.045288	0.0482305
AK2	0.161154	6.26179e-06	0.200376	1.7273e-08	-0.0445699	0.0518982	-0.0437446	0.0563981
AK3	0.0433207	0.22745	-0.0316203	0.37844	0.0356352	0.120185	-0.062028	0.00679556
AK5	-0.100566	0.00499032	-0.119576	0.000832025	-0.102886	6.8848e-06	-0.208143	4.53306e-20
AK7	-0.101327	0.00466926	-0.201062	1.54049e-08	0.01542	0.501412	-0.00664995	0.771888
AKAP1	-0.0715845	0.0459304	-0.0637309	0.0756386	-0.089823	8.71834e-05	-0.0623146	0.00654339
AKAP10	-0.125887	0.000432042	-0.198261	2.45271e-08	-0.118221	2.31643e-07	-0.189252	8.38186e-17
AKAP11	-0.134362	0.000170775	-0.184066	2.34012e-07	-0.0142896	0.533295	-0.0978932	1.88661e-05
AKAP12	-0.115663	0.00123008	-0.126282	0.000414256	-0.0637406	0.00540942	-0.0719511	0.00168511
AKAP13	0.0163314	0.649235	-0.0230541	0.520813	0.183167	8.05671e-16	0.157782	4.45789e-12
AKAP14	0.00800981	0.823489	0.0187752	0.601047	-0.0461595	0.0440743	-0.072694	0.00150731
AKAP3	0.0952402	0.00785418	0.140306	8.61384e-05	0.00206679	0.928207	-0.0444845	0.0523493
AKAP4	0.0051394	0.886194	0.0340551	0.342807	-0.0230254	0.315417	-0.0115513	0.614548
AKAP5	-0.0182033	0.612179	-0.0682748	0.0569721	0.0494791	0.0309008	0.0698231	0.00230649
AKAP7	0.20959	3.5847e-09	0.249566	1.6423e-12	0.344236	4.55306e-54	0.303919	5.90537e-42
AKAP8	0.0755158	0.0352082	0.0414782	0.247855	0.0351801	0.124995	-0.0489278	0.0328205
AKAP8L	0.0259226	0.47029	0.00765738	0.831136	0.114705	5.24553e-07	-0.0043723	0.848831
AKAP9	-0.192829	5.9327e-08	-0.266349	4.21726e-14	-0.0384475	0.0935961	-0.0310555	0.175678
AKD1	-0.0300962	0.401861	-0.161817	5.72855e-06	-0.0810273	0.000402891	-0.150714	3.89246e-11
AKIRIN1	0.180212	4.1927e-07	0.171828	1.42881e-06	0.0227968	0.320248	0.0087934	0.701458
AKIRIN2	0.217618	8.57756e-10	0.259455	1.95967e-13	0.261299	4.45851e-31	0.317858	6.18348e-46
AKNA	0.764622	3.30191e-150	0.572476	6.09967e-69	0.81827	0	0.60417	1.00763e-189
AKNAD1	-0.0658912	0.0662215	-0.146306	4.19689e-05	-0.0322619	0.159482	-0.0338822	0.139539
AKR1A1	0.121891	0.000656532	0.133576	0.00018655	0.043763	0.0562941	0.090583	7.58715e-05
AKR1B1	0.252271	9.26613e-13	0.341242	1.14304e-22	0.234429	3.59234e-25	0.248702	3.21328e-28
AKR1B10	0.0138727	0.699243	-0.0450957	0.208951	0.00918279	0.688914	-0.00925228	0.686684
AKR1B15	-0.00533842	0.881819	0.0378269	0.291987	-0.0155423	0.498024	0.0585096	0.0106831
AKR1C1	-0.00228549	0.949252	0.109655	0.0021921	0.00202067	0.929805	0.00461328	0.840608
AKR1C2	-0.00983715	0.784123	0.0862868	0.016067	0.0134505	0.557608	0.0839633	0.000245571
AKR1C3	0.0633175	0.0775594	0.00899095	0.802291	-0.0199865	0.38354	1.24094e-05	0.999568
AKR1C4	0.0395399	0.270666	0.0425086	0.236292	-0.00998563	0.663322	0.0187945	0.412549
AKR1CL1	0.0310336	0.387354	0.0859749	0.0164554	0.0585265	0.0106605	0.0425527	0.0634655
AKR1D1	-0.0067236	0.851473	-0.0233273	0.515885	-0.0149178	0.51545	-0.00926128	0.686395
AKR1E2	0.100044	0.00522201	0.216258	1.09729e-09	0.0853775	0.00019238	0.124933	4.5546e-08
AKR7A2	-0.188048	1.26432e-07	-0.216044	1.14056e-09	-0.268294	9.84736e-33	-0.352885	6.52649e-57
AKR7A3	-0.13184	0.000226422	-0.262997	8.95112e-14	-0.158257	3.83937e-12	-0.301813	2.259e-41
AKT1	-0.122561	0.000612558	-0.12606	0.000424179	0.013772	0.54823	-0.0519752	0.0233672
AKT1S1	-0.0223693	0.533275	-0.0335578	0.349904	0.0427893	0.0620074	-0.0188875	0.410242
AKT2	-0.0039932	0.911456	-0.093095	0.00937312	-0.102042	8.19116e-06	-0.124848	4.65227e-08
AKT3	0.136479	0.00013426	0.0623699	0.0821126	-0.0166097	0.468978	-0.0261382	0.254419
AKTIP	-0.0539741	0.132541	-0.0640401	0.0742276	-0.03499	0.127048	-0.0424486	0.0641162
ALAD	-0.177082	6.67156e-07	-0.226345	1.6998e-10	-0.0440326	0.054792	-0.0594559	0.00947957
ALAS1	0.20902	3.95936e-09	0.183778	2.44543e-07	0.0992385	1.44451e-05	0.108002	2.33382e-06
ALAS2	-0.0378962	0.291103	0.0463331	0.196715	-0.00735036	0.748634	-0.0262384	0.252602
ALB	-0.040969	0.253714	-0.0135199	0.706532	0.0075654	0.741539	-0.0572558	0.0124861
ALCAM	-0.190899	8.07152e-08	-0.255624	4.51402e-13	-0.140231	8.06137e-10	-0.228304	6.34976e-24
ALDH16A1	0.096873	0.00684975	0.0174526	0.626929	0.184564	4.82461e-16	0.127551	2.35873e-08
ALDH18A1	-0.0579133	0.106503	-0.0572666	0.110476	0.00935813	0.683293	0.019121	0.404479
ALDH1A1	0.200923	1.5765e-08	0.250774	1.27284e-12	0.0483677	0.0348746	0.114567	5.41352e-07
ALDH1A2	-0.0262921	0.463983	0.0733769	0.0407422	0.00404302	0.860093	-0.0219473	0.338618
ALDH1A3	0.0473805	0.186773	0.174889	9.19422e-07	0.089452	9.32667e-05	0.188434	1.14115e-16
ALDH1L1	-0.0194476	0.588077	0.0311928	0.384922	-0.0156012	0.496396	0.0047314	0.836584
ALDH1L2	-0.0124955	0.72785	0.00910695	0.799794	-0.0455181	0.0471024	0.00145411	0.949455
ALDH2	0.156183	1.20744e-05	0.178402	5.49032e-07	0.0752943	0.00101224	0.106591	3.16061e-06
ALDH3A1	0.012218	0.733662	0.0241878	0.500518	0.0151625	0.508584	0.01487	0.516799
ALDH3A2	-0.124302	0.000510805	-0.202729	1.16422e-08	-0.176449	8.9647e-15	-0.270918	2.28812e-33
ALDH3B1	0.100472	0.00503113	0.155965	1.24216e-05	0.183361	7.50563e-16	0.179484	3.05366e-15
ALDH3B2	-0.069052	0.0541988	-0.104752	0.00344261	-0.0480274	0.0361755	-0.101203	9.72215e-06
ALDH4A1	-0.0982824	0.00607705	-0.0969369	0.00681288	-0.0567115	0.0133493	-0.10402	5.4405e-06
ALDH5A1	-0.0260794	0.467607	-0.0864898	0.0158186	-0.0172202	0.452795	-0.0399247	0.0816487
ALDH6A1	-0.260721	1.48297e-13	-0.327408	6.77138e-21	-0.272935	7.36493e-34	-0.371592	2.24949e-63
ALDH7A1	-0.100609	0.00497178	-0.103814	0.00374559	-0.18434	5.23868e-16	-0.154843	1.11084e-11
ALDH8A1	-0.0120994	0.736152	-0.0412682	0.25026	0.010358	0.651582	0.0423443	0.064774
ALDH9A1	-0.0490828	0.171415	-0.10811	0.00253209	-0.0787259	0.000587394	-0.100577	1.10388e-05
ALDOA	-0.170522	1.72073e-06	-0.172501	1.29776e-06	-0.200837	9.09303e-19	-0.213509	4.65667e-21
ALDOB	-0.0193386	0.590171	-0.0646481	0.071515	0.157907	4.28532e-12	0.0859172	0.000175097
ALDOC	-0.00993772	0.781972	0.0643083	0.0730206	0.00882452	0.700452	0.085289	0.000195361
ALG1	-0.232574	5.13679e-11	-0.245422	3.89628e-12	-0.229643	3.41228e-24	-0.255938	7.67203e-30
ALG10B	-0.137997	0.00011274	-0.243937	5.28955e-12	-0.0997221	1.31123e-05	-0.121179	1.1435e-07
ALG11	-0.0481202	0.179979	-0.106328	0.00298368	-0.261508	3.98593e-31	-0.294117	2.77126e-39
ALG12	-0.0686896	0.0554775	-0.0950357	0.00798881	0.0703577	0.00213321	0.0137116	0.549985
ALG13	-0.0212847	0.553316	-0.115838	0.00120905	-0.148218	8.16997e-11	-0.188732	1.01991e-16
ALG14	-0.122456	0.000619273	-0.144202	5.41785e-05	-0.239178	3.6572e-26	-0.276626	9.03137e-35
ALG1L	-0.0449532	0.210394	-0.0231527	0.519032	-0.00526123	0.818586	0.068233	0.00290071
ALG1L2	-0.0122758	0.732452	-0.0675405	0.0596996	0.0196895	0.390649	0.0125387	0.584625
ALG2	-0.0552816	0.123402	-0.0931342	0.00934318	0.128989	1.63407e-08	0.157359	5.08931e-12
ALG3	0.172089	1.37655e-06	0.199672	1.942e-08	0.123806	6.02185e-08	0.203482	3.1119e-19
ALG5	-0.0624714	0.0816146	-0.0996588	0.00539906	-0.0438572	0.0557655	-0.0661601	0.00388445
ALG6	0.13792	0.000113745	0.0981369	0.00615302	0.0251036	0.27371	0.0874837	0.000132827
ALG8	-0.0537112	0.13444	-0.130759	0.000255124	-0.0880014	0.000121117	-0.187607	1.55728e-16
ALG9	-0.117824	0.000992598	-0.109457	0.00223313	-0.0768968	0.00078717	-0.0477527	0.0372554
ALK	0.00972684	0.786485	0.15557	1.30742e-05	0.0302411	0.187285	0.0794664	0.000520836
ALKBH1	-0.156202	1.20446e-05	-0.199039	2.15701e-08	-0.206503	8.97608e-20	-0.270887	2.32821e-33
ALKBH2	0.0853146	0.0173049	0.0338185	0.346173	0.0629245	0.00603455	0.0484159	0.0346935
ALKBH3	0.0345363	0.336025	0.0227654	0.526049	-0.0198045	0.387886	-0.0728138	0.00148031
ALKBH4	0.00853683	0.812086	-0.0183972	0.608396	0.0228944	0.31818	-0.0386427	0.091941
ALKBH5	-0.0593918	0.0978446	-0.108327	0.00248164	-0.0584997	0.0106964	-0.128959	1.64663e-08
ALKBH6	0.0579092	0.106528	0.0731423	0.0413917	0.0843828	0.000228506	0.013875	0.545242
ALKBH7	-0.0781868	0.0292078	-0.104499	0.00352225	-0.21959	3.27652e-22	-0.290277	2.89292e-38
ALKBH8	-0.108936	0.00234484	-0.183277	2.63939e-07	0.0786135	0.000598163	0.00231358	0.919662
ALLC	-0.0383737	0.285062	0.00303477	0.93265	0.0148293	0.517946	0.00397602	0.862389
ALMS1	-0.102218	0.00431686	-0.118751	0.000904367	0.00191382	0.933507	-0.0450285	0.0495299
ALOX12	0.059904	0.09498	0.0440606	0.219602	0.0634543	0.00562174	0.0564318	0.013813
ALOX12B	0.00411961	0.908665	0.0727394	0.0425277	0.0196942	0.390534	0.055851	0.0148216
ALOX12P2	0.00424294	0.905943	0.0194243	0.588525	-0.0177196	0.439794	-0.00354108	0.877316
ALOX15	-0.0365975	0.307965	0.0128402	0.720652	0.0127001	0.579797	-0.0243142	0.289086
ALOX15B	-0.00430115	0.904659	-0.025395	0.479374	-0.0327963	0.152679	0.00378297	0.869008
ALOX5	0.256669	3.5999e-13	0.288836	2.04785e-16	0.277709	4.8477e-35	0.273033	6.9679e-34
ALOX5AP	0.324707	1.46643e-20	0.24201	7.84309e-12	0.219444	3.49676e-22	0.134824	3.5354e-09
ALOXE3	-0.105003	0.00336551	-0.22855	1.11714e-10	-0.0415353	0.0700631	-0.0552433	0.0159456
ALPI	-0.0172567	0.630802	0.0488114	0.173798	0.043655	0.0569054	0.0292784	0.201723
ALPK2	0.152457	1.94964e-05	0.102723	0.00412807	0.3004	5.52456e-41	0.134158	4.22483e-09
ALPK3	-0.0880237	0.0140479	-0.135194	0.000155433	-0.0149787	0.513737	0.00993302	0.664987
ALPL	0.115218	0.00128508	0.268808	2.41182e-14	0.13381	4.63455e-09	0.203801	2.73116e-19
ALS2	-0.140769	8.15704e-05	-0.132594	0.000208222	-0.192158	2.76689e-17	-0.135629	2.8475e-09
ALS2CL	0.172595	1.28037e-06	0.0569605	0.112396	0.112768	8.14641e-07	-0.000806527	0.971952
ALS2CR11	0.0177942	0.620198	-0.0215669	0.548067	0.00180201	0.937384	0.0227627	0.320972
ALS2CR12	0.0208307	0.561812	-0.0254205	0.478933	0.0233395	0.308861	0.0322812	0.159232
ALS2CR4	-0.0236862	0.509445	0.0421179	0.240631	-0.0504519	0.0277476	0.0288149	0.208958
ALS2CR8	-0.125801	0.000436014	-0.203417	1.03637e-08	-0.114839	5.08723e-07	-0.167401	1.98616e-13
ALX1	0.0993632	0.00553864	0.0945553	0.00831334	0.036225	0.114167	0.068178	0.00292354
ALX3	0.0227051	0.527146	-0.00272705	0.939465	0.0423175	0.0649436	0.0103187	0.652816
ALX4	-0.00234401	0.947955	-0.0127478	0.72258	0.0264964	0.247966	0.0331738	0.148009
AMAC1	0.0351185	0.327938	-0.00639383	0.858679	-0.00931275	0.684746	-0.0489176	0.032857
AMAC1L2	0.0926752	0.00969932	0.100917	0.00483972	0.010864	0.635766	-0.0204316	0.373034
AMAC1L3	-0.0667195	0.0628762	-0.108623	0.00241427	-0.028564	0.212951	-0.00398213	0.862179
AMACR	-0.144902	4.97851e-05	-0.195859	3.63595e-08	-0.156432	6.79611e-12	-0.239112	3.77616e-26
AMBN	0.111568	0.00182921	0.167782	2.52931e-06	-0.00142589	0.950435	-0.0260659	0.255735
AMBP	-0.0109553	0.760298	-0.139461	9.50973e-05	-0.0200014	0.383185	-0.0170361	0.457639
AMBRA1	-0.111003	0.00193016	-0.157641	9.98066e-06	0.00331006	0.885262	-0.0379618	0.0978172
AMD1	0.131704	0.000229846	0.204024	9.34965e-09	0.0517649	0.0239336	0.0930579	4.7897e-05
AMDHD1	-0.0761324	0.033737	-0.109346	0.00225662	-0.0421097	0.0662728	-0.0316222	0.167923
AMDHD2	-0.119905	0.000804676	-0.142798	6.41197e-05	-0.0464584	0.04272	-0.0825754	0.000310938
AMELX	-0.0170776	0.634354	0.0136671	0.703488	0.0133742	0.559845	0.00904628	0.693302
AMELY	-0.0201282	0.575082	0.0311576	0.38546	0.0284933	0.214085	0.00392301	0.864206
AMFR	-0.183766	2.44966e-07	-0.253822	6.65195e-13	-0.152203	2.48652e-11	-0.181149	1.67784e-15
AMH	-0.00941085	0.793262	-0.0327553	0.361555	-0.0512398	0.0254008	-0.0840342	0.000242606
AMHR2	-0.0917165	0.0104823	-0.164209	4.14148e-06	-0.092609	5.21091e-05	-0.112294	9.06378e-07
AMICA1	0.724379	1.78228e-127	0.63601	2.01481e-89	0.736169	0	0.609699	4.10327e-194
AMIGO1	-0.179693	4.53111e-07	-0.278328	2.62393e-15	-0.0428723	0.0615027	-0.0770657	0.000766372
AMIGO3	0.013682	0.703181	-0.0601977	0.0933674	-0.038712	0.0913591	-0.0398122	0.0825128
AMMECR1	0.00345662	0.923314	0.0494744	0.168019	0.0458779	0.0453827	0.135524	2.92928e-09
AMMECR1L	-0.121198	0.000705079	-0.129742	0.000285222	-0.0628679	0.00608023	-0.0534784	0.0196458
AMN	0.186208	1.68322e-07	0.220651	4.92483e-10	0.0730186	0.00143519	0.027414	0.231959
AMN1	-0.147762	3.51001e-05	-0.233246	4.50498e-11	-0.102766	7.05663e-06	-0.215718	1.79228e-21
AMOT	-0.0491857	0.170518	-0.0774344	0.030802	-0.0905337	7.65618e-05	-0.127722	2.25848e-08
AMOTL1	-0.00923032	0.797141	0.0481764	0.179471	0.0825137	0.000314195	0.0545952	0.0172265
AMOTL2	-0.0958342	0.00747445	-0.114559	0.00137072	-0.0251489	0.272845	-0.0266811	0.244682
AMPD1	0.104605	0.00348854	0.324084	1.75061e-20	0.13181	7.86115e-09	0.189662	7.17561e-17
AMPD2	0.143617	5.81313e-05	0.0397337	0.268323	-0.012591	0.583057	-0.025248	0.270959
AMPD3	0.313232	3.58766e-19	0.238485	1.59758e-11	0.254936	1.29559e-29	0.204149	2.36858e-19
AMPH	-0.0833942	0.0199973	-0.175035	9.00065e-07	-0.0884238	0.000112288	-0.187959	1.36438e-16
AMT	0.0207977	0.562431	-0.0197618	0.582062	-0.0163514	0.475919	-0.102002	8.25832e-06
AMTN	0.02693	0.453209	0.188681	1.14517e-07	0.0253628	0.268785	0.10481	4.61003e-06
AMY1A	0.169077	2.10999e-06	0.267693	3.10962e-14	0.00244857	0.914992	0.0394911	0.0850193
AMY2A	-0.00965437	0.788038	0.109428	0.00223935	0.131834	7.81074e-09	0.0700422	0.00223395
AMY2B	0.05544	0.122329	0.0864288	0.0158929	0.0458533	0.0454987	-0.0244584	0.286234
AMZ2	-0.0823564	0.021599	-0.0928721	0.00954511	-0.0787877	0.00058155	-0.0671992	0.00335872
ANAPC1	0.0477054	0.183766	0.0280859	0.434047	0.206783	7.9895e-20	0.218073	6.40123e-22
ANAPC10	0.0113171	0.752634	0.0522301	0.145534	-0.0320491	0.162254	-0.00818665	0.721166
ANAPC11	0.00982115	0.784466	0.0502824	0.161172	-0.0743012	0.00118019	-0.0153604	0.503067
ANAPC13	-0.121164	0.000707534	-0.158245	9.21861e-06	-0.158405	3.66503e-12	-0.189176	8.62433e-17
ANAPC16	0.0412087	0.250944	-0.0108805	0.761885	0.00361372	0.87482	-0.144324	2.53361e-10
ANAPC2	-0.0891592	0.012852	-0.137982	0.000112929	0.0999365	1.25595e-05	-0.0253738	0.268578
ANAPC4	0.101354	0.00465809	0.0261776	0.465933	0.157138	5.45322e-12	0.056176	0.0142494
ANAPC5	0.107805	0.00260463	-0.00637603	0.859068	0.0786107	0.000598431	0.059989	0.008856
ANAPC7	-0.00661237	0.853902	-0.00597661	0.867813	-0.142419	4.36051e-10	-0.110368	1.39168e-06
ANG	-0.176705	7.05247e-07	-0.237478	1.95353e-11	-0.272058	1.20701e-33	-0.383357	1.15491e-67
ANGEL1	-0.0671891	0.0610429	-0.129755	0.000284807	0.0389758	0.0891717	-0.0151787	0.508131
ANGEL2	-0.184346	2.2419e-07	-0.23643	2.40616e-11	-0.117359	2.83679e-07	-0.179931	2.60142e-15
ANGPT1	0.0667763	0.062652	0.141298	7.66352e-05	0.0209615	0.360764	0.149372	5.80737e-11
ANGPT2	-0.110008	0.00212053	-0.120366	0.000767769	-0.111679	1.04005e-06	-0.133585	4.92092e-09
ANGPT4	-0.0735448	0.0402827	-0.0751921	0.0360022	0.0498126	0.0297868	0.0259459	0.257931
ANGPTL1	-0.0340847	0.342386	0.0277655	0.43931	-0.0294914	0.198461	0.0315052	0.169504
ANGPTL2	-0.128542	0.000324966	-0.0992853	0.00557594	-0.128866	1.68661e-08	-0.102873	6.90316e-06
ANGPTL3	-0.0118976	0.740393	0.0627515	0.0802538	0.00631429	0.783107	-0.023262	0.31047
ANGPTL4	-0.0143951	0.6885	0.0523818	0.144367	-0.00893501	0.696886	0.0542995	0.0178401
ANGPTL5	0.00122433	0.972801	0.0429841	0.231086	-0.012348	0.590351	-0.0066386	0.772267
ANGPTL6	0.41366	1.63464e-33	0.317864	1.00355e-19	0.409638	6.66587e-78	0.197483	3.46858e-18
ANGPTL7	0.00638742	0.858819	0.00854947	0.811813	-0.0192312	0.401774	-0.0372979	0.103831
ANK1	-0.0423903	0.237599	0.311284	6.08976e-19	-0.0206998	0.366791	0.000181388	0.993691
ANK2	0.0871117	0.0150784	0.123298	0.000567403	0.0849156	0.000208431	0.114507	5.48939e-07
ANK3	-0.03249	0.365457	-0.104242	0.00360451	-0.0447793	0.0508054	-0.0915154	6.38852e-05
ANKAR	-0.0180426	0.615325	-0.123897	0.000532995	0.0389984	0.0889856	-0.0983047	1.73927e-05
ANKFN1	-0.0678735	0.0584495	-0.198029	2.5487e-08	-0.0166404	0.468156	-0.0426072	0.0631276
ANKFY1	-0.0533508	0.137078	-0.0874235	0.0147188	0.0268273	0.242106	-0.000614116	0.978641
ANKH	0.0220278	0.539546	-0.02439	0.496941	-0.00488597	0.831324	-0.00179284	0.937702
ANKHD1	-0.170699	1.67803e-06	-0.234963	3.2162e-11	-0.156498	6.65827e-12	-0.231928	1.17245e-24
ANKK1	0.000228851	0.994915	-0.0251778	0.483142	0.0133595	0.560279	-0.0301958	0.187946
ANKLE1	0.0982845	0.00607598	0.105385	0.00325108	0.13373	4.7351e-09	0.107221	2.76174e-06
ANKLE2	0.0306813	0.392768	-0.0795587	0.0264831	0.0331522	0.148273	0.0315937	0.168307
ANKMY1	-0.138418	0.000107374	-0.163773	4.39524e-06	-0.120385	1.38445e-07	-0.191467	3.6066e-17
ANKMY2	-0.113434	0.00152904	-0.195832	3.65223e-08	-0.200936	8.73843e-19	-0.274184	3.63401e-34
ANKRA2	-0.235527	2.87713e-11	-0.34203	9.0039e-23	-0.212713	6.55213e-21	-0.32079	8.4473e-47
ANKRD1	0.00730733	0.838747	0.0778935	0.0298206	0.0375907	0.101143	0.0424477	0.064122
ANKRD10	-0.0142295	0.691897	-0.0185395	0.605625	-0.0583844	0.0108521	-0.0881258	0.000118451
ANKRD11	0.114818	0.00133645	0.122698	0.000603939	0.196052	6.09772e-18	0.213054	5.66209e-21
ANKRD12	-0.0468327	0.191926	-0.125786	0.000436697	0.0778212	0.000679436	-0.0649053	0.00461836
ANKRD13A	0.140114	8.8102e-05	0.134299	0.000171992	0.442413	5.02009e-92	0.269354	5.47309e-33
ANKRD13B	-0.0111748	0.755645	0.00812562	0.82098	0.0381361	0.0962846	0.0397329	0.0831262
ANKRD13C	-0.02952	0.410936	-0.0487076	0.174716	-0.0521536	0.0228958	-0.0321445	0.161007
ANKRD13D	0.0174523	0.626934	0.0472892	0.187625	0.0481295	0.035781	-0.014863	0.516996
ANKRD16	-0.0143392	0.689647	-0.0259917	0.469105	-0.0258919	0.258924	-0.0162779	0.477904
ANKRD17	-0.0324622	0.365868	-0.0450249	0.209667	-0.0311183	0.174807	-0.00397215	0.862521
ANKRD19	-0.0126199	0.725251	-0.0761033	0.0338051	-0.012241	0.593575	-0.0585257	0.0106615
ANKRD2	-0.0214557	0.550131	0.00411529	0.90876	0.0449631	0.0498618	0.0316229	0.167915
ANKRD20A3	-0.0555303	0.121721	-0.125262	0.00046165	0.0385109	0.0930552	0.022235	0.332322
ANKRD20A4	-0.0472951	0.18757	-0.110648	0.00199619	-0.00148935	0.948232	-0.116358	3.58253e-07
ANKRD22	0.338082	2.95768e-22	0.347549	1.65862e-23	0.329187	2.49083e-49	0.404939	5.28251e-76
ANKRD23	-0.00398136	0.911717	0.0570175	0.112037	0.0459836	0.044888	0.035477	0.12184
ANKRD24	-0.133328	0.000191823	-0.229399	9.49466e-11	-0.100693	1.07822e-05	-0.236739	1.18979e-25
ANKRD26	-0.080847	0.0241269	-0.104318	0.00357999	-0.112196	9.26339e-07	-0.129754	1.34213e-08
ANKRD27	0.141817	7.20643e-05	0.122725	0.000602277	0.0240887	0.293584	0.0658062	0.00407992
ANKRD28	-0.12586	0.000433291	-0.155768	1.27441e-05	-0.150871	3.71337e-11	-0.178696	4.04625e-15
ANKRD29	-0.0118965	0.740415	-0.0237596	0.508133	0.0670848	0.00341325	0.00678499	0.767388
ANKRD30A	-0.188249	1.22523e-07	-0.267055	3.59417e-14	-0.172506	3.53e-14	-0.258005	2.58087e-30
ANKRD30B	-0.0867901	0.0154573	-0.252484	8.85454e-13	-0.107932	2.36946e-06	-0.227734	8.26106e-24
ANKRD31	-0.170789	1.65665e-06	-0.259622	1.88917e-13	-0.0117951	0.607096	-0.0433932	0.0584104
ANKRD32	-0.0439144	0.221137	-0.0788458	0.0278703	0.0772866	0.000739936	0.0660263	0.00395733
ANKRD33	-0.0222895	0.534737	-0.0259572	0.469696	0.0430691	0.0603187	0.0919506	5.8925e-05
ANKRD34A	0.00396929	0.911984	0.0647671	0.0709939	0.0406947	0.0759294	0.0669768	0.00346546
ANKRD34B	-0.000310634	0.993098	0.151161	2.29731e-05	0.0743184	0.00117707	0.0487711	0.0333844
ANKRD34C	-0.0580593	0.105622	-0.0525233	0.143285	0.0269284	0.240334	0.00556158	0.808426
ANKRD35	-0.0224741	0.531359	0.00493415	0.89071	-0.0242913	0.289541	-0.0364618	0.111819
ANKRD36	0.0359556	0.316533	0.0373499	0.298118	0.0135854	0.553663	0.0456645	0.0463964
ANKRD36B	0.0435827	0.224648	0.0588707	0.10083	0.125755	3.71065e-08	0.136157	2.46842e-09
ANKRD37	-0.0463628	0.196427	-0.0628645	0.0797097	-0.143598	3.11893e-10	-0.188528	1.10146e-16
ANKRD39	0.0584256	0.103437	0.0836168	0.0196676	0.0317162	0.166663	0.046972	0.0404754
ANKRD40	-0.0804568	0.0248206	-0.207535	5.12317e-09	-0.0702948	0.00215297	-0.0761761	0.000881944
ANKRD42	-0.193554	5.28104e-08	-0.314349	2.64401e-19	-0.108123	2.2734e-06	-0.10004	1.23002e-05
ANKRD43	-0.0739915	0.0390814	-0.163005	4.87884e-06	-0.0988217	1.56966e-05	-0.181939	1.26036e-15
ANKRD44	0.483744	7.0709e-47	0.255727	4.41477e-13	0.193708	1.52132e-17	0.12567	3.7898e-08
ANKRD46	-0.0774462	0.0307765	-0.0960784	0.00732317	-0.0832807	0.000275921	-0.083495	0.000266034
ANKRD49	0.118328	0.000943645	0.0949454	0.00804892	0.155803	8.25959e-12	0.0743541	0.00117063
ANKRD50	-0.115802	0.00121338	-0.23884	1.48773e-11	-0.173904	2.17902e-14	-0.194695	1.03669e-17
ANKRD53	0.043241	0.228307	0.121361	0.000693395	0.0236287	0.302902	-0.00364853	0.873624
ANKRD55	0.261884	1.14656e-13	0.386116	4.60069e-29	0.393967	1.09778e-71	0.288902	6.64023e-38
ANKRD56	-0.0892785	0.0127317	-0.19039	8.74938e-08	-0.0441153	0.054338	-0.0708235	0.00199205
ANKRD57	-0.0946526	0.00824665	-0.183107	2.70869e-07	-0.147554	9.92915e-11	-0.176842	7.8067e-15
ANKRD58	0.515861	4.04612e-54	0.377793	8.44312e-28	-0.0243152	0.289067	-0.0556573	0.015172
ANKRD6	-0.0650392	0.0698135	-0.0887101	0.0133138	-0.0391737	0.0875583	-0.0415133	0.0702119
ANKRD7	-0.0125571	0.726562	0.0831125	0.0204214	0.0133539	0.560442	0.0114951	0.616271
ANKRD9	-0.145038	4.8972e-05	-0.135596	0.000148491	-0.152995	1.95574e-11	-0.188111	1.28874e-16
ANKS1A	-0.0227434	0.526449	-0.0531437	0.138611	-0.0805255	0.000437773	-0.00918703	0.688778
ANKS1B	-0.235193	3.07364e-11	-0.340574	1.39898e-22	-0.145757	1.67652e-10	-0.267147	1.85468e-32
ANKS3	-0.0945023	0.00834985	-0.118903	0.00089064	-0.0263914	0.249845	-0.191379	3.73112e-17
ANKS6	0.187475	1.38259e-07	0.187092	1.46757e-07	0.0678678	0.00305555	0.0314676	0.170013
ANKZF1	0.176708	7.04866e-07	0.129273	0.000300162	0.172123	4.02688e-14	0.108157	2.25658e-06
ANLN	0.13268	0.000206237	0.224985	2.19713e-10	0.115519	4.3502e-07	0.245293	1.79109e-27
ANO1	-0.0977638	0.00635177	-0.202665	1.17675e-08	-0.150376	4.30688e-11	-0.20499	1.67696e-19
ANO10	-0.199962	1.85057e-08	-0.165447	3.49537e-06	-0.0998714	1.27251e-05	-0.109346	1.74206e-06
ANO2	-0.02348	0.51314	-0.126383	0.000409852	-0.0420621	0.0665802	-0.0992839	1.43146e-05
ANO3	-0.0677534	0.0588979	0.0537678	0.13403	-0.0165321	0.471057	0.0187076	0.414714
ANO4	-0.0161934	0.652003	0.0995648	0.00544311	-0.027494	0.230599	-0.0233425	0.308797
ANO5	-0.089181	0.0128299	-0.0141603	0.69332	-0.0197022	0.390344	-0.0482799	0.0352065
ANO6	-0.195986	3.5614e-08	-0.196008	3.549e-08	-0.187204	1.81028e-16	-0.204947	1.70695e-19
ANO7	-0.0421166	0.240645	0.00328159	0.927186	0.0271787	0.235991	0.0583234	0.0109354
ANO8	-0.049606	0.166889	-0.0843988	0.0185464	-0.0788572	0.000575046	-0.147237	1.08978e-10
ANO9	0.140995	7.94274e-05	-0.0108713	0.76208	0.200946	8.7042e-19	0.052251	0.0226419
ANP32A	-0.0984736	0.00597852	-0.0912269	0.0109034	-0.0101175	0.659155	-0.062008	0.0068135
ANP32B	0.273314	8.53285e-15	0.289473	1.74818e-16	0.285277	5.80747e-37	0.2785	3.07222e-35
ANP32C	-0.00219193	0.951327	-0.00214889	0.952281	-0.00596254	0.794912	-0.0802625	0.00045716
ANP32D	-0.0346698	0.334161	-0.0501982	0.161875	-0.0200687	0.381587	0.00614506	0.78878
ANP32E	0.211972	2.35908e-09	0.23563	2.81927e-11	-0.00599123	0.793947	-0.029907	0.192207
ANPEP	-0.0610578	0.0887713	0.0314915	0.380385	-0.0729201	0.00145673	0.0563998	0.0138669
ANTXR1	-0.199551	1.98134e-08	-0.227228	1.43756e-10	-0.0811674	0.000393629	-0.0261274	0.254616
ANTXR2	0.0856154	0.0169132	0.0700457	0.0508173	0.141049	6.41361e-10	0.135239	3.16238e-09
ANTXRL	0.0582844	0.104275	0.308068	1.44619e-18	0.0262404	0.252565	0.042794	0.061979
ANUBL1	-0.0913508	0.0107955	-0.15893	8.42048e-06	-0.0600954	0.00873613	-0.0650387	0.00453472
ANXA1	0.137148	0.000124335	0.26549	5.12024e-14	0.1031	6.58661e-06	0.180767	1.92599e-15
ANXA10	0.125895	0.000431707	0.123619	0.000548702	0.0328806	0.151627	0.0729395	0.00145245
ANXA11	0.00187797	0.958292	-0.0466845	0.193337	0.15674	6.17489e-12	-0.0120932	0.598043
ANXA13	-0.00648082	0.856777	0.042708	0.234099	-0.0415188	0.0701745	-0.0812736	0.000386738
ANXA2	-0.0373107	0.298627	0.028855	0.421561	-0.0225174	0.326216	0.0225653	0.325188
ANXA2P1	-0.0349707	0.32998	-0.0171656	0.632607	0.00821415	0.720269	0.00953205	0.677735
ANXA3	0.046276	0.197268	0.112966	0.00159969	-0.00587077	0.798	-0.0134097	0.558806
ANXA4	0.0336195	0.349019	0.0784357	0.0286964	-0.0281674	0.219375	-0.0828954	0.000294563
ANXA5	0.00798776	0.823967	0.062709	0.0804593	-0.0804047	0.000446579	-0.0250698	0.274357
ANXA7	-0.0259227	0.470288	-0.0593345	0.0981698	-0.0911256	6.86601e-05	-0.142555	4.1952e-10
ANXA8	0.130904	0.000251071	0.114933	0.0013215	0.0726665	0.00151356	0.0747615	0.00109938
ANXA8L2	0.126154	0.000419943	0.113971	0.00145148	0.0319	0.164218	0.0357082	0.119427
ANXA9	-0.220017	5.53459e-10	-0.316598	1.42467e-19	-0.204979	1.68468e-19	-0.2907	2.23774e-38
AOC2	0.0291046	0.417554	0.0771224	0.0314845	0.0117908	0.607229	-0.0238991	0.2974
AOC3	-0.0445037	0.214996	-0.0448051	0.211903	0.0169087	0.461012	0.00945417	0.680221
AOX1	0.00345606	0.923327	0.0261068	0.46714	-0.0161399	0.481645	-0.01793	0.434382
AP1AR	-0.20525	7.58683e-09	-0.286192	3.93005e-16	-0.112091	9.4852e-07	-0.206521	8.90947e-20
AP1B1	0.0858906	0.0165618	0.0971641	0.00668327	0.150894	3.68827e-11	0.156223	7.25105e-12
AP1G1	-0.113384	0.00153648	-0.136828	0.000128992	-0.0692034	0.00252338	-0.0800362	0.00047448
AP1G2	-0.106921	0.00282583	-0.202414	1.22761e-08	-0.0452436	0.0484507	-0.134948	3.41971e-09
AP1M1	0.168939	2.15102e-06	0.177458	6.31208e-07	0.286925	2.17538e-37	0.295746	1.0138e-39
AP1M2	-0.240042	1.16828e-11	-0.224269	2.51355e-10	-0.130334	1.15499e-08	-0.206989	7.33334e-20
AP1S1	0.013271	0.711693	0.0178431	0.619238	-0.123665	6.23478e-08	-0.106208	3.42963e-06
AP1S2	0.183718	2.4677e-07	0.226276	1.72216e-10	0.295414	1.24503e-39	0.285884	4.04839e-37
AP1S3	-0.00299714	0.933483	0.0353069	0.325348	-0.0111627	0.626507	-0.0105073	0.646898
AP2A1	-0.0412194	0.250821	-0.0927003	0.00967949	0.0460824	0.0444292	0.0160462	0.484194
AP2A2	-0.0829287	0.0207025	-0.163859	4.34395e-06	0.0284921	0.214105	-0.0663115	0.00380346
AP2B1	-0.19342	5.39602e-08	-0.249389	1.70481e-12	-0.101965	8.32053e-06	-0.181251	1.61687e-15
AP2M1	0.0412031	0.251008	0.0944343	0.00839686	0.111831	1.0053e-06	0.141457	5.71908e-10
AP2S1	0.0356748	0.320329	0.0584485	0.103301	-0.0727326	0.00149855	-0.0278563	0.224509
AP3B1	-0.205701	7.02354e-09	-0.250005	1.49749e-12	-0.127652	2.29908e-08	-0.129342	1.49263e-08
AP3B2	-0.037337	0.298286	-0.0290118	0.419042	-0.0486518	0.0338196	-0.0598606	0.0090028
AP3D1	-0.0563274	0.116452	-0.108862	0.0023611	-0.0579168	0.0115045	-0.0430721	0.060301
AP3M1	-0.0733197	0.0408996	-0.159699	7.60448e-06	-0.128858	1.69025e-08	-0.140379	7.73572e-10
AP3M2	-0.0453886	0.206006	-0.130746	0.0002555	-0.0164421	0.473474	0.00710689	0.756693
AP3S1	-0.0353213	0.325151	0.035064	0.328691	-0.0797339	0.000498573	-0.0834385	0.000268605
AP4B1	0.375477	1.8692e-27	0.274506	6.4602e-15	0.411846	8.33133e-79	0.305615	1.98859e-42
AP4E1	-0.0580857	0.105463	-0.121206	0.000704528	0.0482791	0.0352094	0.0454748	0.0473128
AP4M1	-0.037961	0.290279	-0.0714847	0.0462348	-0.0418484	0.0679757	-0.0513199	0.025172
AP4S1	-0.0273183	0.446719	-0.0667517	0.0627493	0.0664581	0.0037265	0.0313349	0.171822
APAF1	-0.0340086	0.343466	-0.0895776	0.0124345	0.167522	1.90795e-13	0.158902	3.13309e-12
APBA1	-0.0140766	0.695041	-0.0284354	0.428347	-0.0155518	0.497762	0.00284543	0.901279
APBA2	0.163521	4.54849e-06	0.259974	1.74839e-13	0.115621	4.24889e-07	0.116675	3.32803e-07
APBA3	0.208933	4.01966e-09	0.112416	0.00168656	0.359627	3.42799e-59	0.267059	1.9469e-32
APBB1	-0.128199	0.000337241	-0.198922	2.19927e-08	-0.0421074	0.0662874	-0.0554252	0.0156015
APBB1IP	0.629047	6.07233e-87	0.488282	7.45185e-48	0.644202	1.37258e-223	0.518529	1.8732e-131
APBB3	-0.0607761	0.0902562	-0.139798	9.1422e-05	-0.132596	6.39358e-09	-0.224919	2.99623e-23
APC	-0.226465	1.66172e-10	-0.28024	1.66295e-15	-0.0422133	0.0656071	-0.0388409	0.0902848
APC2	-0.0726482	0.0427885	-0.180054	4.29295e-07	0.00825595	0.718905	0.00314373	0.890991
APCDD1	-0.00748081	0.834974	0.0494715	0.168044	-0.052988	0.0207987	-0.0465127	0.0424781
APCDD1L	-0.0178642	0.618823	-0.0444544	0.215505	-0.00711243	0.756509	-0.0194368	0.396759
APCS	-0.0165191	0.64548	-0.00675124	0.850869	0.0745024	0.00114423	0.053347	0.0199491
APEH	-0.185522	1.8712e-07	-0.232497	5.21353e-11	-0.158396	3.67464e-12	-0.199927	1.31109e-18
APEX1	-0.0263221	0.463474	-0.0189381	0.597894	-0.164578	5.04685e-13	-0.154775	1.13462e-11
APEX2	0.0602916	0.0928567	0.0823663	0.0215832	0.0286922	0.210904	0.0807353	0.00042286
APH1A	-0.0183021	0.610251	-0.0111009	0.757211	0.0261614	0.253996	-0.0240101	0.295162
APH1B	-0.219188	6.44245e-10	-0.32014	5.32248e-20	-0.240326	2.0896e-26	-0.372463	1.09797e-63
API5	0.00097077	0.978433	-0.0361317	0.314168	0.0429711	0.0609055	0.0357905	0.118577
APIP	0.00838047	0.815465	0.0156252	0.663451	-0.0936723	4.26529e-05	-0.133605	4.89387e-09
APLN	-0.167773	2.53248e-06	-0.226723	1.58229e-10	-0.140762	6.95088e-10	-0.221473	1.41727e-22
APLNR	0.000759046	0.983136	0.0826936	0.0210667	0.107656	2.51481e-06	0.141275	6.01992e-10
APLP1	-0.0475609	0.185099	-0.0138776	0.699141	-0.0650644	0.00451878	-0.0307036	0.180626
APLP2	-0.172275	1.34037e-06	-0.213473	1.80766e-09	-0.150796	3.79835e-11	-0.202821	4.07432e-19
APOA1	-0.010911	0.761238	-0.0474898	0.185758	-0.00231168	0.919728	0.00816912	0.721738
APOA1BP	-0.076017	0.0340082	-0.0905499	0.0115105	-0.215839	1.70071e-21	-0.19548	7.62804e-18
APOA2	0.0919397	0.0102951	0.165384	3.52561e-06	0.0901714	8.18131e-05	0.0524798	0.0220549
APOA4	0.0034537	0.923379	0.0434171	0.226417	0.00411926	0.857483	0.00595307	0.79523
APOA5	-0.0617035	0.0854422	-0.108241	0.00250152	-0.034581	0.131554	-0.0139677	0.542558
APOB	-0.0144159	0.688073	-0.0233219	0.515982	0.0343105	0.134602	0.0204396	0.372848
APOBEC1	-0.0306536	0.393196	-0.0195567	0.585985	-0.011685	0.610455	-0.0439095	0.0554741
APOBEC2	-0.0127534	0.722464	-0.0123784	0.730302	0.00927568	0.685934	0.0344365	0.133175
APOBEC3A	0.480809	2.97622e-46	0.438285	7.39387e-38	0.151113	3.45384e-11	0.198209	2.60127e-18
APOBEC3C	0.615525	2.63843e-82	0.490634	2.29004e-48	0.609575	5.15893e-194	0.423552	1.04348e-83
APOBEC3D	0.621408	2.7008e-84	0.492063	1.11353e-48	-0.018202	0.427441	0.00231419	0.91964
APOBEC3F	0.544638	2.67106e-61	0.405009	4.53086e-32	0.481999	2.76043e-111	0.368074	3.98473e-62
APOBEC3G	0.803401	6.68585e-177	0.630448	1.94766e-87	0.671806	4.52091e-250	0.579043	8.1394e-171
APOBEC3H	0.771141	2.53602e-154	0.69089	1.94843e-111	0.662561	6.91737e-241	0.683752	1.90944e-262
APOBEC4	0.00180719	0.959862	-0.113044	0.00158774	0.0236261	0.302955	-0.0157322	0.492786
APOC1	0.295267	4.07352e-17	0.405574	3.65766e-32	0.380513	1.30551e-66	0.418736	1.14488e-81
APOC2	0.195666	3.75224e-08	0.173993	1.04688e-06	0.158597	3.44907e-12	0.153648	1.60257e-11
APOC3	-0.04105	0.252775	-0.0676902	0.0591351	-0.056644	0.0134599	-0.0588692	0.0102106
APOD	-0.0268039	0.455326	0.0321718	0.370174	-0.0357232	0.119271	-0.0240427	0.294506
APOE	0.373062	4.25288e-27	0.332176	1.69782e-21	0.384794	3.36172e-68	0.418365	1.63967e-81
APOH	-0.0171156	0.6336	0.03029	0.398835	-0.00419474	0.854901	0.00502643	0.826551
APOL1	0.501484	8.80035e-51	0.498542	4.05521e-50	0.2627	2.09715e-31	0.231953	1.15852e-24
APOL2	0.447651	1.31909e-39	0.383455	1.17696e-28	-0.0588505	0.0102347	-0.0630118	0.00596473
APOL3	0.616594	1.15594e-82	0.51974	4.77416e-55	0.00102919	0.964213	-0.0265497	0.247015
APOL4	0.294299	5.20736e-17	0.346089	2.60358e-23	-0.0255626	0.265032	-0.0464129	0.0429238
APOL5	-0.08526	0.0173768	-0.0866888	0.0155784	0.00944992	0.680357	0.0127789	0.577448
APOLD1	-0.0729303	0.0419861	-0.0569641	0.112374	-0.0844846	0.000224537	-0.0774862	0.000716784
APOM	-0.0642686	0.0731984	-0.066266	0.06469	-0.104201	5.23781e-06	-0.180431	2.17365e-15
APOOL	-0.178442	5.45796e-07	-0.221356	4.32395e-10	0.100514	1.11784e-05	0.129469	1.44438e-08
APP	-0.0164324	0.647213	-0.0144426	0.687525	-0.18096	1.79619e-15	-0.239162	3.6861e-26
APPBP2	-0.0780715	0.0294475	-0.226619	1.61371e-10	-0.0826513	0.000306982	-0.193646	1.55831e-17
APPL1	-0.172855	1.23341e-06	-0.230051	8.3754e-11	-0.0261172	0.2548	-0.0615131	0.00727065
APPL2	-0.237751	1.84995e-11	-0.309048	1.11225e-18	-0.270238	3.34401e-33	-0.315678	2.67922e-45
APRT	0.0920746	0.0101835	0.135633	0.000147865	0.0768681	0.000790763	0.144104	2.69899e-10
APTX	-0.00589449	0.869613	-0.0172262	0.631406	-0.0534666	0.0196728	-0.073172	0.0014022
AQP1	-0.0399478	0.26575	-0.0156114	0.66373	-0.0570987	0.01273	-0.060352	0.00845279
AQP10	-0.0465752	0.194383	-0.0732342	0.0411361	0.0266763	0.244767	0.0230728	0.314422
AQP11	-0.0685949	0.0558159	-0.21771	8.43658e-10	-0.105778	3.75761e-06	-0.260049	8.70645e-31
AQP12B	0.00862878	0.8101	0.0585323	0.102807	0.0143714	0.530954	0.00981026	0.66888
AQP3	-0.0319378	0.373668	0.0294405	0.412199	-0.0325182	0.156191	-0.0798989	0.000485287
AQP4	0.0803968	0.0249287	0.0287354	0.423489	0.0297039	0.195244	0.0138963	0.544625
AQP5	-0.0124464	0.728879	0.0885274	0.0135058	-0.00660069	0.773532	0.00710653	0.756705
AQP6	-0.056404	0.115955	-0.0460601	0.199368	-0.0650695	0.00451568	-0.0424185	0.0643052
AQP7	-0.0136391	0.704067	0.0194041	0.588914	-0.0329436	0.150844	-0.0237635	0.300151
AQP7P1	-0.002614	0.94197	0.0369696	0.303069	-0.0135006	0.556143	-0.0526018	0.0217475
AQP8	-0.0524318	0.143984	0.0281903	0.43234	-0.00515016	0.822352	-0.00842612	0.713365
AQP9	0.153894	1.62278e-05	0.296792	2.76068e-17	0.0893264	9.54169e-05	0.268761	7.60289e-33
AQPEP	0.0200849	0.575904	0.0566586	0.114316	-0.0222562	0.33186	0.0156398	0.495331
AQR	-0.150015	2.65293e-05	-0.173075	1.19505e-06	0.0466841	0.041721	-0.00237617	0.917496
AR	-0.249801	1.56298e-12	-0.337976	3.05254e-22	-0.145888	1.61407e-10	-0.230543	2.24378e-24
ARAF	-0.074096	0.0388046	-0.108675	0.00240261	0.0682195	0.0029063	-0.00187473	0.934863
ARAP1	0.108608	0.00241753	0.01466	0.683074	0.223558	5.55224e-23	0.169087	1.12921e-13
ARAP2	0.421994	6.06962e-35	0.353204	2.82903e-24	0.434484	1.82708e-88	0.333939	8.48391e-51
ARAP3	-0.0187942	0.600679	0.0210349	0.557982	-0.00725488	0.751791	0.0104966	0.647234
ARC	-0.0377472	0.293005	-0.0408447	0.255158	-0.0854169	0.000191066	-0.097413	2.07355e-05
ARCN1	-0.108872	0.00235873	-0.106579	0.00291591	-0.0623021	0.00655423	-0.0527437	0.0213946
ARF1	-0.0303489	0.397918	0.0115637	0.747426	-0.052816	0.0212167	0.00120006	0.958277
ARF3	-0.198275	2.44738e-08	-0.26131	1.30209e-13	-0.101642	8.88949e-06	-0.127787	2.22156e-08
ARF4	-0.114963	0.00131758	-0.136892	0.000128049	-0.209877	2.18779e-20	-0.183836	6.30546e-16
ARF5	0.071879	0.0450415	0.0725062	0.0431971	-0.00162418	0.943552	0.0148047	0.51864
ARFGAP1	-0.0292236	0.415652	-0.0103268	0.773663	0.12241	8.48038e-08	0.0740079	0.00123452
ARFGAP2	-0.0626956	0.0805237	-0.11765	0.00101006	0.0190701	0.40573	-0.0379032	0.0983363
ARFGAP3	0.0449229	0.210702	0.0944465	0.00838844	-0.00829703	0.717566	-0.00204686	0.928897
ARFGEF1	-0.144377	5.30449e-05	-0.176014	7.80308e-07	-0.101825	8.56222e-06	-0.0835956	0.000261508
ARFGEF2	-0.127846	0.000350352	-0.211554	2.53943e-09	-0.0571813	0.0126012	0.0269843	0.23936
ARFIP1	-0.259549	1.91982e-13	-0.30405	4.19834e-18	-0.255565	9.32564e-30	-0.286602	2.63751e-37
ARFRP1	-7.48e-06	0.999834	0.00519442	0.884984	0.0941998	3.85891e-05	0.030109	0.18922
ARG1	0.127602	0.000359686	0.0498002	0.165232	0.00938352	0.68248	0.0618115	0.00699182
ARG2	0.0244873	0.495227	-0.00701433	0.84513	-0.0494988	0.030834	-0.0416063	0.0695854
ARGFXP2	-0.0567904	0.113475	-0.0694567	0.0527996	0.00802412	0.726477	-0.022202	0.333039
ARGLU1	0.0746096	0.0374694	0.0322929	0.368375	0.050708	0.0269648	-0.023722	0.300996
ARHGAP1	-0.227116	1.46856e-10	-0.211654	2.4951e-09	-0.101902	8.4296e-06	-0.173403	2.59167e-14
ARHGAP10	0.0928007	0.00960078	0.192753	6.00497e-08	0.170254	7.61318e-14	0.244488	2.67762e-27
ARHGAP11A	0.119645	0.000826214	0.187272	1.42694e-07	0.118764	2.0373e-07	0.130615	1.07383e-08
ARHGAP11B	0.119683	0.000822975	0.184991	2.03055e-07	0.232499	8.96057e-25	0.279969	1.31227e-35
ARHGAP12	-0.151204	2.28492e-05	-0.227875	1.27102e-10	-0.122366	8.573e-08	-0.145516	1.7974e-10
ARHGAP15	0.73164	2.85909e-131	0.607751	9.7104e-80	0.736783	0	0.550862	1.76951e-151
ARHGAP17	0.163984	4.27091e-06	0.177863	5.9465e-07	0.371573	2.28507e-63	0.275138	2.11296e-34
ARHGAP18	0.0967254	0.00693554	0.0875121	0.014618	0.0463553	0.0431832	0.0282611	0.217845
ARHGAP19	0.0242258	0.499844	0.0211112	0.556555	0.0883045	0.000114719	0.0133839	0.55956
ARHGAP20	-0.0751729	0.0360497	-0.0450475	0.209438	-0.0452873	0.0482341	-0.0366851	0.109639
ARHGAP21	0.0539564	0.132668	0.0469661	0.190662	0.0372007	0.104736	0.0875989	0.000130132
ARHGAP22	0.226556	1.63318e-10	0.274089	7.12267e-15	0.321024	7.19679e-47	0.365823	2.46067e-61
ARHGAP23	-0.01149	0.748983	0.0324943	0.365394	0.00720987	0.753281	0.00797952	0.727937
ARHGAP24	0.0634991	0.0767112	0.0558118	0.11984	0.0672026	0.00335708	0.0369009	0.107565
ARHGAP25	0.774065	3.26216e-156	0.62573	8.75593e-86	0.820026	0	0.675898	3.03665e-254
ARHGAP26	0.210053	3.30609e-09	0.274158	7.0092e-15	0.150954	3.62252e-11	0.118251	2.30009e-07
ARHGAP27	0.355516	1.35873e-24	0.322763	2.54548e-20	0.273734	4.69062e-34	0.216201	1.45241e-21
ARHGAP28	0.00618819	0.863179	0.0430999	0.22983	0.00509704	0.824154	0.0671125	0.00339995
ARHGAP29	-0.0834828	0.0198654	-0.147772	3.5056e-05	-0.0731504	0.00140681	-0.0848115	0.000212218
ARHGAP30	0.755768	7.91572e-145	0.584966	1.29658e-72	0.773176	0	0.642807	2.53003e-222
ARHGAP31	0.25189	1.00467e-12	0.207841	4.85909e-09	0.303224	9.2046e-42	0.244754	2.34429e-27
ARHGAP32	-0.210314	3.15851e-09	-0.305464	2.89075e-18	-0.189879	6.60874e-17	-0.270376	3.09703e-33
ARHGAP33	0.0124924	0.727915	0.0131272	0.714679	-0.0805606	0.000435245	-0.149024	6.43952e-11
ARHGAP36	-0.0390712	0.276391	-0.0849229	0.0178268	-0.0312957	0.172359	-0.148338	7.88675e-11
ARHGAP39	-0.077138	0.0314501	-0.0682806	0.056951	-0.0577761	0.0117075	-0.0547603	0.0168919
ARHGAP4	0.548467	2.61707e-62	0.436823	1.3705e-37	0.72034	2.38561e-304	0.543675	7.75046e-147
ARHGAP42	0.0181027	0.614148	-0.0215549	0.548288	0.0524845	0.0220429	0.05619	0.0142252
ARHGAP5	-0.127579	0.000360584	-0.164928	3.75345e-06	-0.0549352	0.0165436	-0.0431065	0.0600958
ARHGAP6	-0.104084	0.00365602	-0.149059	2.98901e-05	0.00121187	0.957866	-0.0332973	0.146505
ARHGAP9	0.809457	1.30086e-181	0.665205	1.50277e-100	0.824395	0	0.659069	1.67283e-237
ARHGDIA	0.0220195	0.539698	0.0312673	0.383788	0.0625229	0.00636541	0.0910715	6.93491e-05
ARHGDIB	0.111589	0.00182551	0.138709	0.0001038	0.275128	2.12509e-34	0.176126	1.00403e-14
ARHGDIG	-0.0356801	0.320257	-0.00809871	0.821563	-0.0384108	0.0939097	-0.0261858	0.253554
ARHGEF1	0.481641	1.98253e-46	0.280771	1.46435e-15	0.648741	9.38245e-228	0.419607	4.92423e-82
ARHGEF10	-0.0960543	0.00733798	-0.0948604	0.0081059	0.0219665	0.338194	-0.0139118	0.544177
ARHGEF10L	0.0912217	0.010908	0.0349531	0.330222	0.0287415	0.21012	0.00797425	0.72811
ARHGEF11	-0.0202485	0.5728	-0.0829931	0.0206036	0.0312818	0.172551	0.0260263	0.256458
ARHGEF12	-0.270586	1.60436e-14	-0.309177	1.07442e-18	-0.210786	1.48927e-20	-0.303268	8.95157e-42
ARHGEF15	-0.00581596	0.871335	0.0231935	0.518295	0.0159542	0.486702	0.0160797	0.483282
ARHGEF16	-0.103565	0.00382995	-0.130321	0.000267682	-0.109086	1.84383e-06	-0.199565	1.51532e-18
ARHGEF17	-0.226785	1.56382e-10	-0.314783	2.34764e-19	-0.156576	6.4983e-12	-0.186962	1.98226e-16
ARHGEF18	0.137447	0.000120135	0.0135119	0.706698	0.418613	1.29013e-81	0.214917	2.53759e-21
ARHGEF19	0.0434009	0.22659	0.0427902	0.233199	-0.0134686	0.557079	-0.039025	0.0887678
ARHGEF2	0.054944	0.125713	0.0441693	0.218465	0.170187	7.78779e-14	0.15922	2.83336e-12
ARHGEF3	0.000171823	0.996182	-0.0747739	0.0370505	0.163819	6.46641e-13	0.0929085	4.92615e-05
ARHGEF33	0.0061042	0.865018	0.000918333	0.979597	-0.0327917	0.152738	-0.0352231	0.124534
ARHGEF35	-0.171416	1.5153e-06	-0.159896	7.40757e-06	-0.0589036	0.0101664	-0.046786	0.0412769
ARHGEF37	-0.147908	3.44716e-05	-0.190899	8.07039e-08	-0.199292	1.68978e-18	-0.234548	3.39414e-25
ARHGEF38	-0.198356	2.41471e-08	-0.204824	8.15955e-09	-0.00382816	0.867458	-0.032836	0.152183
ARHGEF4	0.0879482	0.0141308	0.212298	2.22669e-09	0.0967268	2.37151e-05	0.133057	5.66044e-09
ARHGEF5	-0.162075	5.53296e-06	-0.186338	1.64978e-07	-0.233347	6.00128e-25	-0.254859	1.34887e-29
ARHGEF6	0.0332205	0.354772	0.0440073	0.220161	0.170237	7.65705e-14	0.153797	1.5311e-11
ARHGEF7	-0.0508256	0.156689	-0.0785194	0.0285262	0.00803593	0.726091	-0.0229524	0.316954
ARHGEF9	0.0802902	0.0251219	4.35657e-05	0.999032	-0.00899656	0.694903	-0.0282627	0.217819
ARID1A	-0.0876495	0.014463	-0.101729	0.00450722	-0.0743491	0.00117153	-0.123687	6.20087e-08
ARID1B	-0.0394189	0.272136	-0.0856596	0.0168564	0.0392047	0.0873071	0.0145664	0.525395
ARID2	-0.246448	3.15091e-12	-0.303356	5.0386e-18	-0.101476	9.19655e-06	-0.165607	3.59872e-13
ARID3A	0.0314226	0.381429	0.0132203	0.712744	0.22889	4.84039e-24	0.166757	2.46025e-13
ARID3B	0.244812	4.41869e-12	0.181267	3.57873e-07	0.329263	2.36181e-49	0.248938	2.84953e-28
ARID3C	0.141535	7.45121e-05	0.168834	2.18298e-06	-0.0247406	0.28071	-0.0197948	0.388119
ARID4A	-0.0720569	0.0445117	-0.159367	7.94703e-06	0.0278138	0.225217	-0.0617109	0.00708469
ARID4B	-0.0607705	0.090286	-0.105603	0.00318744	0.155037	1.04663e-11	0.105938	3.63244e-06
ARID5A	0.0969473	0.00680692	0.141749	7.26481e-05	0.141777	5.22724e-10	0.0869647	0.000145632
ARID5B	0.010455	0.770932	0.0215673	0.548058	0.0556527	0.0151804	0.0726174	0.0015248
ARIH1	-0.101439	0.00462333	-0.104689	0.00346241	0.0425422	0.0635314	0.117418	2.79775e-07
ARIH2	0.0312502	0.384047	-0.0169413	0.637062	0.0367833	0.108692	-0.016841	0.462808
ARL1	-0.216382	1.07306e-09	-0.277524	3.17545e-15	-0.281606	5.0524e-36	-0.342352	1.84524e-53
ARL11	0.0792013	0.0271709	0.0981928	0.00612373	0.0826517	0.00030696	0.0271365	0.236719
ARL13A	0.0274849	0.443951	-0.0199242	0.578963	0.01726	0.451749	0.00746783	0.744755
ARL13B	-0.0690161	0.0543242	-0.0846061	0.0182589	-0.0621015	0.00673008	-0.0840106	0.000243589
ARL14	0.135449	0.000150992	0.26669	3.90463e-14	0.141082	6.35438e-10	0.133571	4.93861e-09
ARL15	-0.124665	0.000491657	-0.144663	5.1244e-05	-0.00914466	0.690138	-0.04711	0.0398896
ARL16	0.0315777	0.379082	0.0556635	0.120827	-0.0499209	0.0294323	-0.0226634	0.323088
ARL17B	-0.0579524	0.106267	-0.111934	0.00176625	0.0879613	0.000121988	0.00105215	0.963415
ARL2	0.0307581	0.391585	0.0647146	0.0712235	-0.00674808	0.768617	-0.021691	0.344289
ARL2BP	-0.0146491	0.683298	-0.00638907	0.858783	-0.0466233	0.0419884	-0.0185308	0.419139
ARL3	-0.260639	1.51002e-13	-0.338966	2.26971e-22	-0.184149	5.62003e-16	-0.309226	1.91089e-43
ARL4A	-0.00243624	0.94591	0.109713	0.00218017	-0.0579152	0.0115069	-0.0305602	0.182671
ARL4C	0.256913	3.41464e-13	0.322562	2.69388e-20	0.261357	4.32165e-31	0.269782	4.31296e-33
ARL4D	-0.080493	0.0247554	-0.101091	0.00476651	-0.0900625	8.34579e-05	-0.124059	5.65787e-08
ARL5A	0.0660505	0.0655671	0.066015	0.0657122	-0.0358316	0.118154	-0.00327322	0.886531
ARL5B	0.0423298	0.238271	0.0426416	0.234827	0.181615	1.41726e-15	0.284173	1.11669e-36
ARL5C	-0.0580277	0.105812	-0.0974373	0.00653036	0.00664432	0.772076	0.0149686	0.514022
ARL6	-0.0859668	0.0164656	-0.102292	0.00428886	-0.047638	0.0377144	-0.0360387	0.116042
ARL6IP1	-0.129069	0.000306908	-0.0807325	0.0243286	-0.107739	2.47001e-06	-0.0475269	0.0381637
ARL6IP4	-0.0120202	0.737815	-0.0252747	0.481458	0.0648661	0.00464317	-0.0477642	0.0372095
ARL6IP5	0.0437986	0.222359	-0.0090305	0.801439	0.107017	2.88506e-06	0.0122508	0.593278
ARL6IP6	0.065634	0.0672893	0.0861397	0.0162492	-0.0466508	0.0418675	-0.0253286	0.269433
ARL8A	-0.0833446	0.0200714	-0.0398218	0.267262	-0.00358313	0.875871	-0.0252495	0.270931
ARL8B	-0.126458	0.000406551	-0.142478	6.66126e-05	-0.131803	7.87565e-09	-0.135651	2.83016e-09
ARL9	0.19265	6.10518e-08	0.313418	3.41051e-19	0.151299	3.26552e-11	0.275541	1.6795e-34
ARMC1	0.00629991	0.860734	0.0235562	0.511773	0.0848806	0.000209697	0.149588	5.44719e-11
ARMC10	-0.0220183	0.53972	-0.0505942	0.158587	-0.137652	1.64319e-09	-0.122567	8.16182e-08
ARMC2	0.00695742	0.846371	-0.0446581	0.213407	-0.00891796	0.697436	-0.0554594	0.0155376
ARMC4	-0.0562498	0.116957	-0.0647349	0.0711345	-0.0706573	0.00204142	-0.12336	6.72087e-08
ARMC5	-0.167614	2.58934e-06	-0.197157	2.94134e-08	-0.0595279	0.00939308	-0.136311	2.36751e-09
ARMC6	0.0697571	0.0517807	0.128526	0.000325553	0.115156	4.72933e-07	0.119974	1.5276e-07
ARMC7	-0.0947008	0.00821384	-0.0982904	0.00607292	0.0226572	0.32322	-0.0285206	0.213646
ARMC8	0.0430776	0.230072	-0.0127015	0.723546	-0.00854652	0.709454	-0.0110621	0.629618
ARMC9	-0.278489	2.52573e-15	-0.318281	8.93684e-20	-0.0147785	0.51938	-0.0217327	0.343362
ARMCX1	-0.133838	0.000181147	-0.193315	5.48747e-08	-0.237724	7.40146e-26	-0.280756	8.30219e-36
ARMCX3	-0.158079	9.42155e-06	-0.230636	7.48185e-11	-0.235885	1.79273e-25	-0.273126	6.61334e-34
ARMCX5	-0.128354	0.000331646	-0.145756	4.48828e-05	-0.213724	4.24651e-21	-0.299957	7.30432e-41
ARMCX6	-0.0803553	0.0250038	-0.101487	0.00460385	-0.1194	1.75185e-07	-0.154321	1.3042e-11
ARNT	-0.140171	8.75148e-05	-0.178146	5.70232e-07	-0.0484736	0.0344781	-0.109322	1.75139e-06
ARNT2	-0.135511	0.000149928	-0.278067	2.79201e-15	-0.146818	1.23173e-10	-0.253656	2.52307e-29
ARNTL	0.0134035	0.708944	-0.0534094	0.136646	0.0689256	0.00262654	0.0277703	0.225944
ARNTL2	0.184665	2.135e-07	0.363737	9.52668e-26	0.046499	0.042539	0.0349734	0.127229
ARPC1A	0.0367073	0.306515	0.0451629	0.208273	-0.0787714	0.000583081	-0.0209727	0.360508
ARPC1B	0.299913	1.23619e-17	0.290765	1.26713e-16	0.207169	6.8067e-20	0.271724	1.45587e-33
ARPC2	0.285798	4.3284e-16	0.321108	4.05692e-20	0.362514	3.48339e-60	0.372549	1.02263e-63
ARPC3	0.106177	0.00302496	0.140342	8.57684e-05	0.0208009	0.364456	0.0123546	0.590152
ARPC4	0.168771	2.20233e-06	0.216563	1.03847e-09	0.0227695	0.320827	0.00599964	0.793665
ARPC5	0.190638	8.41232e-08	0.211661	2.49194e-09	0.21837	5.61767e-22	0.204498	2.05273e-19
ARPC5L	0.19612	3.48494e-08	0.241617	8.4948e-12	0.237937	6.6772e-26	0.28696	2.13001e-37
ARPM1	0.243435	5.86276e-12	0.0746284	0.0374212	0.084896	0.000209141	0.0290824	0.20476
ARPP19	-0.167771	2.53328e-06	-0.252658	8.53161e-13	-0.057231	0.0125243	-0.103026	6.68754e-06
ARPP21	0.0630272	0.078932	-0.0286319	0.425161	-0.00892886	0.697085	-0.0139077	0.544294
ARR3	-0.0539673	0.13259	-0.0894225	0.0125878	-0.0136291	0.55239	0.00928217	0.685726
ARRB1	-0.0951417	0.00791879	-0.191376	7.48134e-08	-0.0902148	8.11677e-05	-0.154455	1.25173e-11
ARRB2	0.526929	8.4478e-57	0.485504	2.96557e-47	0.312415	2.34872e-44	0.257764	2.93293e-30
ARRDC1	-0.0722205	0.0440292	-0.0466893	0.193292	-0.0120811	0.598407	-0.0189094	0.4097
ARRDC2	0.286092	4.02752e-16	0.24978	1.56996e-12	-0.0154325	0.501065	-0.0116115	0.612706
ARRDC3	0.0124543	0.728713	0.0302438	0.399555	0.00269125	0.906603	0.00175392	0.939052
ARRDC4	0.0414995	0.247612	0.00673014	0.85133	-0.00593859	0.795717	-0.0151297	0.509502
ARRDC5	0.431628	1.19944e-36	0.534697	9.67786e-59	0.573821	4.32756e-167	0.506898	9.15861e-125
ARSA	0.0198258	0.580839	-0.0161501	0.652874	-0.0675501	0.00319636	-0.099428	1.3908e-05
ARSB	0.0983736	0.00602986	0.137343	0.000121583	0.0651703	0.00445363	0.0659349	0.0040078
ARSD	-0.193425	5.39155e-08	-0.26152	1.2428e-13	-0.267109	1.89419e-32	-0.340345	8.10405e-53
ARSE	-0.103262	0.00393492	-0.143789	5.69398e-05	-0.0947948	3.44463e-05	-0.127176	2.59403e-08
ARSF	0.0425879	0.235418	0.0775474	0.030558	0.0176517	0.441549	0.0124058	0.588611
ARSG	-0.251645	1.05851e-12	-0.36351	1.02658e-25	-0.266168	3.17711e-32	-0.367215	7.99657e-62
ARSH	-0.00364813	0.91908	0.0112988	0.753023	-0.0361106	0.115315	-0.0793184	0.000533547
ARSI	-0.0693313	0.05323	-0.0407369	0.256415	-0.07649	0.000839438	-0.0790608	0.000556365
ARSJ	-0.0469671	0.190652	-0.0756167	0.0349638	-0.0844184	0.000227109	-0.0828132	0.000298694
ARSK	-0.0963143	0.00717968	-0.0827194	0.0210264	-0.0926444	5.17646e-05	-0.101631	8.90903e-06
ART1	-0.0130719	0.715828	-0.0829505	0.020669	0.0133259	0.561265	-0.0126829	0.580311
ART3	0.120624	0.000747799	0.298342	1.85464e-17	0.0755162	0.00097787	0.282864	2.41573e-36
ART4	-0.00433244	0.903969	0.212515	2.14271e-09	0.0293448	0.200702	0.105855	3.69695e-06
ART5	-0.0602828	0.0929046	-0.0867291	0.0155301	-0.0235854	0.303788	-0.0481878	0.0355572
ARTN	-0.106133	0.00303708	-0.133254	0.000193413	-0.108461	2.11268e-06	-0.149472	5.63855e-11
ARV1	-0.118144	0.000961319	-0.122287	0.000630237	-0.191546	3.49939e-17	-0.214974	2.47509e-21
ARVCF	-0.143311	6.03033e-05	-0.145418	4.67664e-05	-0.0735008	0.00133388	-0.0713883	0.00183242
ARX	-0.00278728	0.93813	-0.0459413	0.200531	-0.0344415	0.133119	-0.0157704	0.491737
ASAH1	-0.131778	0.00022798	-0.203175	1.07959e-08	-0.205066	1.62556e-19	-0.256987	4.41959e-30
ASAH2	-0.145626	4.55987e-05	-0.151186	2.28986e-05	0.0128723	0.57467	-0.00158435	0.944935
ASAH2B	-0.15854	8.8662e-06	-0.148483	3.21049e-05	-0.0480582	0.0360559	-0.0138591	0.545703
ASAP1	0.0882679	0.0137828	0.0920644	0.0101919	0.272734	8.24938e-34	0.2787	2.73754e-35
ASAP2	-0.0753027	0.0357291	-0.0670816	0.0614584	-0.0864392	0.000159777	-0.0605128	0.00827944
ASAP3	-0.0257997	0.472398	-0.0395219	0.270885	-0.097084	2.21166e-05	-0.115171	4.71313e-07
ASB1	-0.0890085	0.0130053	-0.157315	1.04162e-05	0.0901953	8.14577e-05	-0.0455618	0.0468906
ASB10	-0.0147563	0.681106	0.00774778	0.829173	-0.110949	1.22362e-06	-0.116928	3.13744e-07
ASB11	-0.046715	0.193046	-0.0713731	0.0465773	-0.0180698	0.430807	-0.0319724	0.163262
ASB12	0.178137	5.70998e-07	0.165518	3.46115e-06	0.0465611	0.0422632	0.039306	0.0864923
ASB13	-0.185908	1.76311e-07	-0.245104	4.16073e-12	-0.221138	1.64662e-22	-0.284578	8.7902e-37
ASB14	-0.0798846	0.0258691	-0.16187	5.68748e-06	-0.00272593	0.905405	-0.00553088	0.809463
ASB15	-0.0615957	0.0859907	-0.120938	0.000724124	-0.0208814	0.362602	-0.0200769	0.381391
ASB16	-0.196777	3.13016e-08	-0.297306	2.42034e-17	0.162226	1.08377e-12	0.170389	7.2739e-14
ASB17	-0.0206674	0.564883	-0.0170597	0.634708	0.0146679	0.522511	0.0305722	0.1825
ASB2	0.570824	1.81606e-68	0.619455	1.24887e-83	0.15919	2.85978e-12	0.0666963	0.0036045
ASB3	0.0351971	0.326856	0.0167922	0.640028	-0.0763681	0.000855712	-0.129519	1.42611e-08
ASB4	0.0566451	0.114403	0.0530016	0.139671	0.0175283	0.444748	0.0117141	0.609568
ASB5	-0.0193981	0.589028	-0.0040948	0.909213	0.00193486	0.932778	0.00721246	0.753195
ASB6	0.0182232	0.611792	0.0044086	0.902289	0.0541526	0.018152	-0.0363778	0.112648
ASB7	-0.0586932	0.101863	-0.0721711	0.0441745	0.0655562	0.00422331	0.109459	1.69966e-06
ASB8	-0.198489	2.36241e-08	-0.24992	1.52443e-12	-0.107654	2.51617e-06	-0.185882	2.96304e-16
ASB9	0.0539384	0.132798	0.150694	2.43643e-05	0.0192228	0.40198	0.0727146	0.00150264
ASCC2	0.0805376	0.0246754	0.120631	0.000747256	0.167879	1.69352e-13	0.14242	4.35942e-10
ASCC3	0.0895757	0.0124364	0.0965554	0.00703558	0.0905143	7.6835e-05	0.166973	2.29001e-13
ASCL1	-0.0811432	0.0236114	-0.00421936	0.906463	-0.0752484	0.00101949	-0.0893184	9.55537e-05
ASCL2	0.0358934	0.317371	0.191681	7.12677e-08	0.0989261	1.53739e-05	0.234412	3.62073e-25
ASCL3	-0.0358772	0.31759	-0.0882092	0.0138461	0.0209862	0.360199	0.0349241	0.127766
ASCL4	-0.0264224	0.46177	-0.0642229	0.0734031	-0.0281667	0.219385	-0.0337325	0.141297
ASF1A	0.195677	3.74556e-08	0.192142	6.62209e-08	0.138205	1.41235e-09	0.0902196	8.10953e-05
ASF1B	0.16975	1.91917e-06	0.23766	1.8841e-11	0.193341	1.75356e-17	0.241075	1.44798e-26
ASGR1	0.185571	1.85728e-07	0.393892	2.81036e-30	0.260118	8.39157e-31	0.343832	6.15046e-54
ASGR2	0.453975	8.09607e-41	0.445801	2.951e-39	0.310898	6.38717e-44	0.296952	4.79543e-40
ASH1L	-0.195616	3.78302e-08	-0.251617	1.06468e-12	-0.0697973	0.00231515	-0.085921	0.000174981
ASH2L	-0.111192	0.0018958	-0.139484	9.48394e-05	-0.0653197	0.00436315	-0.10502	4.41101e-06
ASIP	0.171573	1.4819e-06	0.208294	4.49229e-09	0.140726	7.02048e-10	0.203921	2.60096e-19
ASL	-0.105114	0.00333208	-0.110615	0.00200252	0.0861158	0.000169111	0.0349915	0.127032
ASMTL	-0.0782126	0.0291545	-0.140666	8.25635e-05	-0.0825755	0.000310935	-0.192851	2.11924e-17
ASNA1	-0.100594	0.00497828	-0.0994263	0.00550855	-0.0658378	0.00406212	-0.063405	0.00565904
ASNS	0.182107	3.15233e-07	0.194293	4.68785e-08	0.138062	1.46896e-09	0.237799	7.13537e-26
ASNSD1	0.0378406	0.291812	0.0290383	0.418617	-0.0335275	0.143732	-0.0118407	0.605709
ASPA	-0.0166163	0.643537	-0.0470693	0.189687	-0.0591882	0.00980707	-0.0850996	0.000201891
ASPDH	0.0343411	0.338766	-0.0715762	0.0459556	-0.0182962	0.425055	-0.0163575	0.475753
ASPH	-0.151028	2.33616e-05	-0.185883	1.76981e-07	-0.12586	3.6142e-08	-0.189308	8.20535e-17
ASPHD1	0.0058647	0.870266	-0.0551351	0.124401	-0.0324679	0.156833	-0.024378	0.287823
ASPHD2	0.248986	1.8553e-12	0.176433	7.33953e-07	0.377018	2.48651e-65	0.302557	1.40817e-41
ASPM	0.14393	5.59842e-05	0.213484	1.804e-09	0.216135	1.49517e-21	0.325434	3.44368e-48
ASPN	-0.1832	2.6707e-07	-0.275243	5.43677e-15	-0.010968	0.632535	-0.0123533	0.590191
ASPRV1	-0.0133854	0.709319	-0.00948294	0.791715	0.00165007	0.942654	0.0218665	0.340399
ASPSCR1	0.0268419	0.454688	0.0234799	0.513141	-0.0537765	0.0189726	-0.0736196	0.00130996
ASRGL1	-0.00256574	0.943039	0.127705	0.00035572	-0.0220995	0.335277	0.0635138	0.00557704
ASS1	0.181745	3.32979e-07	0.282467	9.73337e-16	0.129184	1.55452e-08	0.21248	7.23949e-21
ASTE1	-0.018934	0.597973	-0.0842913	0.0186972	-0.0156936	0.493848	-0.105001	4.42825e-06
ASTL	-0.0999991	0.00524229	-0.113878	0.00146463	0.0121081	0.597591	0.0149496	0.514555
ASTN1	-0.0404222	0.260111	0.0205726	0.566669	-0.0198753	0.386193	-0.000622949	0.978334
ASTN2	-0.124651	0.000492408	-0.265948	4.61737e-14	-0.162614	9.56152e-13	-0.302043	1.95236e-41
ASXL1	0.0140879	0.69481	-0.0064298	0.857892	0.050162	0.0286568	0.034492	0.132552
ASXL2	-0.0704152	0.0496061	-0.12039	0.000765904	0.193914	1.40457e-17	0.117691	2.62404e-07
ASXL3	0.000791555	0.982414	-0.0667421	0.0627873	0.0135341	0.555163	-0.00536934	0.814925
ASZ1	0.00125012	0.972229	0.0954172	0.00773928	0.0487534	0.0334487	0.0527621	0.0213491
ATAD1	-0.167583	2.6005e-06	-0.193013	5.76004e-08	-0.154907	1.08948e-11	-0.16473	4.8018e-13
ATAD2	0.0525767	0.142878	0.11577	0.00121717	0.0616151	0.00717415	0.145743	1.6834e-10
ATAD3A	0.208798	4.11524e-09	0.214592	1.48046e-09	0.229406	3.80951e-24	0.195804	6.72059e-18
ATAD3B	0.284457	6.00666e-16	0.267597	3.17854e-14	0.035862	0.117841	-0.00755236	0.741968
ATAD3C	-0.0359504	0.316603	-0.0594352	0.0975993	-0.0111639	0.62647	0.0227205	0.321871
ATAD5	0.0963446	0.00716142	0.122535	0.000614255	0.181884	1.28559e-15	0.217073	9.92624e-22
ATCAY	-0.0514061	0.152003	-0.123238	0.000570933	-0.0171618	0.454329	-0.00948287	0.679304
ATE1	-0.0483813	0.177625	-0.253289	7.4561e-13	-0.0632888	0.00574788	-0.143824	2.92395e-10
ATF1	-0.0677031	0.0590865	-0.152505	1.93777e-05	-0.00960266	0.675483	-0.0671238	0.00339453
ATF2	-0.0988269	0.00580019	-0.148466	3.21749e-05	-0.0609424	0.00783177	-0.0545551	0.0173086
ATF3	0.0177435	0.621196	0.241836	8.12451e-12	-0.0155183	0.498686	0.118156	2.35252e-07
ATF4	0.145388	4.69359e-05	0.176305	7.47846e-07	0.00617453	0.787792	0.0576764	0.0118533
ATF5	0.248798	1.92973e-12	0.265298	5.34564e-14	0.234018	4.36546e-25	0.265731	4.0362e-32
ATF6	-0.149065	2.9868e-05	-0.205946	6.73528e-09	-0.109474	1.69375e-06	-0.0638252	0.00534813
ATF6B	-0.0647737	0.070965	-0.0873355	0.0148195	0.0660095	0.00396657	0.0372445	0.104328
ATF7IP	0.0388257	0.279422	-0.0339299	0.344585	0.0627443	0.00618105	0.018618	0.416954
ATF7IP2	0.132979	0.000199449	0.0933256	0.00919814	0.217155	9.57611e-22	0.218898	4.45097e-22
ATG10	-0.0708359	0.048256	-0.0673999	0.0602342	-0.0667904	0.00355731	-0.0846908	0.000216689
ATG16L1	-0.138031	0.000112302	-0.178274	5.59506e-07	-0.118495	2.17135e-07	-0.18414	5.63979e-16
ATG16L2	0.0413779	0.249002	-0.0145289	0.685757	0.157237	5.28721e-12	0.0360421	0.116007
ATG2A	-0.0314959	0.380318	-0.0745039	0.0377408	0.0796505	0.000505421	0.0157184	0.493167
ATG2B	-0.240063	1.1633e-11	-0.320982	4.20332e-20	-0.0950117	3.30441e-05	-0.0676702	0.00314243
ATG3	0.231233	6.6649e-11	0.26842	2.63493e-14	0.0728787	0.00146585	0.149912	4.94615e-11
ATG4A	0.0367065	0.306526	0.0125023	0.727709	-0.0514472	0.0248124	-0.0643571	0.00497662
ATG4B	0.0416363	0.246056	0.0485299	0.176296	-0.145815	1.64851e-10	-0.126397	3.15835e-08
ATG4C	0.226145	1.76545e-10	0.209008	3.96744e-09	0.190573	5.07557e-17	0.175445	1.27449e-14
ATG4D	0.0036819	0.918334	0.0386785	0.28125	-0.0335331	0.143665	-0.0569361	0.0129869
ATG5	0.0447678	0.212284	0.143799	5.68703e-05	0.0633852	0.00567412	-0.0523351	0.0224245
ATG7	0.00768401	0.830558	0.00588036	0.869923	0.184749	4.50587e-16	0.219843	2.93e-22
ATG9A	-0.00677041	0.850451	0.0203835	0.570242	0.092777	5.04927e-05	0.128113	2.04492e-08
ATHL1	-0.0341391	0.341616	-0.0252279	0.482272	-0.0201549	0.379544	-0.0397403	0.083069
ATIC	-0.0264467	0.461359	-0.0273651	0.445941	-0.0012433	0.956775	0.0262687	0.252055
ATL1	-0.149148	2.9562e-05	-0.142375	6.74387e-05	-0.1987	2.14036e-18	-0.235968	1.72277e-25
ATL2	0.148054	3.3858e-05	0.140657	8.26573e-05	0.153618	1.61756e-11	0.160025	2.1942e-12
ATL3	-0.055116	0.124532	-0.079478	0.026637	0.132394	6.74201e-09	0.229755	3.23889e-24
ATM	0.270343	1.69664e-14	0.0673398	0.0604638	0.0972981	2.12083e-05	0.0512408	0.025398
ATMIN	0.016342	0.649024	-0.0133681	0.709677	0.0205604	0.37003	-0.0100588	0.661007
ATN1	-0.029877	0.4053	-0.0937488	0.00888459	-0.0158573	0.489354	-0.0672581	0.00333094
ATOH1	0.094873	0.00809741	0.0340607	0.342727	-0.0165769	0.469856	0.00320689	0.888815
ATOH7	0.0869784	0.0152344	0.173668	1.09717e-06	0.0160614	0.483779	0.0416553	0.0692567
ATOH8	0.0642623	0.0732264	0.156506	1.15771e-05	0.069687	0.00235259	0.0333259	0.146158
ATOX1	0.146093	4.30754e-05	0.132009	0.000222211	0.0887536	0.000105821	0.0971457	2.18513e-05
ATP10A	-0.044777	0.21219	-0.0427179	0.23399	-0.0181667	0.428337	-0.0124436	0.587478
ATP10D	-0.00617414	0.863486	-0.0392122	0.274659	0.139117	1.09826e-09	0.106625	3.13819e-06
ATP11A	0.140125	8.79893e-05	0.182097	3.15708e-07	0.00298081	0.896608	0.0118009	0.60692
ATP11B	0.0776191	0.0304039	0.171745	1.44584e-06	0.061133	0.00764017	0.167265	2.07856e-13
ATP11C	0.296196	3.21502e-17	0.267993	2.90449e-14	0.229149	4.29399e-24	0.268812	7.39369e-33
ATP12A	-0.0161468	0.652939	0.105043	0.00335327	-0.00163402	0.943211	-0.016587	0.469586
ATP13A1	0.0333765	0.352516	0.06365	0.0760118	0.0800005	0.00047727	0.140352	7.79484e-10
ATP13A2	-0.09436	0.0084486	-0.0763598	0.0332078	-0.0466497	0.0418721	-0.0536936	0.0191577
ATP13A3	0.00643517	0.857775	-0.025029	0.485734	0.0537147	0.0191104	0.0687053	0.00271107
ATP13A4	-0.0534487	0.136358	0.00130097	0.9711	-0.0455239	0.0470744	-0.0393546	0.0861037
ATP13A5	0.050222	0.161676	0.183119	2.70389e-07	0.079939	0.000482104	0.140421	7.64498e-10
ATP1A1	-0.0458494	0.201433	-0.0375703	0.295275	-0.158999	3.03833e-12	-0.173021	2.95716e-14
ATP1A2	-0.0487705	0.174159	-0.183778	2.4452e-07	-0.0428161	0.0618437	-0.1374	1.76075e-09
ATP1A3	-0.00712851	0.842642	0.197184	2.92824e-08	0.023297	0.309741	0.00544709	0.812295
ATP1A4	-0.0949839	0.0080233	-0.214685	1.4559e-09	-0.135608	2.86369e-09	-0.198157	2.65604e-18
ATP1B1	-0.154143	1.57187e-05	-0.187271	1.42732e-07	-0.208755	3.50766e-20	-0.287745	1.33136e-37
ATP1B2	-0.0852404	0.0174027	-0.145591	4.57907e-05	0.0221205	0.334818	-0.0188373	0.411486
ATP1B3	0.103791	0.00375333	0.22861	1.10444e-10	0.166767	2.45229e-13	0.226262	1.62379e-23
ATP1B4	0.156533	1.15366e-05	0.170899	1.63093e-06	0.0571175	0.0127006	0.0615305	0.0072541
ATP2A1	-0.0189779	0.597124	0.00781101	0.827801	-0.00433139	0.850229	-0.017051	0.457246
ATP2A2	-0.0969132	0.00682653	-0.117839	0.000991115	-0.114106	6.01495e-07	-0.0509708	0.026182
ATP2A3	0.0230472	0.52094	-0.00895859	0.802988	0.136348	2.34421e-09	0.034555	0.131845
ATP2B1	-0.081347	0.0232624	-0.121603	0.000676305	0.0266688	0.244901	-0.00517547	0.821493
ATP2B2	0.0506076	0.158477	0.0753135	0.0357026	0.0102188	0.655961	0.0421018	0.0663234
ATP2B3	-0.0188328	0.599932	0.138766	0.000103121	0.0410506	0.0733987	-0.0163697	0.475425
ATP2B4	-0.00780803	0.827866	-0.0181182	0.613844	0.0623636	0.00650113	0.120827	1.24476e-07
ATP2C1	0.0178802	0.618509	0.00300301	0.933353	-0.0618411	0.0069647	-0.0426315	0.0629771
ATP2C2	-0.117504	0.0010249	-0.14651	4.09338e-05	-0.0997434	1.30564e-05	-0.147678	9.57439e-11
ATP4A	0.0246999	0.491489	0.157027	1.08155e-05	0.0438942	0.0555592	-0.000103894	0.996386
ATP4B	0.0409094	0.254406	0.0645989	0.0717316	0.0104304	0.649308	-0.00175799	0.938911
ATP5A1	-0.00177138	0.960657	-0.0345705	0.335548	-0.0783047	0.000628701	-0.080545	0.000436365
ATP5B	-0.0441707	0.218451	-0.0651222	0.0694568	-0.0580657	0.011293	0.0126817	0.580347
ATP5C1	0.174277	1.00476e-06	0.204295	8.92822e-09	-0.00791057	0.730196	0.0327983	0.152655
ATP5D	-0.00484262	0.892725	0.018342	0.609472	-0.0502666	0.0283259	-0.138611	1.26312e-09
ATP5E	0.062901	0.0795347	0.122631	0.000608157	-0.0243284	0.288805	0.0738712	0.0012606
ATP5F1	0.0861592	0.0162249	0.0688152	0.0550316	-0.0812976	0.000385196	-0.0668519	0.00352677
ATP5G1	0.0424346	0.23711	0.0434309	0.226269	0.119669	1.64318e-07	0.08912	9.90491e-05
ATP5G2	-0.145194	4.80531e-05	-0.157274	1.04726e-05	-0.155523	9.00672e-12	-0.215804	1.72675e-21
ATP5G3	0.124568	0.000496713	0.228247	1.18383e-10	-0.0744722	0.00114956	-0.0530632	0.0206181
ATP5H	-0.0192652	0.591584	0.0119246	0.739825	-0.0537184	0.0191022	-0.0181153	0.429647
ATP5I	-0.021455	0.550144	-0.00913502	0.79919	-0.00288874	0.899784	-0.0202003	0.378472
ATP5J	0.0954266	0.00773321	0.0899654	0.0120584	-0.0982715	1.75075e-05	-0.0966657	2.39992e-05
ATP5J2	0.162143	5.48221e-06	0.203246	1.06668e-08	0.0842389	0.000234229	0.147409	1.03625e-10
ATP5L	0.15203	2.05834e-05	0.201187	1.50838e-08	-0.042065	0.0665614	-0.104895	4.52808e-06
ATP5O	0.0921644	0.0101098	0.123639	0.000547566	-0.0576866	0.0118383	-0.0356546	0.119983
ATP5S	-0.142243	6.85028e-05	-0.200536	1.68175e-08	-0.193711	1.51935e-17	-0.270454	2.96462e-33
ATP6AP1	-0.132871	0.000201884	-0.173209	1.17229e-06	-0.100838	1.04696e-05	-0.114154	5.94947e-07
ATP6AP1L	-0.238386	1.62959e-11	-0.300657	1.01938e-17	-0.164503	5.17227e-13	-0.155867	8.09788e-12
ATP6AP2	-0.126807	0.000391676	-0.156154	1.21199e-05	-0.170792	6.34178e-14	-0.190966	4.36897e-17
ATP6V0A1	-0.231028	6.93532e-11	-0.271162	1.40479e-14	-0.09103	6.98823e-05	-0.156528	6.59446e-12
ATP6V0A2	0.0811291	0.0236357	0.00206316	0.954183	0.23107	1.75329e-24	0.227716	8.33007e-24
ATP6V0A4	0.0281416	0.433135	0.112975	0.00159828	0.0425581	0.0634322	0.136059	2.53501e-09
ATP6V0B	-0.0125387	0.726947	0.0296752	0.408481	0.0133106	0.561714	0.104831	4.58987e-06
ATP6V0C	-0.0931645	0.00932013	-0.0942258	0.00854262	-0.168583	1.33754e-13	-0.169984	8.34391e-14
ATP6V0D1	-0.0139715	0.697207	0.0216333	0.546835	-0.0396748	0.0835779	-0.00838578	0.714677
ATP6V0E1	0.0593605	0.0980223	0.0257972	0.47244	-0.0815585	0.000368806	-0.0779476	0.000665809
ATP6V0E2	-0.0354431	0.323484	-0.0748377	0.0368888	-0.0778365	0.000677765	-0.124275	5.36277e-08
ATP6V1A	-0.0583143	0.104097	-0.118324	0.000944095	-0.05766	0.0118774	-0.00643545	0.779052
ATP6V1B1	-0.0696952	0.0519893	-0.114385	0.00139419	-0.0698278	0.0023049	-0.0401351	0.0800523
ATP6V1B2	0.125962	0.000428637	0.181494	3.45819e-07	0.208891	3.31328e-20	0.248532	3.50336e-28
ATP6V1C1	-0.103521	0.00384516	-0.125782	0.000436901	0.0139646	0.542648	0.0452429	0.0484543
ATP6V1C2	0.158717	8.66201e-06	0.281902	1.11556e-15	0.0704345	0.00210934	0.205965	1.12135e-19
ATP6V1D	-0.181573	3.41703e-07	-0.236472	2.38636e-11	-0.244048	3.33281e-27	-0.272487	9.48341e-34
ATP6V1E1	-0.118763	0.000903235	-0.145993	4.36042e-05	-0.018018	0.43213	-0.0246004	0.283446
ATP6V1E2	0.0804836	0.0247723	0.129964	0.000278385	0.0415356	0.0700613	0.024901	0.277603
ATP6V1F	0.129799	0.000283438	0.17978	4.47265e-07	0.103195	6.45863e-06	0.199893	1.32866e-18
ATP6V1G1	-0.10332	0.00391476	-0.117777	0.000997292	-0.0837987	0.00025259	-0.131612	8.27946e-09
ATP6V1G2	-0.140663	8.25943e-05	-0.269238	2.18602e-14	-0.0603133	0.00849494	-0.212816	6.26939e-21
ATP6V1G3	-0.0350753	0.328535	-0.0200683	0.57622	0.0290067	0.20594	0.0175743	0.443554
ATP6V1H	-0.106632	0.00290165	-0.145016	4.91029e-05	-0.139064	1.11466e-09	-0.120542	1.33314e-07
ATP7A	-0.220282	5.2709e-10	-0.298627	1.72346e-17	-0.201259	7.67139e-19	-0.251762	6.71882e-29
ATP7B	-0.196339	3.36213e-08	-0.323753	1.92313e-20	-0.20648	9.06072e-20	-0.32919	2.48608e-49
ATP8A1	0.222913	3.23838e-10	0.278582	2.47039e-15	0.188247	1.22425e-16	0.198587	2.23887e-18
ATP8A2	-0.115106	0.00129929	-0.284259	6.30277e-16	0.0523055	0.0225007	0.0145224	0.526647
ATP8B1	-0.260369	1.60291e-13	-0.346071	2.61799e-23	-0.187703	1.50201e-16	-0.21479	2.68023e-21
ATP8B2	-0.0145217	0.685904	-0.0663712	0.0642657	0.148889	6.70085e-11	0.0656013	0.0041971
ATP8B3	-0.0631459	0.0783685	-0.18813	1.24835e-07	-0.069513	0.00241276	-0.142333	4.46742e-10
ATP8B5P	-0.0392324	0.274413	-0.0225135	0.530638	0.0453274	0.0480356	0.0101058	0.659524
ATP9A	-0.142586	6.57625e-05	-0.230958	7.03029e-11	-0.0853926	0.000191875	-0.0801408	0.000466399
ATP9B	-0.149222	2.92893e-05	-0.251075	1.19431e-12	0.0349383	0.127611	-0.0565616	0.013596
ATPAF1	-0.0946224	0.00826733	-0.109131	0.00230232	-0.168613	1.32415e-13	-0.187025	1.93607e-16
ATPAF2	-0.118952	0.000886189	-0.170717	1.67376e-06	-0.11091	1.2343e-06	-0.156802	6.05624e-12
ATPIF1	-0.0240528	0.502911	0.0105848	0.768168	-0.107214	2.7661e-06	-0.144119	2.68748e-10
ATR	0.0753012	0.0357327	-0.000142902	0.996825	0.296717	5.54975e-40	0.216709	1.16366e-21
ATRIP	-0.242946	6.48042e-12	-0.304738	3.50168e-18	-0.0741349	0.00121071	-0.164269	5.58222e-13
ATRN	-0.205394	7.40244e-09	-0.295149	4.19746e-17	-0.238146	6.03293e-26	-0.245975	1.27284e-27
ATRX	-0.133972	0.000178437	-0.210147	3.25227e-09	-0.14081	6.85775e-10	-0.192198	2.72447e-17
ATXN1	-0.145407	4.68297e-05	-0.17214	1.36658e-06	-0.0736983	0.00129433	-0.128932	1.65809e-08
ATXN10	-0.149636	2.78164e-05	-0.18261	2.92116e-07	-0.175274	1.35315e-14	-0.24101	1.49427e-26
ATXN1L	-0.0376718	0.293972	-0.0872593	0.0149072	0.0823492	0.000323023	0.116049	3.84878e-07
ATXN2	-0.201411	1.45296e-08	-0.240732	1.0163e-11	-0.0630228	0.00595598	-0.119324	1.78384e-07
ATXN2L	0.03384	0.345866	0.0316923	0.377353	0.110867	1.24595e-06	0.0734636	0.00134146
ATXN3	-0.0567209	0.113918	-0.0963182	0.00717734	0.146037	1.54589e-10	0.0812728	0.000386792
ATXN3L	0.0377079	0.293508	0.0140075	0.696466	0.0317004	0.166874	0.00161849	0.94375
ATXN7	0.0962854	0.00719714	0.0321741	0.370141	-0.00851479	0.710484	-0.0238224	0.298954
ATXN7L2	0.153274	1.7568e-05	0.221732	4.03288e-10	0.21728	9.06588e-22	0.209252	2.84598e-20
ATXN7L3	-0.0447804	0.212155	-0.0856906	0.0168166	0.015336	0.503747	-0.0278971	0.223832
ATXN7L3B	-0.0831929	0.0202996	-0.16179	5.74952e-06	0.00612101	0.789587	-0.0241846	0.291666
AUH	-0.116449	0.00113817	-0.146973	3.86761e-05	-0.27165	1.51804e-33	-0.350041	5.74708e-56
AUP1	0.0889821	0.0130324	0.120059	0.00079215	0.114942	4.96831e-07	0.125939	3.5428e-08
AURKA	0.1975	2.78017e-08	0.27345	8.26661e-15	0.130607	1.07612e-08	0.303875	6.07405e-42
AURKAIP1	0.0840707	0.0190099	0.100258	0.00512579	0.0978597	1.89909e-05	0.0883467	0.000113853
AURKB	0.250204	1.43581e-12	0.311961	5.06935e-19	0.254597	1.5467e-29	0.337051	8.98267e-52
AURKC	-0.000131135	0.997086	0.135865	0.000144006	0.00622938	0.785952	0.00189817	0.93405
AUTS2	-0.0820209	0.0221399	-0.0837835	0.0194237	-0.141788	5.21072e-10	-0.166206	2.95283e-13
AVEN	0.107323	0.00272327	0.204183	9.09986e-09	0.0160666	0.483638	0.0780487	0.000655107
AVIL	-0.0278102	0.438574	-0.046111	0.198872	-0.0276416	0.228104	-0.0227134	0.322021
AVL9	-0.113956	0.00145354	-0.154983	1.41055e-05	0.0413478	0.0713383	0.14903	6.4281e-11
AVP	0.0693479	0.0531728	0.0764418	0.0330187	-0.101768	8.66385e-06	-0.218511	5.2798e-22
AVPI1	0.0855637	0.0169801	0.0738508	0.0394564	0.0398067	0.0825546	-0.017363	0.449056
AVPR1A	-0.0544916	0.128863	-0.0368178	0.30506	-0.0276681	0.227658	-0.0102318	0.65555
AVPR1B	0.0361268	0.314233	0.151828	2.11165e-05	-0.0346165	0.131158	-0.0505051	0.0275834
AWAT1	-0.0378744	0.291381	-0.183581	2.51979e-07	0.020486	0.371764	-0.00179408	0.937659
AXIN1	-0.028027	0.435012	-0.0186836	0.602825	-0.0362004	0.114413	-0.0192931	0.400262
AXIN2	-0.140587	8.33319e-05	-0.241796	8.19153e-12	-0.134055	4.34177e-09	-0.224034	4.47675e-23
AXL	0.0120841	0.736473	-0.00389965	0.913522	0.0636685	0.0054622	0.107401	2.65664e-06
AZGP1	-0.158275	9.18161e-06	-0.264344	6.62414e-14	-0.28913	5.78832e-38	-0.415466	2.66228e-80
AZI1	0.0526938	0.141989	0.0390186	0.277039	0.0929366	4.90022e-05	0.0974451	2.06053e-05
AZI2	-0.103597	0.00381887	-0.114895	0.00132641	-0.165414	3.83574e-13	-0.225341	2.47247e-23
AZIN1	-0.0722979	0.0438025	-0.0527445	0.141605	-0.0494421	0.0310266	-0.0514183	0.0248935
AZU1	-0.0365287	0.308875	-0.198881	2.21425e-08	-0.0704738	0.00209721	-0.142015	4.88794e-10
B2M	0.538686	9.31132e-60	0.532903	2.74408e-58	0.270047	3.72074e-33	0.351215	2.34683e-56
B3GALNT1	-0.0891425	0.0128689	-0.125675	0.000441891	-0.145858	1.62829e-10	-0.10844	2.12234e-06
B3GALNT2	0.0245668	0.493827	0.0575435	0.10876	0.0629655	0.00600167	0.165656	3.54119e-13
B3GALT1	-0.0392719	0.27393	-0.0232661	0.516987	0.0609307	0.00784369	0.0459369	0.0451062
B3GALT2	0.19498	4.19444e-08	0.248348	2.12042e-12	-0.000837027	0.970892	-0.00820816	0.720464
B3GALT4	-0.000315796	0.992983	-0.0418971	0.243108	0.151648	2.93959e-11	0.0464346	0.0428266
B3GALT5	-0.0763491	0.0332326	-0.0254407	0.478583	-0.0430927	0.060178	-0.0241383	0.29259
B3GALTL	-0.105279	0.00328252	-0.0887124	0.0133114	-0.0673538	0.00328627	-0.105517	3.97117e-06
B3GAT1	0.0329735	0.358362	0.395704	1.44959e-30	0.00124965	0.956554	0.0528438	0.0211486
B3GAT2	0.0944037	0.00841815	0.141338	7.62667e-05	0.0317769	0.165852	-0.00597125	0.794619
B3GAT3	-0.00659418	0.854299	0.0227819	0.525749	0.103087	6.6047e-06	0.0527024	0.0214969
B3GNT2	-0.00437752	0.902974	0.0171233	0.633446	-0.0728943	0.00146242	-0.0645884	0.00482252
B3GNT3	0.10414	0.00363763	0.233836	4.01335e-11	0.0596587	0.0092379	0.0158128	0.490573
B3GNT4	0.0551657	0.124192	0.171177	1.56782e-06	0.0451375	0.0489809	0.0541746	0.018105
B3GNT5	0.137867	0.000114441	0.297124	2.53602e-17	0.0836334	0.000259826	0.129459	1.44802e-08
B3GNT6	-0.0920587	0.0101966	-0.148618	3.15743e-05	-0.0169364	0.460278	-5.27e-05	0.998166
B3GNT7	0.00410997	0.908878	0.0962852	0.00719723	-0.0148117	0.518442	-0.00743158	0.745952
B3GNT8	-0.193608	5.23473e-08	-0.25641	3.8085e-13	-0.100989	1.01531e-05	-0.139688	9.37705e-10
B3GNT9	-0.11259	0.00165859	-0.06543	0.0681467	-0.00397432	0.862447	-0.00652868	0.775936
B3GNTL1	0.0958423	0.00746942	0.0953321	0.00779434	0.0845122	0.000223471	0.0354379	0.122252
B4GALNT1	0.0585718	0.102575	-0.027301	0.447006	0.0250899	0.273973	0.00885059	0.69961
B4GALNT2	0.050093	0.162758	-0.00486611	0.892208	0.0109303	0.633705	0.0109012	0.63461
B4GALNT3	-0.127273	0.000372623	-0.118307	0.000945633	0.000959013	0.966652	-0.00230265	0.92004
B4GALNT4	-0.0944858	0.00836123	-0.134423	0.000169602	-0.11949	1.71462e-07	-0.156863	5.94267e-12
B4GALT1	-0.0455755	0.204143	-0.0601649	0.0935465	-0.0584017	0.0108286	-0.061208	0.00756598
B4GALT2	0.0428066	0.233019	0.0718807	0.0450365	5.72952e-06	0.999801	-0.0289816	0.206335
B4GALT3	0.0612914	0.0875552	0.0912282	0.0109023	0.0208404	0.363546	0.0553236	0.015793
B4GALT4	-0.00399963	0.911314	0.0131511	0.714182	0.0147654	0.519753	0.0365143	0.111304
B4GALT5	0.125131	0.000468109	0.213603	1.76632e-09	0.0725918	0.00153069	0.180793	1.9075e-15
B4GALT6	0.00180927	0.959816	-0.0192119	0.592609	-0.0199364	0.384734	-0.00679856	0.766936
B9D1	-0.0943213	0.00847561	-0.130083	0.000274765	-0.146833	1.22616e-10	-0.202212	5.21693e-19
BAALC	-0.0363023	0.311886	0.0765184	0.0328429	-0.0014308	0.950264	0.130677	1.05675e-08
BAAT	-0.0175773	0.624469	-0.0571613	0.111133	-0.0142214	0.535253	-0.00850876	0.710679
BACE1	-0.160355	6.96823e-06	-0.207653	5.01926e-09	-0.13034	1.15318e-08	-0.149509	5.57555e-11
BACE2	0.125826	0.000434873	0.210631	2.9873e-09	0.0915695	6.32481e-05	0.122462	8.37318e-08
BACH1	0.0742693	0.0383496	0.103002	0.00402706	0.0162269	0.479285	0.039857	0.0821678
BACH2	0.33985	1.74022e-22	0.212776	2.04583e-09	0.587	1.26592e-176	0.291946	1.0487e-38
BAD	-0.0969944	0.00677987	-0.113257	0.00155537	-0.233088	6.7852e-25	-0.272796	7.96846e-34
BAG3	-0.180792	3.84365e-07	-0.289232	1.85608e-16	-0.1936	1.58606e-17	-0.274523	2.99843e-34
BAG4	-0.115574	0.00124084	-0.195354	3.94705e-08	0.0529094	0.0209886	0.0411023	0.0730367
BAG5	-0.114334	0.001401	-0.152474	1.94554e-05	0.00821159	0.720352	-0.0384912	0.0932234
BAGE	-0.0310568	0.386998	-0.0879805	0.0140953	0.023989	0.295587	0.0353377	0.123312
BAHD1	-0.102687	0.00414131	-0.129007	0.00030897	0.0132769	0.562704	-0.0270032	0.239031
BAI1	-0.0113927	0.751038	-0.0336318	0.348843	-0.0300899	0.189501	-0.0335218	0.1438
BAI2	-0.202406	1.22923e-08	-0.319093	7.12936e-20	-0.151311	3.25355e-11	-0.284889	7.31092e-37
BAI3	-0.0879271	0.014154	-0.137011	0.000126304	-0.0418139	0.0682032	-0.0842093	0.000235426
BAIAP2	-0.147364	3.68622e-05	-0.233953	3.9224e-11	-0.175574	1.21841e-14	-0.198149	2.6646e-18
BAIAP2L1	-0.0487068	0.174723	-0.0179294	0.617544	-0.033697	0.141717	0.061917	0.00689556
BAIAP2L2	0.243382	5.92687e-12	0.218559	7.22748e-10	0.11918	1.84587e-07	0.173464	2.53733e-14
BAIAP3	-0.186536	1.59984e-07	-0.276885	3.69369e-15	-0.112888	7.92853e-07	-0.213335	5.01852e-21
BAK1	0.261946	1.13075e-13	0.28075	1.47154e-15	0.235891	1.78722e-25	0.17938	3.16952e-15
BAMBI	0.0357073	0.319888	0.0853527	0.0172549	-0.0123913	0.589048	0.0532988	0.0200613
BANF1	0.063616	0.0761688	0.128362	0.000331379	0.0112683	0.623248	0.0822948	0.000325996
BANF2	-0.0236602	0.509911	0.00294035	0.93474	0.00716199	0.754867	-0.00782412	0.733032
BANK1	0.459524	6.66458e-42	0.521272	2.03732e-55	0.506599	1.35114e-124	0.523115	3.65219e-134
BANP	0.08318	0.0203192	0.0347557	0.332963	0.14989	4.97835e-11	0.110408	1.37926e-06
BAP1	-0.110207	0.00208119	-0.170531	1.71834e-06	0.0129223	0.573185	-0.0449972	0.0496887
BARD1	-0.0121919	0.73421	0.0023308	0.948247	0.144651	2.3065e-10	0.21309	5.57539e-21
BARHL1	-0.0404677	0.259574	-0.0907229	0.0113525	-0.0169117	0.460931	0.0162402	0.478925
BARHL2	-0.0134533	0.707911	0.0872033	0.014972	0.00787222	0.731454	0.00765007	0.738751
BARX1	0.133281	0.000192832	0.105412	0.00324323	0.0797994	0.000493257	0.0728604	0.00146993
BARX2	0.00128569	0.971439	-0.00825262	0.818231	-0.029766	0.194312	-0.0259617	0.25764
BASE	-0.0178634	0.618839	-0.0767805	0.0322474	-0.000638994	0.977776	0.0250367	0.274991
BASP1	0.0311348	0.385807	0.0454485	0.205407	0.102685	7.1766e-06	0.122725	7.85254e-08
BATF	0.17956	4.62157e-07	0.125884	0.000432188	0.208136	4.54621e-20	0.151686	2.90646e-11
BATF2	0.450084	4.53877e-40	0.505608	1.00786e-51	0.405768	2.45464e-76	0.461367	6.23936e-101
BATF3	0.426706	9.04729e-36	0.507549	3.59755e-52	0.452141	1.58557e-96	0.498179	6.4475e-120
BAX	0.181313	3.55406e-07	0.167979	2.46061e-06	0.125207	4.25456e-08	0.0923949	5.42391e-05
BAZ1A	0.0878418	0.0142483	0.177334	6.42894e-07	0.240696	1.74321e-26	0.270842	2.38693e-33
BAZ1B	0.0693726	0.053088	0.0347392	0.333193	0.137702	1.62101e-09	0.124861	4.63751e-08
BAZ2A	-0.133081	0.000197191	-0.203946	9.47353e-09	0.00802888	0.726322	-0.00281844	0.902211
BAZ2B	-0.188195	1.2357e-07	-0.222834	3.28657e-10	-0.0836167	0.000260567	-0.129039	1.61319e-08
BBC3	-0.129189	0.000302927	-0.153794	1.64376e-05	-0.0133085	0.561775	-0.0204435	0.372757
BBOX1	0.186996	1.48951e-07	0.239556	1.2884e-11	0.0793241	0.000533056	0.168306	1.46791e-13
BBS1	-0.24913	1.79996e-12	-0.358685	4.92283e-25	-0.29021	3.01213e-38	-0.432837	9.76496e-88
BBS10	-0.144366	5.31213e-05	-0.253897	6.54653e-13	-0.094753	3.47235e-05	-0.12862	1.79609e-08
BBS2	-0.109434	0.00223792	-0.158029	9.48424e-06	-0.174807	1.5924e-14	-0.24048	1.93736e-26
BBS4	-0.234261	3.69217e-11	-0.307472	1.69557e-18	-0.186749	2.14577e-16	-0.298837	1.47632e-40
BBS5	-0.105606	0.0031866	-0.17566	8.21744e-07	-0.162895	8.73004e-13	-0.199278	1.69937e-18
BBS7	0.00357087	0.920788	-0.0346044	0.335074	0.0140563	0.540002	-0.0134499	0.557626
BBS9	-0.1306	0.000259628	-0.16555	3.44592e-06	-0.138714	1.22748e-09	-0.168059	1.59437e-13
BBX	-0.109249	0.00227717	-0.128836	0.000314792	0.0424466	0.0641292	0.0212391	0.354438
BCAM	-0.193466	5.3562e-08	-0.324336	1.62939e-20	-0.201231	7.76057e-19	-0.340577	6.83722e-53
BCAN	0.152938	1.83387e-05	-0.0922861	0.0100106	0.0303561	0.185613	-0.0169242	0.4606
BCAP29	-0.120243	0.000777433	-0.129219	0.000301933	-0.162004	1.16451e-12	-0.150784	3.81167e-11
BCAP31	0.0437814	0.222541	0.0578495	0.10689	0.0524611	0.0221025	0.0933841	4.50409e-05
BCAR1	-0.163787	4.38717e-06	-0.133676	0.000184487	-0.136654	2.1571e-09	-0.120391	1.38219e-07
BCAR3	-0.0895027	0.0125084	-0.200153	1.79274e-08	-0.156284	7.11512e-12	-0.209548	2.51351e-20
BCAS1	-0.121732	0.000667436	-0.269844	1.90236e-14	-0.138176	1.42352e-09	-0.253278	3.06995e-29
BCAS2	0.0888831	0.0131342	0.112114	0.00173609	0.0157766	0.491566	-0.016209	0.47977
BCAS3	-0.154201	1.56014e-05	-0.260064	1.71416e-13	-0.0963598	2.54716e-05	-0.12895	1.65048e-08
BCAS4	-0.0173567	0.628825	-0.0436986	0.223417	-0.0702214	0.00217623	-0.149816	5.09041e-11
BCAT1	0.0299403	0.404305	0.115872	0.00120505	0.0475059	0.038249	0.0735679	0.00132033
BCAT2	-0.165528	3.45647e-06	-0.273248	8.66395e-15	-0.203368	3.25993e-19	-0.304632	3.7407e-42
BCCIP	0.00782188	0.827565	0.0509985	0.155282	-0.175794	1.12793e-14	-0.176296	9.45935e-15
BCDIN3D	-0.246989	2.8159e-12	-0.316197	1.59139e-19	-0.225079	2.78614e-23	-0.301024	3.72463e-41
BCHE	-0.0319504	0.373479	-0.124934	0.000477948	-0.034896	0.128073	-0.149495	5.60025e-11
BCKDHA	-0.0853407	0.0172706	-0.138198	0.000110147	-0.194285	1.21592e-17	-0.241506	1.17141e-26
BCKDHB	-0.127937	0.000346917	-0.171762	1.44242e-06	-0.255367	1.03422e-29	-0.330694	8.5849e-50
BCKDK	-0.207081	5.54098e-09	-0.233247	4.50415e-11	-0.191984	2.95819e-17	-0.185225	3.78039e-16
BCL10	0.0106942	0.765843	0.0196346	0.584494	-0.101895	8.44114e-06	-0.125658	3.80111e-08
BCL11A	0.236722	2.27057e-11	0.43578	2.12516e-37	0.454858	8.25973e-98	0.523298	2.84196e-134
BCL11B	0.570289	2.58352e-68	0.638598	2.32495e-90	0.693498	5.44594e-273	0.62858	8.82246e-210
BCL2	-0.188024	1.26909e-07	-0.275305	5.35839e-15	-0.152094	2.56962e-11	-0.243206	5.06293e-27
BCL2A1	0.231048	6.90768e-11	0.643933	2.53946e-92	0.0459294	0.0451413	0.0218846	0.339998
BCL2L1	-0.167273	2.71496e-06	-0.185139	1.98492e-07	-0.110331	1.40282e-06	-0.128018	2.09491e-08
BCL2L10	0.090053	0.0119748	0.105175	0.00331349	0.0207399	0.365865	-0.00630797	0.783319
BCL2L11	-0.0628841	0.079616	-0.0779127	0.0297802	0.0890076	0.000101081	0.191504	3.55688e-17
BCL2L12	0.188757	1.13162e-07	0.215557	1.24503e-09	0.140806	6.86593e-10	0.263997	1.03839e-31
BCL2L13	-0.0826713	0.0211015	-0.105141	0.00332378	-0.0304561	0.184167	-0.0106704	0.641799
BCL2L14	0.10729	0.00273151	0.508103	2.67825e-52	-0.0245966	0.28352	-0.0169991	0.458618
BCL2L15	-0.00385572	0.914492	-0.025855	0.471448	0.00514766	0.822436	-0.000753458	0.973797
BCL2L2	-0.198194	2.4802e-08	-0.246479	3.13056e-12	-0.298321	2.03986e-40	-0.32684	1.29279e-48
BCL3	0.114878	0.00132858	0.0586922	0.101869	0.0320275	0.162538	0.0397884	0.0826959
BCL6	-0.0460254	0.199707	-0.0819644	0.0222322	-0.0575978	0.0119694	-0.0889734	0.000101708
BCL6B	-0.0774523	0.0307633	-0.027441	0.444679	-0.0302069	0.187784	-0.0285585	0.213038
BCL7A	-0.0903363	0.0117081	-0.138334	0.000108424	-0.0356036	0.120514	-0.0427367	0.0623291
BCL7B	0.1333	0.000192431	0.169376	2.02305e-06	0.0076092	0.740096	0.0306949	0.180749
BCL7C	-0.0287369	0.423464	0.0113163	0.752652	-0.0973839	2.08543e-05	-0.115945	3.94238e-07
BCL8	-0.0284487	0.42813	-0.225408	2.02905e-10	-0.00527124	0.818247	-0.019013	0.407137
BCL9	-0.189904	9.44702e-08	-0.231971	5.77611e-11	-0.165582	3.62881e-13	-0.168751	1.2642e-13
BCL9L	-0.0081807	0.819787	-0.0412554	0.250407	0.074227	0.00119373	0.0737188	0.0012903
BCLAF1	-0.10107	0.00477523	-0.119441	0.000843491	-0.0809037	0.000411235	-0.0921225	5.70683e-05
BCMO1	0.116046	0.00118454	0.13207	0.000220717	0.0805135	0.000438639	0.0586079	0.0105521
BCO2	-0.0801904	0.025304	-0.151595	2.17465e-05	0.00821713	0.720171	0.0104787	0.647794
BCOR	-0.200694	1.63804e-08	-0.25425	6.06873e-13	-0.0939861	4.01888e-05	-0.132065	7.35164e-09
BCORL1	-0.12854	0.000325048	-0.168391	2.32307e-06	0.009175	0.689164	-0.0362194	0.114223
BCR	0.0446034	0.213969	0.0668259	0.0624568	0.0804491	0.000443328	0.0944286	3.69429e-05
BCS1L	0.123149	0.000576296	0.125976	0.000427967	-0.0308813	0.178115	-0.00614534	0.788771
BDH1	-0.0324712	0.365736	-0.0532931	0.137504	-0.118182	2.33772e-07	-0.147962	8.81003e-11
BDKRB1	-0.0256359	0.475214	0.0773867	0.0309056	0.0341086	0.136913	0.081129	0.00039615
BDKRB2	-0.112546	0.00166574	-0.0811066	0.0236746	-0.100282	1.17145e-05	-0.0755035	0.000979809
BDNF	-0.0671548	0.0611751	-0.14626	4.22044e-05	-0.0117573	0.608249	-0.0348532	0.128541
BDP1	-0.160542	6.79675e-06	-0.215222	1.32236e-09	0.120634	1.30379e-07	-0.01978	0.388475
BECN1	-0.204031	9.33781e-09	-0.274483	6.49552e-15	-0.212194	8.18022e-21	-0.295684	1.05375e-39
BEGAIN	-0.0443724	0.216354	-0.0694552	0.0528049	0.00786747	0.731609	0.0206944	0.366917
BEND3	0.143547	5.86203e-05	0.170388	1.75355e-06	0.115464	4.4061e-07	0.21456	2.96092e-21
BEND4	0.343107	6.48902e-23	0.568146	1.05212e-67	0.118739	2.04947e-07	0.048808	0.0332509
BEND5	-0.0489895	0.172231	-0.0849741	0.0177577	-0.0544944	0.0174334	-0.195847	6.60715e-18
BEND6	0.0761316	0.0337388	0.124468	0.000501974	0.00566394	0.80497	0.0596295	0.00927237
BEND7	0.0152097	0.671871	0.0780172	0.0295608	0.0099949	0.663029	0.0269616	0.239757
BEST1	-0.0299291	0.40448	-0.0193184	0.590559	0.0274816	0.230809	0.102852	6.93271e-06
BEST2	0.0407207	0.256604	0.052529	0.143241	-0.00486349	0.832089	-0.0195035	0.395141
BEST3	-0.0336098	0.349158	-0.105458	0.00322952	-0.0106084	0.643735	0.00431125	0.850917
BET1	0.0498538	0.164777	0.000827402	0.981617	-0.106596	3.15759e-06	-0.123034	7.28155e-08
BET1L	-0.0749359	0.0366412	-0.210202	3.22058e-09	-0.0400947	0.0803567	-0.11027	1.42182e-06
BEX1	-0.0236228	0.51058	-0.0816074	0.022823	-0.0886188	0.000108422	-0.104832	4.58867e-06
BEX2	0.00773227	0.82951	0.0292488	0.41525	-0.0182251	0.426855	0.0199014	0.385568
BEX4	-0.14152	7.46491e-05	-0.174124	1.02729e-06	-0.175787	1.13106e-14	-0.196068	6.05929e-18
BEX5	0.0277826	0.43903	0.0119411	0.739478	-0.0581585	0.011163	-0.0747935	0.00109396
BFAR	-0.191966	6.81102e-08	-0.190428	8.69649e-08	-0.138167	1.42697e-09	-0.123939	5.82814e-08
BFSP1	-0.0257626	0.473034	0.0167091	0.641685	-0.0692174	0.00251828	-0.0388132	0.0905148
BFSP2	0.0870186	0.0151872	0.303879	4.39081e-18	0.102738	7.0981e-06	0.109518	1.67777e-06
BGN	-0.0919126	0.0103177	-0.084974	0.0177578	-0.147387	1.04293e-10	-0.0784391	0.000615234
BHLHA15	0.0520926	0.146599	0.150209	2.58916e-05	0.0197718	0.38867	0.0233088	0.309497
BHLHB9	-0.133745	0.000183058	-0.202511	1.20777e-08	-0.200769	9.34634e-19	-0.223443	5.84917e-23
BHLHE22	0.0788365	0.0278887	0.316038	1.66283e-19	0.163455	7.27864e-13	0.244568	2.57233e-27
BHLHE23	-0.0093076	0.79548	0.0175256	0.625489	-0.00134018	0.95341	-0.0445454	0.052027
BHLHE40	-0.236751	2.25762e-11	-0.282602	9.42143e-16	-0.249978	1.67735e-28	-0.294451	2.25679e-39
BHLHE41	-0.00357797	0.920631	0.0613148	0.087434	-0.00472064	0.83695	0.0282439	0.218124
BHMT	-0.0341125	0.341993	-0.0346814	0.333998	-0.0337593	0.140981	-0.0432037	0.0595202
BICC1	-0.0672946	0.0606371	-0.0286161	0.425417	-0.00650639	0.776681	0.0248443	0.278698
BICD1	0.0146627	0.68302	0.0404815	0.259411	0.0262556	0.252291	0.0595235	0.00939839
BICD2	0.0308136	0.39073	0.0122165	0.733694	0.241614	1.11101e-26	0.216963	1.04162e-21
BID	0.206521	6.10215e-09	0.277314	3.3371e-15	0.177441	6.31773e-15	0.248019	4.54291e-28
BIK	-0.172214	1.3521e-06	-0.172071	1.38017e-06	-0.127206	2.57482e-08	-0.149168	6.17078e-11
BIN1	0.340747	1.32771e-22	0.369083	1.62253e-26	0.506807	1.03108e-124	0.402906	3.42969e-75
BIN2	0.740053	7.96034e-136	0.661031	6.98943e-99	0.153342	1.75917e-11	0.108988	1.88386e-06
BIN3	0.0699395	0.0511703	0.0682168	0.0571837	0.115648	4.22261e-07	-0.0441284	0.0542666
BIRC2	0.142223	6.86723e-05	0.0952186	0.0078683	0.233094	6.76575e-25	0.226212	1.66145e-23
BIRC3	0.595288	9.02567e-76	0.583468	3.64625e-72	0.527878	5.0618e-137	0.538831	8.99965e-144
BIRC5	0.149766	2.73672e-05	0.26121	1.33103e-13	0.200967	8.63006e-19	0.307371	6.39117e-43
BIRC6	-0.0719086	0.0449532	-0.122682	0.000604923	0.0787499	0.000585121	0.0562286	0.0141587
BIRC7	0.0411768	0.251312	0.159008	8.33435e-06	0.0871014	0.000142151	0.101188	9.75028e-06
BIRC8	-0.0261202	0.466911	0.00508314	0.887431	0.0264452	0.248881	0.00225933	0.921539
BIVM	0.039024	0.276972	-0.0031543	0.930003	-0.0416951	0.068991	-0.0547637	0.016885
BLCAP	0.013699	0.702829	-0.0801418	0.0253932	0.0628733	0.00607589	-0.00556804	0.808208
BLID	0.0857338	0.0167612	0.0941831	0.00857277	0.00400654	0.861343	-0.0240202	0.294958
BLK	0.514653	7.82977e-54	0.550004	1.02151e-62	0.698909	4.97709e-279	0.493534	2.16348e-117
BLM	0.158187	9.28826e-06	0.317715	1.04573e-19	0.370726	4.57772e-63	0.427001	3.4409e-85
BLMH	-0.00713674	0.842462	-0.00182376	0.959495	0.0572897	0.012434	0.0560414	0.014484
BLNK	0.126788	0.000392481	0.0994939	0.00547652	0.0489626	0.0326965	0.0144154	0.529697
BLOC1S2	0.12159	0.000677235	0.100489	0.00502372	-0.103518	6.03901e-06	-0.105268	4.18653e-06
BLOC1S3	0.112476	0.00167687	0.0745943	0.0375085	0.0559571	0.0146326	0.0049348	0.829664
BLVRA	-0.0850987	0.0175908	-0.138232	0.000109717	-0.0997651	1.29995e-05	-0.10644	3.26428e-06
BLVRB	-0.0503827	0.160337	-0.0933975	0.00914425	-0.08035	0.000450624	-0.139254	1.05748e-09
BMF	0.0272738	0.44746	0.0206626	0.564973	0.144615	2.33084e-10	0.143412	3.28905e-10
BMI1	-0.1552	1.37168e-05	-0.255436	4.70082e-13	-0.174517	1.76152e-14	-0.228977	4.64959e-24
BMP1	-0.0993311	0.005554	-0.041365	0.24915	-0.0596549	0.00924237	-0.0345002	0.132459
BMP10	0.0504515	0.159766	0.0430976	0.229856	-0.0222272	0.332492	-0.0211601	0.35623
BMP15	-0.0220535	0.539072	0.011167	0.755811	0.0191522	0.403711	0.0380953	0.096642
BMP2	0.0538802	0.133217	0.216658	1.02084e-09	0.0387091	0.0913833	0.171442	5.08256e-14
BMP2K	0.0167484	0.640902	0.0125581	0.726542	0.0463217	0.0433348	0.052509	0.021981
BMP3	0.075479	0.0352977	-0.0519394	0.147792	-0.0140263	0.540866	-0.043519	0.0576833
BMP4	-0.135166	0.000155923	-0.172082	1.37795e-06	-0.0977241	1.95053e-05	-0.218843	4.56092e-22
BMP5	-0.00742812	0.836119	0.0797181	0.0261812	-0.00525076	0.818941	-0.0144048	0.53
BMP6	0.0931235	0.00935137	0.319616	6.16245e-20	0.0835193	0.000264933	0.12759	2.33548e-08
BMP7	0.0497335	0.1658	0.0318135	0.37553	0.0467163	0.0415802	0.113102	7.55408e-07
BMP8A	-0.226658	1.60179e-10	-0.267539	3.22004e-14	-0.0149851	0.513557	-0.0356644	0.119881
BMPER	-0.0261826	0.465847	-0.00175925	0.960926	-0.00716908	0.754632	-0.0121967	0.594913
BMPR1A	-0.0939367	0.00874846	-0.124496	0.000500512	-0.147058	1.14813e-10	-0.145828	1.64218e-10
BMPR1B	-0.182812	2.83297e-07	-0.285829	4.29616e-16	-0.198542	2.27875e-18	-0.323875	1.01448e-47
BMPR2	-0.192737	6.0206e-08	-0.171325	1.53507e-06	-0.175408	1.29131e-14	-0.159327	2.73896e-12
BMS1	0.0747697	0.037061	0.125381	0.000455864	0.200326	1.11688e-18	0.260617	6.42692e-31
BMS1P4	-0.0744007	0.0380077	-0.126659	0.000397938	-0.0615957	0.00719247	-0.0897045	8.90851e-05
BMS1P5	-0.131255	0.000241553	-0.177955	5.86622e-07	-0.0750621	0.0010494	-0.0733947	0.0013556
BMX	0.0170141	0.635613	0.082241	0.0217837	0.0117727	0.60778	0.0257525	0.261497
BNC1	0.0368676	0.304405	0.113261	0.00155486	-0.071474	0.00180924	-0.0809432	0.000408549
BNC2	-0.155971	1.24118e-05	-0.147751	3.51444e-05	-0.130685	1.05437e-08	-0.150788	3.80658e-11
BNIP1	0.0170284	0.635329	-0.0130398	0.716496	-0.115366	4.50681e-07	-0.136676	2.14479e-09
BNIP2	0.203663	9.94088e-09	0.191901	6.88154e-08	0.198807	2.05071e-18	0.227018	1.14827e-23
BNIP3	-0.0783893	0.0287911	-0.106109	0.00304392	-0.126867	2.80508e-08	-0.152636	2.18105e-11
BNIP3L	-0.189202	1.05511e-07	-0.236228	2.50452e-11	-0.27422	3.56113e-34	-0.347814	3.11028e-55
BNIPL	-0.199965	1.84967e-08	-0.235414	2.94246e-11	-0.200591	1.00418e-18	-0.256496	5.72241e-30
BOC	0.00558676	0.876364	0.159261	8.06019e-06	-0.0023053	0.919948	0.0806389	0.000429654
BOD1	-0.0812912	0.0233576	-0.151161	2.29721e-05	-0.13135	8.86577e-09	-0.165922	3.24348e-13
BOD1L	-0.129612	0.000289276	-0.189444	1.01576e-07	0.040122	0.0801509	0.00249802	0.913281
BOK	-0.177152	6.60362e-07	-0.128062	0.00034227	-0.00159837	0.944448	-0.0799445	0.000481677
BOLA1	-0.00179052	0.960232	0.0091497	0.798874	-0.101186	9.75485e-06	-0.11063	1.31324e-06
BOLA2	0.085505	0.017056	0.126387	0.000409674	0.0572608	0.0124785	0.0682157	0.00290786
BOLA3	0.139309	9.67951e-05	0.207988	4.7364e-09	0.00264995	0.90803	0.0777353	0.000688838
BOLL	0.0206376	0.565445	-0.049862	0.164707	0.0481174	0.0358274	0.0472445	0.0393256
BOP1	0.109616	0.00220005	0.183841	2.42191e-07	0.0536848	0.0191775	0.106573	3.17279e-06
BPGM	0.0621155	0.0833711	0.0162539	0.650791	-0.0919143	5.93252e-05	-0.0796346	0.000506731
BPHL	-0.151113	2.31111e-05	-0.136251	0.000137803	-0.206961	7.41925e-20	-0.187727	1.48872e-16
BPI	0.107658	0.00264033	0.261746	1.18211e-13	0.0348857	0.128186	0.101995	8.27007e-06
BPIL1	-0.039471	0.271502	-0.241762	8.24771e-12	-0.0150501	0.511732	-0.0922881	5.53324e-05
BPIL2	0.0573239	0.110119	-0.00793885	0.825028	0.028126	0.220053	0.0475154	0.0382102
BPIL3	-0.0511882	0.153749	-0.153921	1.61727e-05	0.0274404	0.231509	-0.0336072	0.142782
BPNT1	-0.0476878	0.183929	-0.0428505	0.23254	-0.0186611	0.415877	0.0093915	0.682225
BPTF	-0.105549	0.00320306	-0.175424	8.50483e-07	-0.126108	3.39605e-08	-0.176204	9.77088e-15
BRAF	-0.0612226	0.0879122	-0.111946	0.00176433	0.0338544	0.139864	0.0466809	0.0417353
BRCA1	-0.065491	0.0678892	-0.0995407	0.00545445	-0.0230906	0.314049	-0.0181299	0.429276
BRCA2	0.118592	0.000918943	0.154012	1.59853e-05	-0.0399026	0.0818178	0.00540754	0.813633
BRD1	0.0131502	0.714202	-0.0273902	0.445523	0.0148907	0.516214	0.00469801	0.837721
BRD2	-0.0317792	0.376046	-0.0757413	0.0346639	0.123542	6.42631e-08	0.0425156	0.0636968
BRD3	-0.134853	0.000161558	-0.174581	9.61439e-07	0.0426555	0.0628289	-0.0290503	0.20526
BRD4	0.0534663	0.136228	0.0120944	0.736257	0.127747	2.24419e-08	0.100762	1.06316e-05
BRD7	0.0747701	0.0370601	0.127231	0.000374319	0.0995179	1.36599e-05	0.14201	4.89492e-10
BRD7P3	0.0807858	0.0242345	0.124513	0.000499605	-0.0109418	0.63335	-0.0034186	0.881527
BRD8	-0.165267	3.58264e-06	-0.237927	1.78608e-11	-0.276805	8.14888e-35	-0.333108	1.53961e-50
BRD9	0.0220136	0.539807	-0.000274937	0.993891	0.185332	3.63333e-16	0.144002	2.77876e-10
BRDT	-0.0348267	0.331976	-0.174739	9.39712e-07	-0.033003	0.150108	-0.0744636	0.00115107
BRE	-0.00846117	0.81372	-0.0495001	0.167798	-0.133782	4.66992e-09	-0.155879	8.06823e-12
BRF1	-0.158467	8.95252e-06	-0.189803	9.59884e-08	0.0559784	0.0145949	-0.0473508	0.0388847
BRF2	-0.0817121	0.0226484	-0.0453148	0.206745	-0.0606553	0.00812844	-0.138611	1.26303e-09
BRI3	0.266241	4.32121e-14	0.268716	2.46298e-14	0.0766508	0.0008184	0.117618	2.66951e-07
BRI3BP	-0.0708195	0.0483082	-0.0753831	0.0355316	-0.0295919	0.196935	-0.0733613	0.00136249
BRIX1	0.125377	0.000456058	0.140287	8.63262e-05	0.0661154	0.00390869	0.132803	6.05313e-09
BRMS1	0.0267875	0.455603	0.105358	0.00325897	0.143837	2.91337e-10	0.194463	1.1348e-17
BRMS1L	0.000808573	0.982036	0.0319806	0.373027	-0.0470771	0.0400286	-0.0380113	0.0973801
BRP44	-0.101063	0.00477839	-0.0825209	0.0213379	-0.137237	1.84058e-09	-0.107679	2.50241e-06
BRP44L	0.183482	2.55836e-07	0.186436	1.62491e-07	0.038774	0.0908409	0.0407637	0.0754331
BRPF1	0.0695118	0.0526116	0.0543727	0.129701	0.178067	5.06027e-15	0.182219	1.13812e-15
BRPF3	-0.172656	1.26913e-06	-0.238624	1.55375e-11	-0.218843	4.55988e-22	-0.215316	2.13452e-21
BRS3	-0.000751558	0.983302	0.0829167	0.0207208	-0.0219349	0.338889	-0.0243552	0.288273
BRSK1	-0.121588	0.000677391	-0.126615	0.000399798	0.143581	3.13388e-10	0.228099	6.97944e-24
BRSK2	-0.0117875	0.74271	0.0298782	0.405281	-0.00916366	0.689528	-0.0261215	0.254723
BRWD1	-0.100309	0.005103	-0.221404	4.28555e-10	0.000906348	0.968482	-0.0182648	0.425848
BRWD3	-0.05714	0.111267	-0.0768239	0.0321496	0.0717502	0.00173639	0.0682827	0.00288018
BSCL2	-0.0949828	0.00802401	-0.0831954	0.0202958	-0.0992488	1.44155e-05	-0.118172	2.3437e-07
BSDC1	-0.122708	0.0006033	-0.139776	9.16589e-05	-0.0213226	0.352548	-0.0607579	0.0080213
BSG	-0.0741301	0.0387149	-0.0288243	0.422055	-0.0399483	0.0814683	-0.0941278	3.91214e-05
BSN	-0.120117	0.000787452	-0.282351	1.00092e-15	-0.0889922	0.000101363	-0.20127	7.63688e-19
BSND	0.104572	0.00349906	0.0869923	0.0152181	-0.0300068	0.190726	-0.0255672	0.264945
BST1	0.117345	0.00104125	0.18413	2.31718e-07	0.0324982	0.156447	0.0619928	0.00682709
BST2	0.112187	0.00172409	0.190116	9.13568e-08	0.222168	1.03814e-22	0.22668	1.34115e-23
BSX	-0.0273304	0.446518	0.0235792	0.51136	0.0294068	0.199751	0.0171568	0.45446
BTAF1	0.0354138	0.323885	-0.0406046	0.257965	0.221183	1.61356e-22	0.201382	7.30107e-19
BTBD1	-0.0808108	0.0241905	-0.0805045	0.0247348	-0.0890765	9.98318e-05	-0.123941	5.82523e-08
BTBD10	-0.0745739	0.0375608	-0.091193	0.0109332	-0.129158	1.56479e-08	-0.102843	6.94644e-06
BTBD11	0.0106716	0.766323	0.0798395	0.0259532	0.162433	1.01402e-12	0.139537	9.77824e-10
BTBD16	0.0514826	0.151393	0.109616	0.00220013	0.00212042	0.926349	-0.0291446	0.203792
BTBD17	-0.00801852	0.823301	0.104415	0.00354903	-0.0034744	0.879608	0.0308212	0.178962
BTBD18	-0.031763	0.376289	-0.0306525	0.393213	0.0124156	0.588318	0.0152413	0.506385
BTBD3	0.0258056	0.472296	0.0446268	0.213729	-0.0643192	0.0050023	-0.0648545	0.00465053
BTBD6	-0.0302941	0.398771	-0.0229897	0.521979	-0.0934973	4.40879e-05	-0.148438	7.65737e-11
BTBD7	-0.2217	4.05728e-10	-0.26287	9.20862e-14	-0.177301	6.637e-15	-0.236995	1.05171e-25
BTBD8	-0.139437	9.5368e-05	-0.201528	1.42479e-08	-0.0243428	0.28852	-0.0155575	0.497603
BTBD9	-0.225977	1.82219e-10	-0.265638	4.95224e-14	-0.0722768	0.0016049	-0.0817343	0.000358131
BTC	0.0573763	0.109794	0.0296949	0.408169	0.0705404	0.0020768	0.0862808	0.000164285
BTD	-0.23226	5.46074e-11	-0.279018	2.2267e-15	-0.27948	1.74296e-35	-0.36849	2.84125e-62
BTF3	-0.236148	2.54448e-11	-0.320581	4.70412e-20	-0.24356	4.24679e-27	-0.293127	5.09113e-39
BTF3L4	0.0853509	0.0172571	0.115948	0.00119599	-0.0212906	0.353272	0.0580006	0.0113852
BTG1	0.261811	1.16523e-13	0.235167	3.08911e-11	0.301559	2.6546e-41	0.266948	2.06925e-32
BTG2	-0.0873565	0.0147954	-0.151383	2.23381e-05	-0.0871681	0.000140482	-0.143765	2.97332e-10
BTG3	0.184356	2.23861e-07	0.266058	4.50366e-14	0.0987939	1.57837e-05	0.165335	3.93572e-13
BTG4	-0.0249019	0.487952	0.0269145	0.453467	-0.0340415	0.137687	-0.0209725	0.360511
BTK	0.641483	2.04366e-91	0.504521	1.78931e-51	0.578549	1.84387e-170	0.406108	1.79194e-76
BTLA	0.703119	4.94805e-117	0.730734	8.63684e-131	0.762778	0	0.614477	5.60704e-198
BTN1A1	-0.0115078	0.748607	0.444162	5.99729e-39	0.0360434	0.115994	0.0832648	0.000276668
BTN2A1	0.223476	2.91585e-10	0.184317	2.25191e-07	0.0803984	0.000447047	0.0661383	0.00389624
BTN2A2	0.509396	1.34155e-52	0.402089	1.36017e-31	0.29266	6.77765e-39	0.211506	1.09674e-20
BTN2A3	0.144368	5.3106e-05	0.18389	2.40392e-07	0.00798851	0.727643	0.00921842	0.68777
BTN3A1	0.547377	5.08705e-62	0.467669	1.56757e-43	0.673208	1.70932e-251	0.592549	9.02479e-181
BTN3A2	0.595477	7.88191e-76	0.507646	3.41699e-52	0.576851	3.03698e-169	0.478055	2.98746e-109
BTN3A3	0.56485	8.93622e-67	0.48282	1.11328e-46	0.53094	6.95546e-139	0.489759	2.28445e-115
BTNL2	0.207165	5.46067e-09	0.197755	2.66626e-08	0.0838323	0.000251142	0.0912834	6.66886e-05
BTNL3	0.0346043	0.335075	0.197415	2.8192e-08	0.0541026	0.0182593	0.0311462	0.174419
BTNL8	0.10268	0.00414385	0.381172	2.61721e-28	0.0209123	0.361891	0.0188335	0.411582
BTRC	-0.195936	3.5909e-08	-0.328562	4.85548e-21	-0.206477	9.07047e-20	-0.330637	8.93862e-50
BUB1	0.221598	4.13424e-10	0.276044	4.50329e-15	0.237791	7.16268e-26	0.345727	1.49412e-54
BUB3	-0.0708465	0.0482226	-0.145158	4.82644e-05	-0.0937771	4.18142e-05	-0.0956877	2.90134e-05
BUD13	0.156261	1.19529e-05	0.174115	1.02863e-06	0.204045	2.47174e-19	0.14211	4.75876e-10
BUD31	0.136158	0.00013927	0.141278	7.68154e-05	0.0490236	0.0324798	0.0945388	3.61746e-05
BVES	-0.00468375	0.896224	-0.046316	0.19688	0.0263002	0.251486	-0.0528094	0.0212328
BYSL	0.0585949	0.102439	0.125466	0.000451803	0.127568	2.34864e-08	0.22633	1.57402e-23
BZRAP1	-0.072403	0.0434961	-0.11622	0.00116434	-0.0317306	0.16647	-0.123372	6.70041e-08
BZW1	-0.14561	4.56863e-05	-0.202974	1.11701e-08	-0.101717	8.75423e-06	-0.172816	3.17298e-14
BZW2	0.0429641	0.231303	0.0429707	0.231232	-0.0734859	0.00133692	0.013625	0.552507
C10orf10	0.213219	1.89117e-09	0.27283	9.5495e-15	0.0864956	0.000158198	0.168393	1.42582e-13
C10orf108	0.00786206	0.826693	0.0866607	0.0156121	-0.0538182	0.01888	-0.0164166	0.474162
C10orf11	0.105595	0.00318966	0.217129	9.37424e-10	-0.00316889	0.890124	0.0342343	0.13547
C10orf110	0.0997389	0.00536178	0.208485	4.34517e-09	0.0854856	0.000188795	0.107368	2.67608e-06
C10orf111	0.0539744	0.132539	0.0503035	0.160996	0.0410517	0.0733911	0.0940965	3.93551e-05
C10orf113	-0.0231688	0.518742	-0.036935	0.303522	-0.0765179	0.000835755	-0.074968	0.00106483
C10orf114	0.0713576	0.0466251	0.0585915	0.102459	0.0374382	0.102536	0.0252916	0.270132
C10orf116	-0.13349	0.000188357	-0.228836	1.05763e-10	-0.178829	3.8581e-15	-0.265632	4.25992e-32
C10orf118	-0.121692	0.000670166	-0.156582	1.14626e-05	-0.0197178	0.389967	-0.0612925	0.00748313
C10orf12	-0.10135	0.00465975	-0.121076	0.000713992	0.103901	5.57624e-06	0.0264748	0.248351
C10orf120	-0.0165446	0.644969	-0.00933488	0.794893	-0.00854376	0.709543	-0.00912734	0.690695
C10orf122	-0.0640335	0.0742574	-0.017915	0.617826	0.0282993	0.217222	0.026867	0.241409
C10orf125	0.270001	1.83539e-14	0.357083	8.23679e-25	0.319523	2.00182e-46	0.374673	1.76132e-64
C10orf128	0.317095	1.24189e-19	0.400449	2.50986e-31	0.172429	3.62509e-14	0.145522	1.79452e-10
C10orf137	0.0154772	0.666446	-0.0198036	0.581262	0.00561922	0.806479	-0.0228145	0.319872
C10orf140	-0.0461025	0.198954	-0.0405831	0.258217	-0.102938	6.81099e-06	-0.0935838	4.33733e-05
C10orf2	0.0907589	0.0113199	0.0690731	0.054125	-0.0145157	0.526837	-0.000924158	0.967863
C10orf26	-0.211095	2.75372e-09	-0.245219	4.0631e-12	-0.241872	9.78282e-27	-0.30007	6.80469e-41
C10orf27	-0.0388748	0.278814	-0.0439086	0.221198	0.0481271	0.0357899	0.0217939	0.342004
C10orf28	0.109477	0.00222901	0.080626	0.0245176	0.0904148	7.82488e-05	0.0651406	0.0044718
C10orf32	-0.231048	6.90814e-11	-0.282295	1.01466e-15	-0.28329	1.88019e-36	-0.360091	2.37764e-59
C10orf41	0.0709073	0.0480302	0.0936693	0.00894278	-0.0183246	0.424334	-0.0122761	0.592517
C10orf46	-0.0738173	0.0395462	-0.0838425	0.0193381	-0.100479	1.12597e-05	-0.101156	9.81426e-06
C10orf47	-0.0986282	0.00589987	-0.0812123	0.0234926	-0.130669	1.05878e-08	-0.14036	7.77598e-10
C10orf53	0.00319862	0.929023	0.0288479	0.421676	-0.016213	0.47966	-0.021036	0.359058
C10orf57	-0.109633	0.00219653	-0.171025	1.60206e-06	-0.210406	1.74908e-20	-0.280702	8.56774e-36
C10orf58	0.00345997	0.92324	0.00584553	0.870687	-0.0978663	1.89663e-05	-0.0858242	0.000177967
C10orf62	-0.0768577	0.0320738	-0.0831194	0.020411	-0.0364242	0.112189	-0.0253082	0.269818
C10orf71	-0.0183993	0.608355	0.0342123	0.340581	0.0274735	0.230946	0.0236861	0.301729
C10orf72	-0.191389	7.46696e-08	-0.194562	4.48838e-08	-0.109389	1.72585e-06	-0.124207	5.45395e-08
C10orf76	-0.0831858	0.0203104	-0.149997	2.65885e-05	-0.0621637	0.00667511	-0.127996	2.10648e-08
C10orf81	-0.000775214	0.982777	-0.00259522	0.942386	-0.0135496	0.55471	0.0202116	0.378206
C10orf82	-0.127293	0.00037183	-0.182503	2.96888e-07	-0.120066	1.49441e-07	-0.128487	1.85833e-08
C10orf84	-0.11747	0.00102832	-0.142652	6.5244e-05	-0.124435	5.15492e-08	-0.173994	2.11252e-14
C10orf88	-0.0672136	0.0609481	-0.0997697	0.0053475	-0.0727675	0.00149068	-0.103451	6.12475e-06
C10orf90	0.0564573	0.115611	0.0820758	0.0220507	0.047324	0.0389957	0.0148005	0.518758
C10orf91	0.0878755	0.0142111	0.128548	0.000324772	-0.0113602	0.620417	-0.0411807	0.072491
C10orf93	-0.126911	0.000387374	-0.254266	6.04797e-13	-0.179639	2.88819e-15	-0.197869	2.97695e-18
C10orf95	0.0162925	0.650015	-0.052051	0.146922	0.0274982	0.230527	0.000515966	0.982054
C10orf99	0.0364636	0.309739	0.131203	0.000242931	0.0227576	0.321081	0.0084515	0.71254
C11orf1	-0.119547	0.000834442	-0.111864	0.00177817	-0.172605	3.4125e-14	-0.202725	4.23524e-19
C11orf10	0.0915941	0.0105862	0.150535	2.48561e-05	0.0235724	0.304056	0.105107	4.33075e-06
C11orf16	0.269627	1.99978e-14	0.193128	5.65483e-08	-0.0327733	0.152968	-0.050503	0.0275896
C11orf2	-0.0190743	0.595263	-0.0369862	0.302852	0.0874542	0.000133525	0.00954634	0.677279
C11orf24	-0.0223681	0.533298	0.0171025	0.633859	0.0414889	0.0703771	0.0160071	0.48526
C11orf30	-0.0474024	0.18657	-0.11392	0.00145871	0.119604	1.6689e-07	0.0600505	0.00878651
C11orf31	9.81169e-05	0.99782	-0.00281427	0.937533	-0.0815929	0.000366691	-0.180948	1.80376e-15
C11orf34	0.0199395	0.578672	0.0651809	0.0692053	0.00959967	0.675578	-0.00762318	0.739636
C11orf35	-0.120211	0.000779994	-0.245482	3.84856e-12	-0.159463	2.6233e-12	-0.33781	5.17554e-52
C11orf40	0.0209801	0.55901	-0.00859685	0.810789	-0.0217424	0.343147	-0.0219521	0.33851
C11orf41	0.148356	3.26138e-05	-0.0639918	0.0744463	0.0156751	0.494357	-0.0415117	0.0702229
C11orf42	-0.152808	1.86447e-05	-0.197836	2.63057e-08	-0.0392052	0.0873033	-0.0401721	0.0797743
C11orf45	0.0974998	0.00649587	0.108386	0.00246794	0.00950621	0.678559	0.0700305	0.00223779
C11orf48	0.151825	2.11246e-05	0.174211	1.01438e-06	0.0910325	6.98501e-05	0.145141	2.00329e-10
C11orf49	-0.201477	1.43702e-08	-0.251214	1.15982e-12	-0.304932	3.08443e-42	-0.383935	7.03878e-68
C11orf51	0.0130177	0.716957	0.0588021	0.101229	-0.0632871	0.0057492	-0.0738531	0.00126409
C11orf52	-0.215125	1.34539e-09	-0.22077	4.81757e-10	-0.276917	7.64399e-35	-0.320352	1.13886e-46
C11orf53	-0.0403248	0.261261	-0.0270117	0.451839	0.0533605	0.0199176	0.0183536	0.423603
C11orf54	-0.12383	0.000536712	-0.135962	0.000142417	-0.140291	7.9276e-10	-0.183515	7.09348e-16
C11orf57	-0.0294185	0.412548	-0.0360242	0.31561	0.0647784	0.00469915	0.0651063	0.00449295
C11orf58	-0.115858	0.0012067	-0.177568	6.21116e-07	-0.00711315	0.756485	-0.0534111	0.0198005
C11orf61	-0.00245166	0.945568	-0.0330457	0.35731	-0.0118821	0.604447	-0.0563308	0.0139838
C11orf63	-0.145013	4.91233e-05	-0.154007	1.5994e-05	-0.11306	7.62755e-07	-0.135511	2.93946e-09
C11orf64	-0.0303112	0.398505	-0.0587946	0.101272	-0.00196277	0.931811	0.0255918	0.264486
C11orf65	-0.0787981	0.0279653	-0.0928985	0.00952456	-0.0172469	0.452092	-0.0330581	0.149428
C11orf66	-0.00129285	0.97128	-0.0310881	0.386521	-0.0551955	0.0160372	-0.0672548	0.00333247
C11orf67	-0.042353	0.238014	-0.0941658	0.00858502	-0.110441	1.36937e-06	-0.218008	6.58769e-22
C11orf68	0.00645069	0.857436	-0.0142286	0.691916	0.068224	0.00290444	0.0260277	0.256432
C11orf70	-0.0912428	0.0108895	-0.0913277	0.0108155	-0.126948	2.74832e-08	-0.167937	1.66093e-13
C11orf71	0.0111199	0.756808	0.0284374	0.428314	-0.120075	1.49125e-07	-0.134837	3.52303e-09
C11orf73	0.0811255	0.023642	0.123263	0.000569468	-0.0185192	0.41943	0.00126589	0.95599
C11orf74	-0.0916195	0.0105646	-0.112822	0.00162206	-0.140178	8.18255e-10	-0.115877	4.00561e-07
C11orf75	0.313961	2.93994e-19	0.424876	1.90152e-35	0.239374	3.32425e-26	0.301182	3.37002e-41
C11orf80	-0.00989244	0.78294	0.0737152	0.0398207	0.037422	0.102685	0.0757916	0.000936725
C11orf82	0.139753	9.19009e-05	0.183233	2.65727e-07	0.138912	1.16236e-09	0.282482	3.02429e-36
C11orf84	0.0943961	0.0084234	0.153132	1.78909e-05	0.022446	0.327752	0.00999108	0.663149
C11orf85	0.0246209	0.492875	0.15544	1.32969e-05	0.00968422	0.672886	0.0327694	0.153017
C11orf87	-0.0252049	0.482671	-0.0915914	0.0105885	-0.0403707	0.0782945	-0.0531588	0.0203906
C11orf88	-0.0517579	0.149215	-0.170606	1.70035e-06	-0.0416799	0.0690926	-0.054265	0.0179129
C11orf9	-0.00286654	0.936375	0.0941284	0.00861147	0.0358839	0.117618	0.0339805	0.138394
C11orf90	0.0334582	0.351337	0.205984	6.69183e-09	0.047698	0.0374735	0.0684287	0.0028207
C11orf92	0.109629	0.00219755	0.153502	1.70634e-05	0.0801452	0.000466067	0.0550348	0.0163483
C11orf93	0.053438	0.136436	0.204825	8.15782e-09	0.0560906	0.0143979	0.0926625	5.15887e-05
C11orf94	0.0276097	0.441883	0.0312131	0.384613	0.0149844	0.513577	-0.0113118	0.621906
C11orf95	-0.0283594	0.429583	-0.0233406	0.515644	-0.0330088	0.150037	-0.0157835	0.491378
C12orf10	-0.205911	6.77596e-09	-0.237803	1.83088e-11	-0.188458	1.13112e-16	-0.250387	1.3609e-28
C12orf11	0.170383	1.75473e-06	0.173053	1.19885e-06	0.191271	3.88877e-17	0.200272	1.14125e-18
C12orf12	-0.0421015	0.240814	-0.0430397	0.230483	-0.022242	0.332169	0.000685698	0.976153
C12orf23	-0.146654	4.02218e-05	-0.195748	3.7023e-08	-0.0600289	0.00881088	-0.0794458	0.000522594
C12orf24	0.0698655	0.0514171	0.076149	0.0336981	0.0252951	0.270066	0.0159058	0.488026
C12orf26	-0.081729	0.0226202	-0.166641	2.9638e-06	-0.0762953	0.000865568	-0.185561	3.33827e-16
C12orf29	-0.0634354	0.0770079	-0.151658	2.15745e-05	-0.0842533	0.000233651	-0.198965	1.92528e-18
C12orf34	-0.113099	0.00157935	-0.166005	3.23655e-06	-0.104134	5.31184e-06	-0.145368	1.87635e-10
C12orf35	0.263492	8.01551e-14	0.202708	1.16833e-08	0.405872	2.22925e-76	0.285228	5.97935e-37
C12orf39	0.0340366	0.343069	0.132666	0.000206542	0.0187699	0.413162	0.0935347	4.37773e-05
C12orf4	0.165303	3.56498e-06	0.157671	9.94042e-06	0.0432601	0.059188	0.0578503	0.0116002
C12orf40	-0.0647157	0.0712184	-0.211519	2.55522e-09	0.00457412	0.841943	0.00263083	0.90869
C12orf41	-0.0113914	0.751065	-0.0351809	0.327079	0.148246	8.10276e-11	0.156568	6.51396e-12
C12orf42	0.0950669	0.00796817	0.325406	1.2015e-20	0.0785875	0.000600678	0.0383169	0.0947164
C12orf43	-0.0932247	0.00927441	-0.184861	2.07174e-07	-0.0852692	0.000196035	-0.100282	1.17157e-05
C12orf44	-0.044344	0.216648	-0.0352031	0.326774	0.130157	1.20931e-08	0.130162	1.20777e-08
C12orf45	0.235034	3.17097e-11	0.255828	4.31938e-13	0.148004	8.70138e-11	0.159859	2.31355e-12
C12orf48	0.156022	1.23306e-05	0.188884	1.10923e-07	0.137301	1.80889e-09	0.249489	2.1526e-28
C12orf49	-0.0449145	0.210788	-0.0603506	0.0925369	0.0702598	0.00216401	0.152054	2.60071e-11
C12orf5	0.223411	2.95114e-10	0.171673	1.4608e-06	0.101483	9.1821e-06	0.138721	1.22513e-09
C12orf50	-0.138229	0.000109747	-0.206636	5.98213e-09	0.0498787	0.0295699	0.0418077	0.0682443
C12orf52	-0.0818724	0.0223833	-0.123524	0.000554151	-0.0720865	0.00165133	-0.0529506	0.0208889
C12orf54	0.00160309	0.964392	0.000464506	0.989679	-0.0227708	0.320799	-0.0563635	0.0139284
C12orf56	-0.00655806	0.855089	-0.0054795	0.878719	0.0779346	0.000667206	0.129562	1.41027e-08
C12orf57	-0.0885096	0.0135246	-0.10953	0.00221806	-0.174876	1.55463e-14	-0.255025	1.23666e-29
C12orf59	0.12056	0.00075266	0.203975	9.42849e-09	0.00480478	0.834086	0.0505219	0.0275317
C12orf60	-0.0771323	0.0314628	-0.119323	0.0008536	-0.0348811	0.128236	-0.0787778	0.000582477
C12orf61	-0.0653075	0.0686655	-0.0325352	0.364791	-0.0415363	0.0700566	-0.034309	0.134619
C12orf62	0.00755369	0.833389	-0.0300458	0.40265	-0.0392646	0.0868245	-0.0525608	0.0218503
C12orf63	0.084443	0.0184848	0.11553	0.00124627	-0.025198	0.271909	-0.0136409	0.552044
C12orf68	-0.130566	0.000260606	-0.216074	1.13443e-09	-0.094817	3.43007e-05	-0.210515	1.6707e-20
C12orf69	-0.039597	0.269975	-0.138459	0.000106861	-0.0525051	0.0219909	-0.0728637	0.00146919
C12orf70	0.16648	3.03082e-06	0.106123	0.00303992	-0.0448985	0.0501917	-0.0663243	0.00379669
C12orf71	-0.0401166	0.263734	-0.0522749	0.145189	0.0679266	0.0030301	0.0474988	0.0382779
C12orf75	0.0409602	0.253816	0.0917478	0.0104559	0.0546404	0.0171343	0.104861	4.56116e-06
C12orf76	-0.0914459	0.0107132	-0.153894	1.6228e-05	-0.180356	2.2331e-15	-0.235791	1.87504e-25
C13orf15	0.119118	0.000871459	0.189067	1.07776e-07	0.102537	7.39898e-06	0.0854676	0.000189386
C13orf16	-0.000966591	0.978526	-0.00674719	0.850958	-0.0175664	0.443759	-0.0140674	0.539683
C13orf18	0.500765	1.28046e-50	0.349309	9.60261e-24	0.524555	5.05338e-135	0.388365	1.52194e-69
C13orf23	0.106989	0.00280812	0.153817	1.63891e-05	0.0965009	2.47823e-05	0.129163	1.56286e-08
C13orf26	0.00811057	0.821306	0.038586	0.282403	0.00777578	0.734619	-0.00456976	0.842092
C13orf27	0.121474	0.00068538	0.262768	9.41948e-14	-0.0229736	0.316508	-0.0521725	0.0228462
C13orf29	-0.026014	0.468724	-0.0587268	0.101667	-0.0261576	0.254067	0.00468146	0.838285
C13orf33	-0.0175122	0.625752	0.0846735	0.0181661	-0.0306831	0.180918	0.0494263	0.0310802
C13orf34	0.189218	1.05251e-07	0.267221	3.46171e-14	0.258344	2.15708e-30	0.341433	3.63897e-53
C13orf36	0.0180761	0.614669	0.052928	0.140223	0.0614361	0.00734417	0.0488925	0.0329469
C14orf101	-0.131815	0.000227029	-0.20016	1.79061e-08	-0.0985223	1.66585e-05	-0.125402	4.05265e-08
C14orf102	-0.139041	9.9873e-05	-0.198902	2.20646e-08	0.0974456	2.06034e-05	-0.0381057	0.0965504
C14orf104	-0.0407775	0.255942	-0.0849071	0.017848	-0.0876089	0.000129901	-0.0891673	9.82044e-05
C14orf105	-0.0958285	0.00747805	-0.172112	1.37206e-06	0.0535937	0.019383	0.0592488	0.00973211
C14orf118	-0.103377	0.00389494	-0.144584	5.17357e-05	-0.0188075	0.412228	-0.0215695	0.346999
C14orf129	-0.150706	2.43263e-05	-0.180897	3.78344e-07	-0.102391	7.62342e-06	-0.119784	1.59865e-07
C14orf132	-0.159538	7.76894e-06	-0.282726	9.14201e-16	-0.188877	9.65549e-17	-0.238806	4.38158e-26
C14orf135	-0.226741	1.57696e-10	-0.294738	4.65902e-17	-0.266456	2.71189e-32	-0.30382	6.29138e-42
C14orf139	0.198566	2.33267e-08	0.154465	1.50799e-05	0.293752	3.47e-39	0.236289	1.47661e-25
C14orf142	-0.017537	0.625263	-0.062159	0.0831549	-0.0947302	3.4875e-05	-0.133422	5.1376e-09
C14orf145	0.257626	2.92373e-13	0.328993	4.28622e-21	0.164034	6.02793e-13	0.303731	6.65867e-42
C14orf147	-0.0336971	0.347907	-0.0402739	0.261865	-0.152042	2.61044e-11	-0.226859	1.23546e-23
C14orf148	-0.188403	1.19603e-07	-0.258316	2.51551e-13	-0.00151266	0.947422	-0.00436048	0.849235
C14orf149	0.110833	0.00196143	0.0675972	0.0594854	0.0414993	0.0703067	0.0507328	0.0268903
C14orf156	-0.00103814	0.976936	0.019077	0.595211	-0.093114	4.7394e-05	-0.0837453	0.000254906
C14orf165	-0.0301005	0.401794	-0.045142	0.208484	0.0500997	0.0288556	0.0300679	0.189824
C14orf166	-0.0276591	0.441067	-0.0348543	0.331592	-0.0556424	0.0151992	-0.074645	0.00111933
C14orf166B	0.217245	9.17968e-10	0.222171	3.71741e-10	-0.0133075	0.561805	-0.00869316	0.7047
C14orf169	-0.0547204	0.127263	-0.0767543	0.0323066	0.0715316	0.00179383	-0.017973	0.433281
C14orf176	-0.142939	6.30509e-05	-0.160559	6.78075e-06	-0.101127	9.87251e-06	-0.101987	8.28307e-06
C14orf177	0.0334989	0.350751	0.0634212	0.0770741	0.0148959	0.516067	0.0169885	0.458897
C14orf178	-0.0468875	0.191406	-0.0816949	0.022677	0.0076705	0.738079	0.00946227	0.679962
C14orf179	-0.18179	3.30698e-07	-0.22956	9.20545e-11	-0.31266	1.99759e-44	-0.342722	1.40318e-53
C14orf180	-0.00844283	0.814117	0.0426622	0.234601	-0.0493016	0.0315081	-0.0374599	0.102337
C14orf181	0.142644	6.53078e-05	0.104843	0.00341466	0.108663	2.02226e-06	-0.00245059	0.914922
C14orf182	0.0776381	0.0303633	0.156468	1.16348e-05	0.0315415	0.169012	0.0138467	0.546062
C14orf183	0.106256	0.00300323	-0.0164512	0.646836	0.0307362	0.180163	-9.06e-05	0.996849
C14orf184	-0.0701758	0.0503882	-0.0876135	0.0145035	0.0785565	0.000603695	-0.0193516	0.398832
C14orf19	-0.0613642	0.087179	-0.170553	1.71298e-06	-0.000733109	0.974504	-0.121687	1.01103e-07
C14orf2	0.0219361	0.541235	0.0557159	0.120478	0.0795678	0.000512289	0.111207	1.15536e-06
C14orf21	-0.103881	0.00372317	-0.148066	3.3807e-05	-0.0122729	0.592613	-0.0310499	0.175756
C14orf23	-0.00536435	0.881249	-0.0343471	0.338681	0.032501	0.15641	-0.00199367	0.93074
C14orf28	-0.115036	0.00130822	-0.154669	1.46894e-05	-0.0334639	0.144494	-0.110637	1.31132e-06
C14orf37	-0.212137	2.29098e-09	-0.20334	1.04989e-08	-0.196336	5.45399e-18	-0.177906	5.35878e-15
C14orf39	0.00294174	0.934709	-0.0386893	0.281116	0.00707413	0.757779	0.024033	0.294703
C14orf43	-0.164292	4.09509e-06	-0.245623	3.73781e-12	-0.111762	1.02107e-06	-0.179189	3.3939e-15
C14orf45	-0.217239	9.18958e-10	-0.331259	2.21931e-21	-0.314878	4.57265e-45	-0.430293	1.27623e-86
C14orf48	0.0822551	0.021761	0.0697493	0.051807	0.00549396	0.81071	0.0220466	0.336435
C14orf49	0.126878	0.000388729	0.120564	0.000752353	0.0324952	0.156485	0.0378256	0.0990272
C14orf50	-0.151963	2.07584e-05	-0.239719	1.24698e-11	-0.0356953	0.11956	-0.0412318	0.0721366
C14orf53	-0.0610293	0.0889208	-0.23374	4.0898e-11	0.0329233	0.151095	-0.0037473	0.870233
C14orf70	0.00406262	0.909923	0.0750748	0.0362935	0.0183142	0.424598	-0.0182173	0.427054
C14orf72	0.420762	9.93255e-35	0.490311	2.69518e-48	0.386864	5.61457e-69	0.404669	6.78006e-76
C14orf79	-0.252932	8.04751e-13	-0.316515	1.45763e-19	-0.271147	2.01202e-33	-0.348201	2.32154e-55
C14orf80	0.0116898	0.744768	0.0297547	0.407225	0.140185	8.16662e-10	0.102343	7.69957e-06
C14orf93	-0.18197	3.2186e-07	-0.204154	9.14525e-09	-0.0553164	0.0158067	-0.175354	1.31577e-14
C15orf17	-0.162579	5.16835e-06	-0.201834	1.35334e-08	-0.15105	3.51939e-11	-0.231348	1.53898e-24
C15orf2	-0.105391	0.00324934	-0.161078	6.32636e-06	-0.0348203	0.128903	-0.049345	0.0313584
C15orf21	-0.0196102	0.584961	-0.0221839	0.536675	0.0411133	0.0729597	0.0225494	0.325529
C15orf23	0.153543	1.69753e-05	0.204153	9.14686e-09	0.0362964	0.113455	0.100983	1.0167e-05
C15orf24	-0.0842653	0.0187338	-0.0946395	0.00825562	-0.12419	5.47747e-08	-0.131598	8.3093e-09
C15orf26	-0.0171688	0.632545	0.0463454	0.196596	-0.0197096	0.390164	-0.00258178	0.910386
C15orf27	0.234236	3.71053e-11	0.19517	4.06726e-08	0.250471	1.30386e-28	0.247904	4.81641e-28
C15orf29	0.00782205	0.827561	0.0344972	0.336573	-0.00770312	0.737006	-0.0449406	0.0499768
C15orf32	-0.0255089	0.477405	0.0300122	0.403176	0.0122677	0.59277	0.0211262	0.357003
C15orf33	-0.124475	0.000501628	-0.220082	5.46872e-10	-0.0536678	0.0192157	-0.0548254	0.0167615
C15orf38	-0.114052	0.00144008	-0.094524	0.00833489	-0.0565979	0.0135359	-0.0564107	0.0138486
C15orf41	0.135739	0.000146082	0.194419	4.59308e-08	0.0873654	0.00013565	0.158077	4.06355e-12
C15orf42	0.150517	2.49096e-05	0.285765	4.36349e-16	0.217046	1.00442e-21	0.31989	1.56e-46
C15orf43	0.0210183	0.558294	0.00319587	0.929083	0.0520783	0.0230937	0.0148477	0.517425
C15orf44	-0.095755	0.00752413	-0.107835	0.00259736	-0.156729	6.19466e-12	-0.169298	1.05176e-13
C15orf48	-0.0127683	0.722152	0.104845	0.00341402	-0.0694392	0.00243873	-0.0408512	0.0748078
C15orf5	0.0644105	0.072565	-0.000370926	0.991758	0.102665	7.20619e-06	0.0642813	0.0050281
C15orf53	0.662509	1.80808e-99	0.503879	2.50955e-51	0.161094	1.55978e-12	0.13314	5.53714e-09
C15orf55	0.140047	8.87962e-05	0.161602	5.89654e-06	-0.000614264	0.978636	0.00603423	0.792502
C15orf56	-0.0975417	0.0064728	-0.116482	0.00113456	-0.0716157	0.00177152	-0.085104	0.000201739
C15orf57	0.0288858	0.421066	-0.0731954	0.041244	0.140267	7.98182e-10	0.0105987	0.644038
C15orf58	-0.0991601	0.0056364	-0.140365	8.55398e-05	-0.0320463	0.16229	-0.0773363	0.000734107
C15orf59	-0.0856564	0.0168605	-0.219687	5.87965e-10	-0.0717796	0.00172879	-0.205145	1.57341e-19
C15orf60	-0.0497191	0.165923	-0.0631334	0.0784277	0.0609586	0.00781525	0.0321408	0.161055
C15orf61	0.00524782	0.88381	-0.0105757	0.768362	-0.149279	5.97031e-11	-0.146076	1.52853e-10
C15orf62	0.0165942	0.643978	-0.029642	0.409005	-0.00111447	0.96125	0.000177831	0.993814
C16orf11	0.0023427	0.947984	-0.0753571	0.0355954	-0.00937335	0.682806	0.012274	0.592579
C16orf13	-0.0840342	0.019062	-0.0633808	0.0772629	-0.117774	2.57361e-07	-0.146928	1.19277e-10
C16orf42	-0.0696392	0.0521786	-0.0715761	0.0459559	-0.0492357	0.031736	-0.0808898	0.000412182
C16orf45	-0.189725	9.71742e-08	-0.305384	2.9522e-18	-0.185418	3.51966e-16	-0.325442	3.42501e-48
C16orf46	-0.173241	1.1668e-06	-0.261362	1.28713e-13	-0.05453	0.0173602	-0.0374196	0.102707
C16orf48	-0.114618	0.00136279	-0.112292	0.00170684	-0.144915	2.13792e-10	-0.218564	5.15723e-22
C16orf5	0.100494	0.00502159	0.104906	0.0033952	0.0833394	0.00027318	0.063964	0.00524885
C16orf52	-0.229408	9.47825e-11	-0.296825	2.73764e-17	-0.138495	1.30386e-09	-0.16366	6.80969e-13
C16orf53	-0.166071	3.20696e-06	-0.146207	4.24792e-05	-0.180521	2.10409e-15	-0.158207	3.90017e-12
C16orf54	0.661553	4.34153e-99	0.673565	5.67686e-104	0.0691209	0.0025536	0.0247676	0.280185
C16orf55	0.0091433	0.799012	0.0125786	0.726114	0.0722835	0.00160328	0.0368722	0.107839
C16orf57	0.263723	7.61205e-14	0.350572	6.47301e-24	0.257937	2.67544e-30	0.316544	1.49823e-45
C16orf59	0.0550132	0.125237	0.116396	0.00114421	0.0571536	0.0126442	0.137748	1.60084e-09
C16orf61	0.302311	6.62478e-18	0.345087	3.54286e-23	0.285068	6.57446e-37	0.400222	3.97216e-74
C16orf62	-0.190658	8.38576e-08	-0.212201	2.26542e-09	-0.134379	3.98246e-09	-0.207495	5.94198e-20
C16orf7	0.130633	0.000258672	0.0934851	0.00907887	0.208881	3.32692e-20	0.15863	3.4138e-12
C16orf70	-0.115671	0.00122908	-0.122635	0.000607899	-0.074373	0.00116724	-0.0419487	0.0673177
C16orf71	-0.224891	2.2366e-10	-0.306299	2.31659e-18	-0.150055	4.73969e-11	-0.18272	9.48549e-16
C16orf72	-0.225316	2.06441e-10	-0.227538	1.35536e-10	-0.162181	1.09991e-12	-0.182621	9.83291e-16
C16orf73	0.0749149	0.036694	-0.030325	0.398291	0.0406293	0.0764021	0.0067225	0.769469
C16orf74	-0.10967	0.00218907	-0.186563	1.59312e-07	-0.202713	4.25657e-19	-0.285719	4.46641e-37
C16orf75	0.0696055	0.0522928	0.19589	3.61786e-08	0.151281	3.28334e-11	0.228622	5.48032e-24
C16orf78	-0.0244742	0.495458	0.0148186	0.679835	-0.00543369	0.812748	-0.00388749	0.865423
C16orf79	0.0194943	0.587182	0.00578304	0.872057	-0.00927213	0.686047	-0.0718167	0.00171926
C16orf80	0.121574	0.000678373	0.165769	3.34342e-06	0.052019	0.0232506	0.109865	1.55461e-06
C16orf82	-0.0180912	0.614373	0.00190695	0.957649	0.00854118	0.709627	0.000593737	0.97935
C16orf86	-0.00765026	0.831291	-0.0363684	0.311005	-0.0731255	0.00141213	-0.138661	1.24559e-09
C16orf87	0.10494	0.00338475	0.172591	1.28106e-06	0.0853684	0.000192686	0.152255	2.44758e-11
C16orf88	-0.181974	3.21639e-07	-0.145573	4.58912e-05	-0.21029	1.83724e-20	-0.180049	2.49376e-15
C16orf89	-0.0976392	0.00641938	-0.0917641	0.0104421	-0.0260567	0.255904	-0.0732646	0.00138264
C16orf90	0.11087	0.00195463	0.0735085	0.0403816	0.00581229	0.799969	0.00492156	0.830114
C16orf91	-0.00496429	0.890046	-0.00854067	0.812003	-0.140779	6.91679e-10	-0.0965876	2.43675e-05
C16orf93	-0.127927	0.000347303	-0.166146	3.174e-06	-0.159856	2.31561e-12	-0.255216	1.11945e-29
C17orf100	0.00180327	0.959949	-0.0168299	0.639278	-0.112079	9.51048e-07	-0.157264	5.24212e-12
C17orf101	-0.0283177	0.430262	-0.0457133	0.202776	-0.0995551	1.35586e-05	-0.136236	2.4162e-09
C17orf103	-0.0875853	0.0145353	-0.136215	0.000138374	-0.0178609	0.436155	-0.0338821	0.13954
C17orf107	-0.140875	8.05587e-05	-0.16068	6.67255e-06	-0.0169737	0.45929	-0.0426459	0.0628883
C17orf108	-0.130336	0.000267264	-0.204715	8.31247e-09	-0.168397	1.42403e-13	-0.249485	2.15757e-28
C17orf28	-0.201561	1.41692e-08	-0.239791	1.22904e-11	-0.0856342	0.000183969	-0.184447	5.03782e-16
C17orf37	-0.00695566	0.846409	-0.0482514	0.178794	-0.0272065	0.235512	-0.0597414	0.00914097
C17orf39	-0.0077532	0.829056	-0.086377	0.0159562	-0.0452649	0.0483449	-0.114137	5.97221e-07
C17orf46	0.0747737	0.0370508	0.0186901	0.602699	-0.0173614	0.449095	0.00514407	0.822558
C17orf47	-0.0493767	0.168861	-0.0756273	0.034938	-0.0416394	0.069363	-0.0381481	0.0961802
C17orf48	0.188947	1.09833e-07	0.060799	0.0901347	0.141981	4.93523e-10	-0.0201859	0.378811
C17orf49	0.19448	4.54764e-08	0.193365	5.44378e-08	0.287382	1.65464e-37	0.177517	6.15075e-15
C17orf50	-0.0862068	0.0161659	-0.0997792	0.00534313	-0.0018341	0.936271	-0.021282	0.353465
C17orf51	0.046405	0.19602	0.110705	0.00198547	0.00839639	0.714332	0.00652009	0.776223
C17orf53	0.123541	0.000553194	0.184093	2.33027e-07	0.170891	6.13324e-14	0.217161	9.55116e-22
C17orf54	-0.0223462	0.533699	0.113625	0.00150092	0.0249449	0.276756	-0.00925752	0.686516
C17orf56	0.169796	1.90675e-06	0.116526	0.00112954	0.102824	6.97301e-06	0.0582458	0.011042
C17orf58	-0.106986	0.00280898	-0.166684	2.94643e-06	-0.189193	8.57112e-17	-0.273979	4.08231e-34
C17orf59	-0.0116591	0.745414	-0.0725151	0.0431712	0.0874035	0.000134735	-0.069744	0.00233316
C17orf61	-0.0804648	0.0248061	-0.0949652	0.00803571	-0.101872	8.48137e-06	-0.147484	1.0137e-10
C17orf62	0.133126	0.000196215	0.101133	0.00474933	0.266473	2.68703e-32	0.197536	3.39666e-18
C17orf63	-0.0200446	0.576671	-0.064336	0.072897	-0.0419767	0.067135	-0.0454983	0.0471986
C17orf64	-0.017946	0.617219	0.217113	9.40139e-10	0.00924771	0.686831	0.0068126	0.766469
C17orf66	0.618087	3.62906e-83	0.483681	7.2939e-47	0.141381	5.84288e-10	0.0834104	0.000269894
C17orf67	0.126515	0.000404104	0.103469	0.0038629	0.194267	1.22464e-17	0.0901954	8.14562e-05
C17orf70	-0.0815096	0.0229871	-0.089185	0.0128259	0.0368247	0.108294	-0.00982335	0.668464
C17orf71	-0.0561888	0.117355	-0.120077	0.000790694	-0.0306885	0.180841	0.0244174	0.287045
C17orf73	-0.12584	0.000434239	-0.131761	0.00022841	-0.0126874	0.580176	-0.0358992	0.117461
C17orf74	0.083868	0.0193011	0.0478844	0.182125	0.0470558	0.0401188	0.0516835	0.0241562
C17orf75	-0.0930843	0.00938135	-0.155856	1.25992e-05	-0.132104	7.27778e-09	-0.258568	1.91516e-30
C17orf76	0.0136213	0.704434	-0.044794	0.212016	-0.0052036	0.82054	-0.0382844	0.0949964
C17orf78	0.00527961	0.883111	-0.0318248	0.375362	0.0320233	0.162592	-0.0187377	0.413966
C17orf79	-0.0736104	0.0401042	-0.0871725	0.0150076	-0.181925	1.26652e-15	-0.181861	1.29626e-15
C17orf80	-0.0930824	0.0093828	-0.0964975	0.00706995	-0.0961836	2.63582e-05	-0.0707668	0.00200878
C17orf81	0.0399523	0.265697	0.0213444	0.552203	-0.104379	5.04652e-06	-0.203607	2.95724e-19
C17orf82	-0.0712154	0.047065	-0.152228	2.00723e-05	-0.0349066	0.127958	-0.127651	2.29961e-08
C17orf85	-0.0682778	0.0569611	-0.111837	0.00178285	0.0233569	0.308499	-0.0503539	0.0280521
C17orf87	0.595347	8.65276e-76	0.419987	1.35305e-34	0.673953	2.9823e-252	0.569795	2.90921e-164
C17orf90	0.0207005	0.564261	0.0138472	0.69977	-0.0072988	0.750338	0.00131382	0.954326
C17orf97	-0.152511	1.93626e-05	-0.202842	1.14221e-08	-0.28149	5.40644e-36	-0.364857	5.35048e-61
C17orf98	0.0222364	0.535711	0.132607	0.000207906	0.00347681	0.879525	0.0625954	0.00630454
C18orf1	-0.239055	1.42494e-11	-0.305168	3.12575e-18	-0.198424	2.38863e-18	-0.230495	2.29412e-24
C18orf10	0.0641897	0.0735525	0.0716046	0.0458693	-0.0474712	0.0383906	-0.0239087	0.297207
C18orf16	-0.0578147	0.107101	-0.114775	0.00134198	-0.0873178	0.000136801	-0.115863	4.01782e-07
C18orf19	-0.0363424	0.311352	-0.0369299	0.303588	-0.0459824	0.0448934	-0.000534652	0.981405
C18orf21	0.119354	0.000850928	0.165673	3.38825e-06	0.0546181	0.0171796	0.098625	1.63223e-05
C18orf25	-0.0994215	0.00551086	-0.11616	0.0011712	0.00109782	0.961828	-0.0152739	0.505475
C18orf32	-0.057865	0.106796	-0.0856547	0.0168626	-0.0237366	0.300698	-0.124985	4.49672e-08
C18orf34	0.040241	0.262255	0.114425	0.00138875	0.0101167	0.659179	0.0941892	3.86673e-05
C18orf45	-0.22246	3.52327e-10	-0.181901	3.25233e-07	-0.0280751	0.22089	-0.0806845	0.000426425
C18orf54	0.00929514	0.795747	0.104721	0.00345243	-0.000113552	0.99605	0.138474	1.31158e-09
C18orf55	0.0442699	0.217417	0.03205	0.371991	-0.0748659	0.00108178	-0.0666705	0.00361751
C18orf56	0.15766	9.95472e-06	0.157973	9.55468e-06	0.0659048	0.00402456	0.116561	3.41762e-07
C18orf62	0.0891609	0.0128503	0.0472601	0.187897	-0.0630633	0.00592389	-0.0450112	0.0496178
C18orf8	0.216486	1.05311e-09	0.195753	3.69934e-08	0.25053	1.26467e-28	0.21277	6.39361e-21
C19orf10	0.0115377	0.747975	0.0623893	0.0820174	0.0351263	0.125574	0.035196	0.124824
C19orf12	0.205941	6.74085e-09	0.251141	1.17772e-12	0.114091	6.03551e-07	0.216053	1.54955e-21
C19orf18	-0.0713535	0.0466379	-0.186983	1.49254e-07	-0.0483661	0.0348806	-0.181718	1.36535e-15
C19orf2	0.122669	0.000605781	0.0397684	0.267904	0.0442515	0.0535974	0.0836279	0.000260072
C19orf20	-0.0580926	0.105421	-0.098791	0.00581809	-0.111598	1.05913e-06	-0.138334	1.36292e-09
C19orf21	-0.214437	1.52195e-09	-0.263012	8.92096e-14	-0.0939649	4.03507e-05	-0.162673	9.3822e-13
C19orf22	0.0183401	0.609508	0.0725352	0.0431134	0.138544	1.28651e-09	0.0706971	0.0020295
C19orf23	-0.0169629	0.636632	0.018188	0.61248	0.0625114	0.00637513	0.0856226	0.000184341
C19orf24	0.0320694	0.371701	0.0639626	0.0745791	0.0214322	0.350079	0.00455369	0.84264
C19orf25	-0.0893685	0.0126417	-0.109323	0.00226137	0.0131241	0.56721	-0.0850636	0.000203158
C19orf26	-0.138404	0.000107551	-0.123875	0.000534176	0.0112235	0.62463	-0.0164251	0.473931
C19orf28	0.17317	1.17893e-06	0.221318	4.3546e-10	0.19804	2.78251e-18	0.210682	1.55608e-20
C19orf29	0.0422525	0.239129	0.00636357	0.859341	0.0968261	2.32602e-05	0.0400661	0.0805729
C19orf33	-0.117683	0.00100667	-0.19929	2.06908e-08	-0.0653594	0.00433938	-0.142544	4.20912e-10
C19orf34	0.0307361	0.391923	0.0307035	0.392426	0.0181013	0.430004	0.0327627	0.153101
C19orf36	-0.0591932	0.0989742	-0.108208	0.00250908	0.0253139	0.269711	0.0157485	0.492338
C19orf38	0.285739	4.39126e-16	0.50041	1.53976e-50	0.144481	2.42198e-10	0.133141	5.53573e-09
C19orf39	-0.113308	0.00154771	-0.119519	0.000836827	-0.191294	3.8535e-17	-0.269179	6.02996e-33
C19orf40	0.0803893	0.0249423	0.0368841	0.30419	0.00213291	0.925916	0.0132661	0.563022
C19orf42	-0.148606	3.16204e-05	-0.170374	1.75718e-06	-0.213675	4.3363e-21	-0.260518	6.77832e-31
C19orf43	0.183903	2.39902e-07	0.227702	1.3136e-10	0.0627435	0.00618174	0.0406966	0.0759157
C19orf44	-0.0759965	0.0340566	-0.119741	0.00081815	-0.0960272	2.71694e-05	-0.152982	1.96325e-11
C19orf45	-0.115277	0.00127764	-0.167538	2.61656e-06	-0.140755	6.96405e-10	-0.199523	1.54125e-18
C19orf46	-0.162795	5.0197e-06	-0.185035	2.01709e-07	-0.203105	3.62926e-19	-0.22366	5.30317e-23
C19orf47	0.0835372	0.019785	0.114116	0.00143113	0.176748	8.06939e-15	0.0856617	0.000183089
C19orf48	0.0937137	0.00891026	0.0868669	0.015366	0.122053	9.25076e-08	0.19767	3.22174e-18
C19orf50	0.138298	0.000108878	0.198632	2.30706e-08	0.0650082	0.00455371	0.106243	3.40423e-06
C19orf51	-0.118547	0.000923116	-0.191994	6.78007e-08	-0.109257	1.77627e-06	-0.2168	1.11868e-21
C19orf52	0.0967867	0.00689983	0.0667721	0.0626687	-0.0320303	0.162501	-0.00593672	0.79578
C19orf53	0.052378	0.144396	0.123323	0.000565921	0.0932079	4.65629e-05	0.125066	4.40733e-08
C19orf54	-0.0386296	0.28186	-0.13741	0.000120638	-0.0438105	0.0560273	-0.160347	1.98061e-12
C19orf56	-0.0346783	0.334042	-0.0323418	0.36765	-0.101728	8.73509e-06	-0.168204	1.51903e-13
C19orf57	0.0454765	0.205128	0.0772377	0.0312309	0.0347322	0.129875	0.0261323	0.254525
C19orf59	0.0327661	0.361396	0.168224	2.37786e-06	0.0208294	0.3638	0.114238	5.83685e-07
C19orf6	-0.0216751	0.546059	-0.068279	0.0569569	0.113605	6.74153e-07	-0.0447564	0.0509237
C19orf60	0.13014	0.000273058	0.105148	0.00332182	0.102587	7.32275e-06	0.0849701	0.000206474
C19orf61	0.0734884	0.0404366	0.0642691	0.0731963	0.0734878	0.00133653	0.00432037	0.850605
C19orf63	-0.0991485	0.00564202	-0.120411	0.000764221	-0.12265	7.99753e-08	-0.139115	1.09889e-09
C19orf66	0.390309	1.02849e-29	0.310614	7.29745e-19	0.341239	4.19824e-53	0.301161	3.41607e-41
C19orf70	-0.018009	0.615984	-0.00158516	0.96479	-0.139315	1.03964e-09	-0.139606	9.59205e-10
C19orf73	0.0175388	0.625227	0.0275222	0.443332	-0.0643436	0.00498579	-0.118055	2.40873e-07
C19orf75	0.026147	0.466454	0.103616	0.00381271	-0.0174632	0.44644	-0.00318322	0.88963
C19orf77	0.0102537	0.775223	0.0994496	0.00549751	0.0186117	0.417111	-0.0538845	0.0187337
C1D	-0.0302921	0.398803	-0.0475897	0.184833	0.0204605	0.372358	-0.0195328	0.39443
C1GALT1	0.204567	8.52493e-09	0.22396	2.66338e-10	0.205582	1.31389e-19	0.200438	1.06777e-18
C1GALT1C1	0.0114437	0.74996	-0.0350619	0.32872	-0.0904342	7.79709e-05	-0.0944755	3.6614e-05
C1orf100	-0.0437171	0.223221	-0.00980194	0.784877	0.0113724	0.62004	-0.0363805	0.11262
C1orf101	-0.13799	0.000112834	-0.194812	4.31014e-08	-0.133042	5.68194e-09	-0.170024	8.23087e-14
C1orf104	0.0538648	0.133328	0.0575775	0.108552	0.0348608	0.128459	0.0316157	0.168011
C1orf105	-0.0163969	0.647924	0.0437206	0.223184	-0.0398861	0.0819443	-0.0462257	0.0437713
C1orf106	0.110658	0.00199427	0.282623	9.37349e-16	0.123933	5.83593e-08	0.298453	1.87905e-40
C1orf109	0.0932908	0.00922442	0.0024318	0.946008	-0.0809249	0.000409795	-0.101109	9.90963e-06
C1orf110	-0.00258915	0.94252	-0.00156309	0.96528	0.017373	0.448794	0.0567057	0.0133587
C1orf111	-0.107725	0.00262389	-0.264013	7.13292e-14	0.0372137	0.104615	0.016083	0.483191
C1orf112	0.0637802	0.0754121	0.0949367	0.00805473	0.130277	1.17219e-08	0.177433	6.33437e-15
C1orf113	-0.199929	1.8607e-08	-0.25317	7.64854e-13	-0.0775296	0.000711839	-0.0899463	8.52463e-05
C1orf114	-0.0438846	0.221451	-0.0865206	0.0157813	-0.0207798	0.364943	-0.00627348	0.784474
C1orf115	-0.095716	0.00754867	-0.0604852	0.0918105	-0.0531303	0.0204581	-0.101606	8.95564e-06
C1orf116	-0.0390225	0.27699	0.0103905	0.772306	-0.0226166	0.324088	0.025479	0.266599
C1orf122	0.0634565	0.0769094	0.0755331	0.0351662	-0.115551	4.31865e-07	-0.0677496	0.00310725
C1orf123	0.0346638	0.334244	0.077411	0.0308528	-0.0365001	0.111443	-0.0405058	0.0773015
C1orf124	-0.0207366	0.563581	-0.00631172	0.860475	-0.0747246	0.00110566	-0.0414896	0.0703725
C1orf126	0.0918181	0.0103968	0.0960472	0.00734236	0.00645872	0.778274	0.0181599	0.428511
C1orf127	0.00722063	0.840635	0.0985791	0.00592478	-0.015497	0.499278	-0.0206682	0.367524
C1orf129	0.0179308	0.617517	0.0389722	0.277611	-0.0165193	0.471399	-0.00167827	0.941676
C1orf131	0.0966085	0.00700421	0.093344	0.00918436	-0.00623539	0.785751	0.0378043	0.0992181
C1orf135	0.220313	5.24066e-10	0.27488	5.91883e-15	0.225693	2.10596e-23	0.278196	3.66311e-35
C1orf141	-0.0522077	0.145707	-0.121335	0.000695211	0.0135931	0.553439	-0.00471179	0.837252
C1orf144	0.137979	0.000112972	0.151592	2.17548e-05	0.191775	3.20607e-17	0.188611	1.06749e-16
C1orf146	0.0563123	0.11655	0.0571314	0.111321	-0.0213916	0.350992	-0.00500508	0.827276
C1orf150	-0.00911773	0.799562	-0.0541049	0.131604	0.0186882	0.415199	0.0206076	0.368931
C1orf151	-0.0135473	0.705966	0.0336369	0.348769	-0.129576	1.40533e-08	-0.135805	2.71535e-09
C1orf157	0.0253622	0.479942	0.0726842	0.0426853	0.00927809	0.685856	0.0335131	0.143904
C1orf158	0.0136851	0.703116	0.00469256	0.89603	-0.0199971	0.383287	-0.00518449	0.821187
C1orf159	0.134917	0.000160385	0.144513	5.21829e-05	0.043587	0.0572932	0.0372982	0.103828
C1orf162	0.567081	2.10491e-67	0.549492	1.39881e-62	0.528701	1.6061e-137	0.531615	2.68749e-139
C1orf168	-0.152088	2.04327e-05	-0.288933	1.99871e-16	-0.178894	3.77088e-15	-0.273403	5.65501e-34
C1orf170	0.0395966	0.269979	0.093831	0.00882486	0.0602452	0.00856969	0.00584223	0.798961
C1orf172	-0.0700055	0.0509506	-0.0612218	0.0879161	-0.192249	2.67154e-17	-0.244745	2.35522e-27
C1orf173	-0.0239642	0.504487	-0.13794	0.000113478	-0.0901436	8.22299e-05	-0.226744	1.30191e-23
C1orf177	0.0854244	0.017161	0.044349	0.216596	0.0744247	0.00115798	0.0396271	0.0839507
C1orf180	-0.022743	0.526457	-0.0285098	0.427139	-0.000915374	0.968168	-0.017648	0.441645
C1orf182	-0.0182144	0.611963	0.00586329	0.870297	-0.0755824	0.000967828	-0.0499986	0.0291803
C1orf183	-0.0563466	0.116328	-0.0783393	0.0288936	0.016138	0.481695	-0.00796513	0.728409
C1orf185	0.0128481	0.720489	0.068859	0.0548768	-0.0130705	0.568794	-0.0108937	0.634842
C1orf189	0.00408154	0.909505	-0.125049	0.000472161	-0.0525936	0.0217679	-0.0497714	0.0299224
C1orf190	-0.15617	1.2095e-05	-0.197588	2.7402e-08	-0.109859	1.55657e-06	-0.140902	6.68316e-10
C1orf192	-0.0952638	0.00783874	-0.217628	8.56206e-10	-0.0386461	0.0919124	-0.0718211	0.00171813
C1orf194	0.0124704	0.728377	-0.130079	0.000274901	-0.001408	0.951055	-0.0316238	0.167903
C1orf198	0.0685655	0.0559214	0.135297	0.000153619	0.0343399	0.134268	0.091943	5.90082e-05
C1orf200	0.680834	4.84441e-107	0.477127	1.77075e-45	-0.00931312	0.684734	-0.0486446	0.0338458
C1orf204	0.57754	2.06685e-70	0.521905	1.43151e-55	-0.0112998	0.622275	-0.0749743	0.00106378
C1orf21	-0.235992	2.62438e-11	-0.304779	3.46437e-18	-0.260489	6.88413e-31	-0.369908	8.94149e-63
C1orf212	0.172667	1.2672e-06	0.137293	0.000122276	-0.00221698	0.923005	-0.0329869	0.150308
C1orf213	-0.0199698	0.578095	-0.0217654	0.544388	0.0474757	0.0383722	-0.000403634	0.985961
C1orf223	-0.0801501	0.0253779	-0.0331528	0.355754	0.00371778	0.871246	0.0104974	0.647208
C1orf226	-0.130507	0.000262284	-0.238626	1.55301e-11	-0.046116	0.0442745	-0.0747401	0.00110302
C1orf227	0.0691677	0.0537955	0.0313985	0.381795	-0.024639	0.282692	-0.0460591	0.044537
C1orf228	0.329538	3.66081e-21	0.242296	7.3986e-12	0.613217	5.94645e-197	0.29255	7.24772e-39
C1orf31	0.136054	0.000140942	0.131973	0.000223104	-0.00075098	0.973883	0.0521038	0.0230265
C1orf35	0.000788015	0.982492	0.0167665	0.640541	-0.0312408	0.173114	-0.00061828	0.978497
C1orf43	-0.1398	9.14048e-05	-0.144548	5.19667e-05	-0.163106	8.15429e-13	-0.183039	8.44326e-16
C1orf50	0.0962902	0.0071942	0.0920425	0.01021	0.155393	9.37693e-12	0.152666	2.16073e-11
C1orf51	-0.0147813	0.680596	-0.0255054	0.477465	-0.132735	6.16268e-09	-0.155585	8.83793e-12
C1orf53	-0.0238094	0.507246	-0.0442824	0.217287	-0.101598	8.97005e-06	-0.0978542	1.90118e-05
C1orf54	0.472086	1.96559e-44	0.424929	1.86107e-35	0.430577	9.58708e-87	0.417749	2.97057e-81
C1orf56	-0.142823	6.39291e-05	-0.138126	0.000111067	-0.210068	2.01812e-20	-0.262524	2.30619e-31
C1orf61	0.00854841	0.811836	0.0147594	0.681044	-0.00635651	0.781693	0.202932	3.89356e-19
C1orf63	0.196956	3.03951e-08	0.0988499	0.00578875	0.100767	1.06222e-05	0.011417	0.618671
C1orf64	-0.177873	5.93731e-07	-0.286557	3.59372e-16	-0.189775	6.87513e-17	-0.302097	1.88658e-41
C1orf65	0.00543661	0.879661	0.0348129	0.332168	0.0266694	0.244889	0.00591844	0.796395
C1orf70	-0.139964	8.96637e-05	-0.144027	5.53334e-05	-0.0196346	0.391971	-0.0327012	0.153874
C1orf74	-0.0208219	0.561977	-0.0142146	0.692205	-0.025116	0.273474	-0.0465966	0.0421063
C1orf84	0.0038004	0.915715	-0.0351286	0.3278	0.0641012	0.00515234	0.0180049	0.432464
C1orf85	0.029645	0.408957	0.0536332	0.135008	-0.0145032	0.527193	0.0407561	0.0754876
C1orf86	-0.00888385	0.804598	-0.0187622	0.601299	0.0351123	0.125724	-0.0412661	0.0719002
C1orf87	-0.014593	0.684446	0.0158811	0.658285	-0.0300246	0.190463	-0.0101868	0.656967
C1orf88	-0.153162	1.78226e-05	-0.246317	3.23722e-12	-0.143417	3.28448e-10	-0.172538	3.49116e-14
C1orf9	-0.193072	5.70591e-08	-0.240822	9.98106e-12	-0.00287293	0.90033	-0.0758755	0.000924511
C1orf91	0.0177184	0.621689	0.0489536	0.172546	-0.0553383	0.015765	-0.145066	2.04703e-10
C1orf94	0.0368365	0.304814	0.0361493	0.313931	0.0402433	0.079241	0.0177631	0.438672
C1orf95	-0.0602762	0.0929402	-0.0956789	0.0075721	-0.0323055	0.158919	-0.0390128	0.0888682
C1orf96	0.100735	0.00491714	0.128466	0.000327659	0.0860319	0.000171616	0.131553	8.40881e-09
C1orf97	-0.12805	0.000342719	-0.128275	0.000334514	-0.118043	2.41597e-07	-0.136129	2.48757e-09
C1QA	0.644808	1.19961e-92	0.562241	4.7786e-66	0.472922	1.21254e-106	0.524278	7.39155e-135
C1QB	0.614587	5.42669e-82	0.515359	5.32507e-54	0.420037	3.24154e-82	0.451019	5.33122e-96
C1QBP	0.0536565	0.134838	0.070722	0.0486186	-0.0284824	0.21426	-0.0266342	0.245513
C1QC	0.585947	6.57246e-73	0.480512	3.43902e-46	0.421891	5.3189e-83	0.467947	3.71353e-104
C1QL1	-0.0831955	0.0202956	-0.127453	0.000365502	-0.044332	0.0531635	-0.043724	0.0565145
C1QL2	0.14305	6.22141e-05	0.323801	1.89723e-20	0.116971	3.10597e-07	0.0977382	1.9451e-05
C1QL3	-0.0649394	0.0702443	-0.137552	0.000118678	0.0108217	0.637081	-0.0125503	0.584276
C1QL4	0.0736977	0.0398679	0.245448	3.87527e-12	0.0578331	0.0116249	0.117757	2.58368e-07
C1QTNF1	0.0812458	0.0234352	0.11577	0.0012172	0.11668	3.32399e-07	0.0972716	2.13188e-05
C1QTNF2	0.0176409	0.623215	0.0423661	0.237868	-0.0209711	0.360543	-0.0234734	0.306091
C1QTNF3	-0.185626	1.84148e-07	-0.321455	3.67995e-20	-0.198697	2.14231e-18	-0.311954	3.18568e-44
C1QTNF4	-0.0338167	0.346197	-0.069123	0.0539512	-0.0320404	0.162368	-0.0717928	0.0017254
C1QTNF6	-0.175195	8.79351e-07	-0.184041	2.34902e-07	-0.130207	1.19365e-08	-0.122952	7.42905e-08
C1QTNF7	-0.155696	1.28635e-05	-0.276897	3.68337e-15	-0.120875	1.23037e-07	-0.201815	6.12914e-19
C1QTNF8	-0.00690555	0.847502	-0.0153876	0.668261	-0.0533205	0.0200107	-0.0326935	0.153971
C1QTNF9	-0.172992	1.20944e-06	-0.227672	1.32101e-10	0.0498865	0.0295445	0.0270044	0.23901
C1R	0.366146	4.30934e-26	0.318235	9.05325e-20	0.0728986	0.00146146	0.0923371	5.48284e-05
C1S	0.416675	5.01954e-34	0.343187	6.33284e-23	0.249237	2.44827e-28	0.250674	1.17499e-28
C2	0.365355	5.59578e-26	0.440665	2.68891e-38	0.392101	5.73446e-71	0.439325	1.25508e-90
C20orf103	-0.220581	4.98858e-10	-0.276673	3.88293e-15	-0.19293	2.05567e-17	-0.235453	2.20401e-25
C20orf106	0.239193	1.38607e-11	0.213521	1.79213e-09	0.227763	8.14987e-24	0.138298	1.37642e-09
C20orf107	0.160567	6.77388e-06	0.185294	1.93812e-07	0.170326	7.43136e-14	0.156929	5.82054e-12
C20orf108	-0.0360522	0.315233	-0.0298712	0.405391	-0.107045	2.86791e-06	-0.0985905	1.64345e-05
C20orf11	-0.0477885	0.183003	-0.0218432	0.542951	0.024006	0.295245	0.0400818	0.0804543
C20orf111	-0.0609877	0.0891393	-0.121929	0.000654013	-0.0788816	0.00057277	-0.0240948	0.293461
C20orf112	-0.0945295	0.00833106	-0.127035	0.000382256	-0.0218145	0.341549	-0.0350422	0.126481
C20orf114	-0.00212849	0.952734	-0.297368	2.38173e-17	-0.059702	0.00918702	-0.284404	9.74372e-37
C20orf12	-0.135667	0.000147293	-0.234552	3.48682e-11	-0.181736	1.35664e-15	-0.255107	1.18522e-29
C20orf132	-0.101312	0.00467516	-0.184899	2.05961e-07	-0.026035	0.256299	-0.0566642	0.0134267
C20orf134	0.00890856	0.804066	-0.0378445	0.291762	0.0110291	0.630642	-0.0226992	0.322323
C20orf141	0.0508965	0.15611	0.21347	1.80869e-09	0.153216	1.82803e-11	0.101607	8.95332e-06
C20orf144	-0.0770666	0.0316081	-0.141419	7.5544e-05	-0.0197764	0.388559	-0.0385748	0.0925139
C20orf151	-0.0782825	0.0290102	-0.0750936	0.0362467	-0.0259001	0.258772	-0.0360279	0.116151
C20orf152	-0.0247799	0.490086	-0.0201432	0.574798	-0.0148951	0.51609	-0.00759311	0.740626
C20orf165	-0.0207227	0.563842	-0.0760455	0.0339411	-0.00389168	0.86528	0.0111692	0.626306
C20orf166	-0.0168765	0.63835	0.0670977	0.0613961	-0.0268463	0.241772	-0.0160052	0.485311
C20orf173	-0.0313053	0.38321	-0.024691	0.491646	0.0349314	0.127687	0.0324542	0.157009
C20orf177	-0.0346576	0.33433	-0.070929	0.0479616	0.0742699	0.00118588	0.0810499	0.000401383
C20orf185	-0.0121332	0.735441	0.0172293	0.631345	0.0237046	0.30135	0.029057	0.205156
C20orf186	0.0239988	0.503873	0.0519218	0.14793	0.0219008	0.339641	0.0149465	0.514644
C20orf191	-0.0194905	0.587253	-0.0564456	0.115686	-0.139748	9.2205e-10	-0.193674	1.54167e-17
C20orf194	-0.0699366	0.0511799	-0.0893879	0.0126223	-0.121059	1.17707e-07	-0.117819	2.54642e-07
C20orf195	-0.0844616	0.0184589	-0.159858	7.44512e-06	-0.0377706	0.0995194	-0.109468	1.69617e-06
C20orf20	0.0978312	0.00631543	0.175938	7.89089e-07	0.161143	1.53555e-12	0.218781	4.68691e-22
C20orf201	-0.048935	0.172709	-0.0717489	0.0454324	-0.0733575	0.00136327	-0.11234	8.96972e-07
C20orf202	0.0816504	0.0227511	0.192319	6.4377e-08	0.0504776	0.0276679	0.0421635	0.0659266
C20orf24	0.184917	2.05381e-07	0.236556	2.34702e-11	0.0724444	0.00156503	0.185008	4.09569e-16
C20orf26	-0.163096	4.81913e-06	-0.320753	4.48202e-20	-0.0819406	0.000345973	-0.125934	3.54786e-08
C20orf27	0.14699	3.85946e-05	0.132911	0.000200967	0.16725	2.08852e-13	0.207961	4.89042e-20
C20orf29	-0.0546139	0.128005	-0.092583	0.00977229	-0.0806176	0.000431164	-0.0753989	0.00099591
C20orf3	-0.150486	2.50069e-05	-0.186198	1.68581e-07	-0.150202	4.53709e-11	-0.195219	8.44972e-18
C20orf30	-0.0661086	0.0653298	-0.169071	2.11149e-06	-0.184333	5.25352e-16	-0.19026	5.71848e-17
C20orf4	-0.072385	0.0435484	-0.132893	0.000201371	-0.0404161	0.0779594	-0.0419636	0.0672207
C20orf43	-0.0109199	0.761049	-0.0143945	0.688511	0.0127396	0.578619	0.0598673	0.00899512
C20orf54	-0.160358	6.96526e-06	-0.163776	4.39362e-06	-0.0704377	0.00210833	-0.0782101	0.000638337
C20orf7	0.0999693	0.00525583	0.133791	0.000182116	0.0513785	0.0250059	0.102655	7.22099e-06
C20orf70	-0.0266714	0.457558	-0.0493762	0.168865	-0.00516268	0.821927	0.00996902	0.663847
C20orf71	-0.00113171	0.974858	0.0378928	0.291147	9.71049e-05	0.996622	0.00544407	0.812397
C20orf72	0.0187135	0.602245	0.0516591	0.149994	0.0175961	0.442989	0.0561295	0.0143301
C20orf79	0.131438	0.000236705	0.0819877	0.0221942	-0.000920291	0.967998	-0.00983364	0.668138
C20orf85	0.0163378	0.649108	-0.109528	0.00221848	-0.0392801	0.0867	-0.0694731	0.00242678
C20orf94	-0.165683	3.38361e-06	-0.230902	7.10653e-11	0.129206	1.54558e-08	0.0305733	0.182484
C20orf96	-0.134133	0.000175241	-0.245923	3.51285e-12	-0.0187885	0.412701	-0.120308	1.40996e-07
C21orf119	0.0182941	0.610406	0.0383748	0.285048	-0.131875	7.72685e-09	-0.121912	9.57406e-08
C21orf121	0.110725	0.00198171	0.0261961	0.465618	0.140522	7.43186e-10	0.0625001	0.00638468
C21orf122	0.0666907	0.0629903	0.0886993	0.0133251	0.0389628	0.0892783	-0.0120595	0.599063
C21orf125	-0.0173505	0.628946	-0.0683682	0.0566329	0.0277027	0.227076	0.0346079	0.131254
C21orf128	0.042639	0.234856	0.135362	0.000152487	0.083084	0.000285294	0.101702	8.78066e-06
C21orf130	0.0394721	0.271489	0.124675	0.000491144	0.0144342	0.52916	-0.0226719	0.322907
C21orf2	-0.0492522	0.169939	-0.085163	0.0175052	0.0463829	0.0430586	-0.163843	6.41572e-13
C21orf33	0.0518529	0.148469	0.0756947	0.0347758	-0.0343481	0.134176	-0.0570444	0.0128152
C21orf34	0.0320654	0.371761	0.00944995	0.792422	-0.0744181	0.00115916	-0.0391923	0.0874072
C21orf56	-0.0183184	0.609933	0.00180145	0.95999	0.00585832	0.798419	-0.00837083	0.715164
C21orf58	0.0281149	0.433573	0.0992887	0.0055743	-0.000380234	0.986775	-0.0430126	0.0606564
C21orf59	-0.0355952	0.321411	-0.00931219	0.795381	-0.128227	1.98618e-08	-0.161344	1.43952e-12
C21orf62	0.00836648	0.815767	-0.12867	0.000320503	-0.03481	0.129017	-0.0156601	0.494771
C21orf63	0.272191	1.10739e-14	0.209661	3.54042e-09	0.0895932	9.09057e-05	0.00938397	0.682466
C21orf67	0.065934	0.0660452	0.0898201	0.0121982	-0.0100131	0.662452	-0.038976	0.0891693
C21orf7	0.0285975	0.425718	0.0249553	0.487019	0.0490711	0.0323119	0.066703	0.00360113
C21orf70	0.0955104	0.00767939	0.147405	3.66792e-05	0.106507	3.21772e-06	0.154209	1.34974e-11
C21orf81	-0.12193	0.000653921	-0.187026	1.48264e-07	-0.0264656	0.248516	-0.126425	3.13559e-08
C21orf84	-0.0765875	0.0326851	-0.141663	7.33913e-05	-0.0158427	0.489754	-0.0393011	0.0865321
C21orf91	0.205027	7.88215e-09	0.26943	2.09204e-14	0.273937	4.17887e-34	0.34919	1.09772e-55
C21orf94	-0.0230285	0.521277	-0.0455876	0.204022	0.0242524	0.290314	0.0066229	0.772791
C21orf99	-0.0446311	0.213684	-0.0838867	0.0192741	-0.102071	8.14174e-06	-0.121252	1.12344e-07
C22orf13	-0.061092	0.0885928	-0.0837692	0.0194446	-0.052461	0.0221027	-0.0509945	0.0261121
C22orf15	0.0754686	0.035323	0.164239	4.12454e-06	0.0870158	0.000144322	0.000463598	0.983876
C22orf23	0.0506069	0.158482	0.0470322	0.190038	0.0811464	0.000395002	-0.0215872	0.346603
C22orf25	0.0305778	0.394368	-0.00689332	0.847769	0.218175	6.11993e-22	0.129025	1.61913e-08
C22orf27	0.0333949	0.35225	0.0854632	0.0171105	0.0672447	0.00333721	0.0346185	0.131137
C22orf28	-0.0252741	0.48147	-0.0414608	0.248054	-0.0258658	0.259405	-0.022462	0.327409
C22orf30	-0.0805216	0.0247042	-0.098361	0.00603636	0.0622805	0.00657293	0.0452029	0.0486536
C22orf31	0.0769465	0.0318752	0.0959527	0.00740069	0.00740494	0.746831	0.0338316	0.140132
C22orf33	-0.000702636	0.984389	0.038317	0.285775	-0.0337419	0.141186	-0.0512387	0.0254039
C22orf36	-0.0389854	0.277447	-0.0533603	0.137008	-0.0261018	0.255081	-0.0875178	0.000132025
C22orf39	-0.0419861	0.242107	-0.0821379	0.0219499	-0.0181509	0.42874	-0.0585332	0.0106515
[truncated: 15,119 more rows]

## Sheet: I-SPY2 - pembrolizumab+TAC arm
GeneSymbol	logFC(response/resistance)	Average Expression	t	P.Value	adj.P.Val	B
CA12	-2.47832	8.53525	-6.22441	2.73211153622059e-08	0.000522762	8.61323
GPRC5C	-1.00548	8.18877	-5.72915	2.10143202998354e-07	0.00201044	6.7683
SLC7A2	-2.05219	7.53811	-5.54157	4.48704821856049e-07	0.0021581	6.08222
TSPAN33	0.784319	8.0775	5.45528	6.34181378051258e-07	0.0021581	5.76936
RIOK1	0.694008	8.1986	5.41195	7.53938489205575e-07	0.0021581	5.61296
LAMP3	1.66307	9.61839	5.40626	7.71210586136678e-07	0.0021581	5.59248
LMO4	1.2835	9.7804	5.40037	7.89521681134381e-07	0.0021581	5.57127
DAPP1	0.928367	7.89902	5.2924	1.21181745610819e-06	0.00244221	5.18395
CHODL	1.43391	7.27866	5.28607	1.24248632663365e-06	0.00244221	5.16136
CCDC74B	-1.71646	9.25375	-5.27024	1.32264999122374e-06	0.00244221	5.10485
ZSWIM5	-0.976574	6.41589	-5.2551	1.40401196285784e-06	0.00244221	5.0509
MCOLN2	0.756898	6.88488	5.17289	1.93942340737806e-06	0.00309241	4.75897
THSD4	-1.27119	6.8278	-5.04685	3.16978415709284e-06	0.00466543	4.31524
UGDH	-0.932091	9.70092	-5.02539	3.44469408386233e-06	0.00470791	4.24014
LINC01116	-1.16725	8.31869	-4.98318	4.05490045430559e-06	0.00489406	4.09291
TXNDC5	0.896264	11.6017	4.98079	4.09245432224836e-06	0.00489406	4.08458
CCL13	1.75595	7.98333	4.94576	4.68330808236558e-06	0.00505701	3.96286
KRT86	1.35956	9.01042	4.92055	5.15945810402666e-06	0.00505701	3.87549
RADIL	-0.712603	6.56939	-4.92054	5.1597479422849e-06	0.00505701	3.87544
ACOX2	-2.17515	8.86349	-4.91424	5.2858914251247e-06	0.00505701	3.85364
C3orf18	-0.706681	9.07726	-4.89251	5.74463718764891e-06	0.00515469	3.77855
LRRC56	-1.16568	8.76945	-4.88435	5.92678618285478e-06	0.00515469	3.75039
FAM198B	-0.987858	11.3286	-4.79574	8.30566018970212e-06	0.00667719	3.44605
GBP5	1.48135	10.8757	4.78119	8.77665099614127e-06	0.00667719	3.39632
LRRC8D	0.698422	9.49885	4.77734	8.90533379569603e-06	0.00667719	3.3832
RGS22	-1.33641	6.31768	-4.76334	9.39004077364676e-06	0.00667719	3.33543
C15orf59	-0.868541	7.89935	-4.75873	9.55513213236983e-06	0.00667719	3.31972
MAST4	-0.982534	7.62971	-4.75281	9.77115083735675e-06	0.00667719	3.29957
GLIPR2	0.87043	11.3331	4.71554	1.12453366103257e-05	0.00730837	3.17294
GBP1	1.01972	9.10535	4.70959	1.15000097233039e-05	0.00730837	3.15276
PAAF1	-0.637633	9.5616	-4.69778	1.20219545443275e-05	0.00730837	3.11277
ATP6V0A2	0.501686	8.36063	4.68871	1.24386785878959e-05	0.00730837	3.08207
PM20D2	1.26424	8.31128	4.6762	1.30362613250028e-05	0.00730837	3.0398
KIAA1244	-0.893832	7.03075	-4.67217	1.32345845805842e-05	0.00730837	3.0262
C21orf91	0.885934	7.24365	4.66949	1.33684952801729e-05	0.00730837	3.01714
MLKL	0.639664	8.44754	4.63456	1.52336398844858e-05	0.00739914	2.89952
TIGD2	0.72236	8.70726	4.63071	1.5454328740511e-05	0.00739914	2.88657
SMIM3	-0.680801	9.55924	-4.62807	1.56073188638027e-05	0.00739914	2.8777
ITGB7	0.837882	11.1535	4.62672	1.56860047252094e-05	0.00739914	2.87317
AGR2	-3.22206	9.28724	-4.62417	1.58360420243206e-05	0.00739914	2.8646
IL21R	1.06634	8.3742	4.61024	1.66796833671516e-05	0.00739914	2.81787
LRFN2	-1.26534	6.60556	-4.60956	1.67225066731986e-05	0.00739914	2.81557
SULT1A2	-0.907216	10.6255	-4.59873	1.74099332406942e-05	0.00739914	2.7793
PRR15	-1.29124	7.75065	-4.59678	1.75369890718681e-05	0.00739914	2.77276
GZMB	1.4848	9.84453	4.59556	1.76165915275529e-05	0.00739914	2.76868
VEZF1	-0.57897	10.4665	-4.58719	1.81731930633564e-05	0.00739914	2.74068
C9orf19	0.838987	10.4946	4.58254	1.84894829930014e-05	0.00739914	2.72515
SCUBE2	-2.03231	7.97361	-4.57742	1.88445721314078e-05	0.00739914	2.70804
TPSD1	-0.933252	6.02792	-4.57594	1.89483667777807e-05	0.00739914	2.70309
KIF3A	-0.617194	8.66354	-4.54188	2.14968681454226e-05	0.00822642	2.58955
GDF15	-1.69598	10.0073	-4.51993	2.33121006048622e-05	0.00858397	2.51663
TAP1	0.954546	13.2259	4.51602	2.36507227892359e-05	0.00858397	2.50366
GMDS	0.688316	7.38721	4.50321	2.47938381310556e-05	0.00858397	2.46121
CRABP1	2.29562	8.43145	4.50226	2.48808142952165e-05	0.00858397	2.45806
FAM179B	-0.558225	8.01478	-4.5017	2.49319552288142e-05	0.00858397	2.45622
TNNT1	-1.94699	9.09392	-4.49963	2.51229260094684e-05	0.00858397	2.44935
SLC22A5	-0.894288	8.90372	-4.48682	2.63346235162258e-05	0.00884012	2.407
CYBA	0.64615	10.2555	4.48057	2.69461899700512e-05	0.00888946	2.38636
ELF5	1.79895	7.41052	4.46413	2.86228068475099e-05	0.00922405	2.3321
ANXA9	-1.70213	7.08329	-4.46126	2.89245794562454e-05	0.00922405	2.32267
GATA2	-0.954409	6.00836	-4.44789	3.03772981654544e-05	0.00948577	2.27862
MLPH	-1.48141	8.00829	-4.44467	3.07367772860385e-05	0.00948577	2.26805
AGR3	-2.66994	7.48897	-4.42301	3.32692761046813e-05	0.0101044	2.19691
CACNA2D2	-0.972799	6.31438	-4.40655	3.53264730147648e-05	0.0105615	2.143
HLA-DOB	0.774746	7.21323	4.39336	3.7064047618164e-05	0.010797	2.09988
ESR1	-1.25176	6.88011	-4.39002	3.75171887676395e-05	0.010797	2.08896
SRSF12	0.947611	5.94966	4.38791	3.78069471749176e-05	0.010797	2.08205
ABHD1	-0.629668	6.66049	-4.37471	3.96631237977355e-05	0.0111605	2.03901
AMIGO2	-1.10735	8.23213	-4.36507	4.10756108445417e-05	0.0113904	2.00759
GNLY	1.07093	7.50685	4.3511	4.32077660476083e-05	0.0115321	1.96216
GAMT	-1.23947	8.75062	-4.35029	4.33342139542655e-05	0.0115321	1.95953
PRKX	0.921523	8.47653	4.34987	4.34003019898706e-05	0.0115321	1.95817
CFLAR	0.517695	7.66962	4.3461	4.39970924988986e-05	0.0115321	1.94591
HLA-E	0.717498	14.4667	4.33676	4.55081765178193e-05	0.0117669	1.9156
C16orf45	-0.876393	8.30856	-4.33293	4.61423287538462e-05	0.0117718	1.90317
KLHDC1	-0.463237	6.34877	-4.31289	4.96025995043467e-05	0.012296	1.83828
SEL1L3	0.941344	9.2631	4.3082	5.0446742204434e-05	0.012296	1.82314
MS4A2	-0.841212	6.1734	-4.3077	5.05385256800317e-05	0.012296	1.82151
ROPN1	2.71104	8.38161	4.30645	5.07673840123051e-05	0.012296	1.81746
ADIRF	-1.45176	11.994	-4.29901	5.21444822704413e-05	0.0124047	1.79345
CD38	1.31258	7.95443	4.29414	5.30652292399295e-05	0.0124047	1.77774
IDO1	1.70551	10.2546	4.29109	5.36505903742838e-05	0.0124047	1.7679
ZMYND10	-1.22207	6.93172	-4.29027	5.380932158654e-05	0.0124047	1.76525
NFIB	0.862129	8.34035	4.28209	5.54148784174956e-05	0.0126227	1.73888
CHST11	0.642292	8.16723	4.2737	5.71085342779744e-05	0.0127629	1.71188
DAK	-0.562856	9.51629	-4.26935	5.80066671100332e-05	0.0127629	1.69789
RSPH1	-1.26815	8.12719	-4.26923	5.80314920133322e-05	0.0127629	1.6975
MARVELD2	-0.622682	7.33417	-4.26228	5.94944680988187e-05	0.0128507	1.67518
ATP8B1	-0.865306	8.45218	-4.2598	6.00254932771141e-05	0.0128507	1.66721
THAP10	-0.526868	7.21598	-4.25586	6.08779275585912e-05	0.0128507	1.65457
FAM47E	-1.05299	6.64566	-4.25467	6.11385632351483e-05	0.0128507	1.65074
LONRF2	-1.32395	7.02292	-4.25171	6.17888020676846e-05	0.0128507	1.64125
CDS1	-0.614369	8.4854	-4.24533	6.32145948099989e-05	0.0130059	1.6208
PLA2G10	-1.12198	6.15686	-4.23581	6.54009750102467e-05	0.0133126	1.59032
NQO1	-1.0242	7.41268	-4.22459	6.80738261613851e-05	0.0135894	1.55442
FOXA1	-2.66687	9.22351	-4.22415	6.81812595298508e-05	0.0135894	1.553
PROM1	1.62876	7.29977	4.21542	7.03345569544545e-05	0.0137497	1.52514
LZTS3	0.799358	6.47933	4.21507	7.04227520421385e-05	0.0137497	1.52402
TFF1	-3.16947	10.672	-4.20962	7.18017268868152e-05	0.0138773	1.50664
CXCL10	1.19934	9.89462	4.20314	7.34763287988538e-05	0.014059	1.48598
CPEB3	-0.551731	6.17741	-4.193	7.61741945969736e-05	0.0141863	1.45368
TFF3	-2.35042	9.45898	-4.19097	7.67241085738684e-05	0.0141863	1.44724
TRAF3IP3	0.944391	9.33784	4.18613	7.80547421833271e-05	0.0141863	1.43184
PLAT	-1.28453	10.7017	-4.18562	7.81968265245718e-05	0.0141863	1.43021
PRICKLE2	-0.716832	7.24256	-4.18556	7.82125903806799e-05	0.0141863	1.43003
AHNAK	-0.61116	9.53013	-4.18124	7.9420651312757e-05	0.0141863	1.4163
CYTIP	0.928822	8.99797	4.17971	7.98518020478393e-05	0.0141863	1.41145
TPSAB1	-1.37492	7.64736	-4.17893	8.00734405173973e-05	0.0141863	1.40897
CCDC71L	0.68523	9.25995	4.17609	8.08825005218413e-05	0.0141982	1.39996
DYNLRB2	-1.5479	7.46337	-4.16098	8.53304441584173e-05	0.0148428	1.35202
KIFC1	0.69531	8.33023	4.15022	8.86369117680438e-05	0.0152791	1.31799
TTC25	-0.790319	6.8859	-4.14616	8.99161249471392e-05	0.0153001	1.30516
WARS	0.905457	10.3837	4.14379	9.0672958001744e-05	0.0153001	1.29766
CHI3L1	1.55429	8.70622	4.14228	9.11575392869275e-05	0.0153001	1.29289
LYN	0.69964	10.2312	4.13405	9.38432788938397e-05	0.0156139	1.2669
MGC13057	1.0722	7.9644	4.12746	9.60460444543148e-05	0.0157945	1.24613
USP6NL	0.631099	8.23623	4.12589	9.65794312865178e-05	0.0157945	1.24118
ZNF205-AS1	-0.539062	5.90574	-4.12308	9.75394687229345e-05	0.0158163	1.23232
MICALCL	-0.809142	6.80344	-4.10832	0.000102737	0.0161342	1.18588
HLA-H	0.707435	14.6151	4.1079	0.000102891	0.0161342	1.18453
DNALI1	-1.60318	7.37345	-4.10738	0.000103079	0.0161342	1.1829
ACADSB	-0.949466	7.92489	-4.10626	0.000103484	0.0161342	1.17939
NRIP1	-0.802168	10.0097	-4.10562	0.000103717	0.0161342	1.17738
FOXC1	1.38848	9.35626	4.09762	0.000106671	0.01646	1.15226
CYP2B6	-0.969083	7.34892	-4.08982	0.000109628	0.0166273	1.1278
CNIH3	-0.79693	7.60026	-4.0895	0.000109752	0.0166273	1.12679
LOC93622	-0.387556	8.42679	-4.08639	0.000110955	0.0166273	1.11704
GPRC5A	-1.03459	7.26006	-4.08394	0.000111911	0.0166273	1.10936
SLC16A6	-0.735463	6.78981	-4.08346	0.0001121	0.0166273	1.10786
SOX10	1.32657	6.82647	4.07978	0.000113554	0.0167134	1.09633
RASSF4	0.738783	9.47859	4.0755	0.000115267	0.0168332	1.08295
HLA-J	0.640482	15.8231	4.07337	0.000116128	0.0168332	1.0763
ZNF552	-0.827821	6.87342	-4.07061	0.000117256	0.016869	1.06765
EID1	-0.522418	8.40424	-4.06654	0.000118937	0.0169353	1.05492
FSIP1	-1.89279	6.8883	-4.06522	0.000119487	0.0169353	1.0508
LSM2	0.386184	10.0064	4.05751	0.000122745	0.0171288	1.02675
STAT1	0.886211	10.116	4.05629	0.000123271	0.0171288	1.02292
DHRS2	-2.00482	8.6997	-4.0555	0.00012361	0.0171288	1.02047
UGT8	1.01769	6.86305	4.05151	0.000125345	0.0171288	1.00801
CCL17	1.01331	7.53617	4.05021	0.000125912	0.0171288	1.00398
CLSTN2	-1.7335	7.42306	-4.048	0.000126887	0.0171288	0.997085
ARHGAP22	0.792767	9.38001	4.0471	0.000127283	0.0171288	0.994299
TTC8	-0.624044	8.2195	-4.04546	0.000128014	0.0171288	0.989181
MMP12	1.77164	7.6936	4.03474	0.000132883	0.0176283	0.955826
ITM2C	0.759738	9.66906	4.03297	0.000133705	0.0176283	0.950312
GABBR2	1.24642	5.94739	4.03124	0.000134511	0.0176283	0.944943
MATN3	-1.16129	7.12191	-4.02337	0.000138244	0.017859	0.920485
PDCD6IP	-0.35439	7.96324	-4.02166	0.000139066	0.017859	0.91519
ETNK2	-0.996566	7.43766	-4.02127	0.000139256	0.017859	0.913968
GPRIN2	1.3187	7.89861	4.01972	0.000140005	0.017859	0.909178
BCL11A	0.968582	6.76685	4.01326	0.000143182	0.0181434	0.889132
CCND1	-0.951225	8.52811	-4.00995	0.000144836	0.0182322	0.878871
DNAJA4	-0.703996	9.32043	-3.98931	0.000155565	0.0193111	0.815056
NUDT12	-0.759066	6.92626	-3.98897	0.000155752	0.0193111	0.813984
STARD10	-1.22338	10.3881	-3.9877	0.000156434	0.0193111	0.810082
SATB2	-0.612166	5.89889	-3.97872	0.000161364	0.0197165	0.782385
ABLIM3	-0.665183	6.42998	-3.97763	0.000161975	0.0197165	0.77901
NPNT	-1.46635	9.50001	-3.97614	0.00016281	0.0197165	0.774421
KIAA1377	-0.783444	5.84164	-3.97182	0.000165258	0.0198871	0.761099
EEF1A2	-1.80309	7.0024	-3.96789	0.000167509	0.020032	0.749022
ANKRD42	-0.645293	6.63578	-3.9648	0.000169304	0.0201	0.739509
PHLDB2	-0.469425	6.32823	-3.96331	0.000170179	0.0201	0.734911
ATP6AP1L	-0.617136	7.75552	-3.95864	0.000172938	0.0203006	0.720557
FANK1	-0.64528	7.10975	-3.95472	0.000175284	0.0203696	0.708537
TMEM121	-1.0345	11.3578	-3.95244	0.000176665	0.0203696	0.701533
MSX2P1	-0.990452	6.66341	-3.95155	0.00017721	0.0203696	0.698786
RGS11	-0.845567	6.96221	-3.95061	0.000177784	0.0203696	0.695899
TAF11	0.514347	9.84134	3.93951	0.000184696	0.0210355	0.661874
SYCE3	-1.29474	8.45475	-3.93536	0.000187347	0.0210675	0.649158
MAP9	-0.620585	7.64169	-3.93217	0.000189409	0.0210675	0.639395
AIM2	1.17288	8.20606	3.93009	0.000190764	0.0210675	0.63304
GREB1	-0.740842	6.38324	-3.92833	0.000191919	0.0210675	0.627653
TUBB	0.470425	11.0892	3.92573	0.000193639	0.0210675	0.619696
SIGLEC17P	-0.630005	6.18049	-3.92517	0.000194014	0.0210675	0.617974
SH2D2A	0.715865	8.97192	3.92266	0.000195688	0.0210675	0.61031
CHRM1	1.21981	6.63278	3.92048	0.000197155	0.0210675	0.60365
GIMAP5	0.843602	8.87665	3.9197	0.000197685	0.0210675	0.601258
IMPA2	0.96808	10.2232	3.91912	0.000198074	0.0210675	0.599503
RIMS4	-1.44359	6.86365	-3.91905	0.000198126	0.0210675	0.599272
PHGDH	1.45483	11.1292	3.91721	0.000199372	0.0210675	0.593679
PLEKHO1	0.511498	11.9836	3.91706	0.000199475	0.0210675	0.593222
MUM1L1	-0.916812	6.04187	-3.91573	0.000200391	0.0210675	0.589135
AI123712	-1.25525	8.64126	-3.91231	0.000202748	0.0211988	0.578709
CPA3	-1.42689	8.4595	-3.9099	0.000204425	0.021258	0.571364
RET	-1.162	6.93806	-3.9078	0.000205901	0.0212957	0.564953
SLC39A6	-1.49674	9.14191	-3.90364	0.000208849	0.0213761	0.552279
SPOPL	-0.701387	9.02326	-3.90355	0.000208913	0.0213761	0.552005
SYTL2	-0.971234	8.21881	-3.89808	0.000212855	0.0216627	0.535343
FBXO36	-0.560196	6.10985	-3.89653	0.000213978	0.0216627	0.530651
KCNE4	-1.27201	8.36005	-3.89315	0.000216461	0.0217988	0.520367
ICAM2	0.70397	11.5842	3.89152	0.00021767	0.0218057	0.515407
TTLL4	0.709049	7.89278	3.88745	0.000220717	0.0219311	0.503016
PCP2	-0.86966	7.78159	-3.88679	0.000221214	0.0219311	0.501013
MELK	0.763998	9.20085	3.87981	0.000226533	0.0223427	0.479841
LBR	0.628265	11.7685	3.87818	0.000227794	0.0223518	0.474895
CPEB2	-0.505421	5.99282	-3.87366	0.000231331	0.0224795	0.461166
PABPC4L	0.738091	7.82072	3.87321	0.000231681	0.0224795	0.459821
CHST15	-0.743141	10.1896	-3.87165	0.000232912	0.0224795	0.455098
HAPLN3	0.994746	10.5496	3.86699	0.000236632	0.0224795	0.440982
HSD11B1	0.877146	8.3057	3.86655	0.000236994	0.0224795	0.439622
CAPN13	-1.233	7.08826	-3.86644	0.000237078	0.0224795	0.439308
IRS1	-0.941323	7.23389	-3.86614	0.000237318	0.0224795	0.438403
FSTL3	-0.649437	7.73675	-3.85836	0.000243673	0.0229677	0.414868
DNAAF3	-0.728432	5.82895	-3.8506	0.00025018	0.0233617	0.391399
CHI3L2	1.98997	8.35583	3.85046	0.000250295	0.0233617	0.390988
PGR	-0.989523	5.83843	-3.84692	0.00025332	0.0235292	0.380293
IL27RA	0.924392	8.33063	3.84509	0.000254892	0.0235486	0.374782
NBEA	-0.823814	7.32226	-3.84382	0.00025599	0.0235486	0.370957
CDC123	0.558013	10.8521	3.84214	0.000257452	0.0235698	0.365886
ITGA9	0.495118	6.75793	3.83705	0.000261932	0.0238412	0.350525
COX6C	-1.20873	14.9433	-3.83595	0.000262908	0.0238412	0.347215
TRIQK	-0.635213	8.19671	-3.83451	0.000264188	0.0238442	0.342892
CA13	0.792569	6.98004	3.82984	0.000268393	0.0238861	0.328835
ASPN	-1.32825	9.34402	-3.82815	0.000269938	0.0238861	0.323725
LRRC49	-0.6171	7.75971	-3.82727	0.000270735	0.0238861	0.321102
PRKCQ-AS1	0.841922	7.48518	3.82646	0.000271481	0.0238861	0.318654
BATF3	0.570419	8.7079	3.82592	0.000271978	0.0238861	0.317027
CPE	-0.919207	11.5275	-3.8253	0.000272548	0.0238861	0.315163
CTSF	-0.7519	11.9173	-3.82352	0.000274195	0.0238861	0.3098
WWP1	-0.901165	9.57564	-3.82231	0.000275311	0.0238861	0.306183
LRRC17	-0.966626	6.78275	-3.82169	0.000275887	0.0238861	0.304324
NM_003197	-0.664843	10.9504	-3.81568	0.000281541	0.0242208	0.286272
SCAMP1	-0.454623	8.24572	-3.8149	0.000282285	0.0242208	0.283925
SLAMF8	0.807741	9.39268	3.81003	0.000286964	0.0245123	0.269297
STK38	0.536297	7.29296	3.80859	0.00028836	0.0245221	0.264979
BAIAP3	-0.738956	5.63804	-3.8001	0.00029672	0.0251214	0.239554
CD1A	0.801911	5.91853	3.79539	0.000301463	0.0253677	0.225448
STRN3	-0.487023	6.49113	-3.79369	0.000303187	0.0253677	0.220374
CTTNBP2	-0.754738	6.09839	-3.79328	0.000303607	0.0253677	0.219145
FAM49A	0.61098	7.75737	3.78977	0.000307217	0.0255578	0.208632
CLIC6	-1.21144	7.04016	-3.78719	0.000309889	0.0256685	0.20093
OR7E24	0.662463	8.14352	3.77704	0.000320626	0.0264434	0.170641
HOXC9	-0.772029	9.51445	-3.77478	0.000323069	0.0265305	0.163894
AI694524	-0.854265	9.57457	-3.77345	0.000324519	0.0265357	0.159912
SNX25	-0.455745	7.48433	-3.76296	0.000336125	0.026912	0.128677
MTO1	0.383225	8.78627	3.7623	0.000336864	0.026912	0.126725
XYLT2	-0.552447	11.6414	-3.76217	0.000337009	0.026912	0.126341
KCNK5	1.29804	9.3219	3.76013	0.000339324	0.026912	0.120259
KRT23	2.12385	9.03885	3.75757	0.00034224	0.026912	0.112653
LCK	0.962085	8.56627	3.75752	0.000342298	0.026912	0.112502
AI810669	-0.917486	10.1139	-3.75684	0.000343072	0.026912	0.110495
FBXO15	-0.998056	6.90616	-3.75639	0.000343594	0.026912	0.109144
MKL2	-0.445623	8.15873	-3.75636	0.000343621	0.026912	0.109075
REEP5	-0.674711	11.8323	-3.75577	0.000344309	0.026912	0.107295
KITLG	-0.995353	8.60495	-3.75552	0.000344592	0.026912	0.106565
IL32	0.847891	9.66541	3.75355	0.000346869	0.0269797	0.100713
SMPDL3B	0.629452	7.45833	3.75144	0.000349323	0.0270605	0.0944488
C9orf116	-0.911984	7.93425	-3.74894	0.000352259	0.0271779	0.0870108
CDCA7	0.7878	8.11258	3.74536	0.000356495	0.0272281	0.0763897
GABRP	2.13379	8.86688	3.74475	0.00035722	0.0272281	0.0745855
C14orf28	-0.415939	6.74793	-3.74453	0.000357483	0.0272281	0.0739322
FAM174B	-0.989834	9.64796	-3.74359	0.000358601	0.0272281	0.0711567
ADRA2C	-1.29331	8.6136	-3.74042	0.00036242	0.0273708	0.0617451
CASC1	-0.775219	5.79848	-3.73955	0.000363469	0.0273708	0.0591777
CHST8	-1.26906	8.0769	-3.73718	0.000366352	0.0273708	0.0521603
WNT6	1.13603	9.23072	3.73444	0.000369716	0.0273708	0.0440418
HTRA1	-0.877691	13.4377	-3.73443	0.000369732	0.0273708	0.0440035
CD53	0.748257	8.97528	3.73287	0.000371653	0.0273708	0.0393988
HLA-F	0.765156	13.4969	3.73219	0.000372494	0.0273708	0.0373915
SOCS1	0.671754	8.25368	3.73096	0.000374024	0.0273708	0.03375
RAB11A	-0.506998	9.64516	-3.72989	0.000375358	0.0273708	0.030588
INPP4B	-0.701334	6.04977	-3.72851	0.000377096	0.0273708	0.0264864
PTPN7	0.789209	6.6465	3.7273	0.000378617	0.0273708	0.0229101
CLEC11A	-0.74067	10.472	-3.72718	0.000378771	0.0273708	0.0225506
CCR2	0.669495	6.61669	3.72693	0.000379077	0.0273708	0.0218318
DUSP1	-0.620713	9.81337	-3.72445	0.000382218	0.0273839	0.0145052
SCNN1A	-0.924316	6.0388	-3.72438	0.000382308	0.0273839	0.0142959
MTA3	-0.420849	8.74021	-3.72341	0.000383553	0.0273839	0.0114087
CCNA2	0.603744	7.07733	3.72086	0.000386817	0.0275143	0.0038839
CXCL13	1.63974	9.03167	3.71803	0.000390475	0.0275835	-0.00447447
C14orf132	-0.872927	7.56239	-3.71788	0.000390673	0.0275835	-0.00492486
IGFBP5	-1.42007	10.4224	-3.71614	0.000392934	0.0276412	-0.0100486
GSTA5	1.67827	6.59764	3.71468	0.00039485	0.0276742	-0.0143684
ACOT4	-0.944824	8.52141	-3.71214	0.000398186	0.0277164	-0.021838
ABAT	-0.814476	7.16371	-3.71202	0.000398348	0.0277164	-0.0221991
SLC22A15	-0.500906	6.67842	-3.70975	0.000401361	0.0277313	-0.0288884
LIN7A	-1.11168	6.548	-3.70968	0.000401462	0.0277313	-0.0291118
C1QTNF3	-0.901223	6.86814	-3.70855	0.000402964	0.0277349	-0.0324256
MAGI2	-0.491017	6.44895	-3.70724	0.000404721	0.027756	-0.0362892
TMSB10	0.602437	12.9565	3.69995	0.000414632	0.0283095	-0.0577633
FAM196A	-1.20737	5.88176	-3.69806	0.000417231	0.0283095	-0.0633102
KLHDC3	0.429841	8.10981	3.69438	0.000422357	0.0283095	-0.0741468
TRIM58	-0.903791	6.55915	-3.69381	0.000423153	0.0283095	-0.0758164
ADAMDEC1	0.996732	7.28648	3.69332	0.000423832	0.0283095	-0.0772389
TNFRSF21	0.792621	9.08153	3.69164	0.000426203	0.0283095	-0.0821911
LRRC6	-0.859571	7.43364	-3.69119	0.000426831	0.0283095	-0.0834968
SPATA2	-0.433057	6.41156	-3.69023	0.000428197	0.0283095	-0.086332
CCL2	0.809675	11.2345	3.68842	0.000430775	0.0283095	-0.0916583
GLI3	-0.854329	9.15746	-3.68811	0.000431214	0.0283095	-0.0925617
C2orf81	-0.436284	6.85306	-3.68783	0.000431605	0.0283095	-0.0933653
ACKR3	-0.828402	10.7075	-3.68685	0.000433005	0.0283095	-0.0962395
ITGA2	-0.469133	5.94694	-3.68429	0.000436692	0.0283095	-0.103763
FANCE	0.648485	9.98901	3.68369	0.000437563	0.0283095	-0.105529
UBE2J1	0.499769	8.58067	3.68329	0.000438139	0.0283095	-0.106698
CAPRIN1	-0.416595	8.35284	-3.68187	0.000440205	0.0283095	-0.11087
SLC39A11	-0.65072	10.2019	-3.67974	0.000443306	0.0283095	-0.117099
PLCG2	0.726416	9.18185	3.67913	0.000444211	0.0283095	-0.118908
MYRIP	-0.931404	6.46044	-3.67894	0.000444483	0.0283095	-0.11945
RGMA	1.13124	7.88176	3.67852	0.00044511	0.0283095	-0.120702
MSMB	-2.10657	7.32502	-3.67813	0.000445674	0.0283095	-0.121825
SFT2D2	0.766515	8.87504	3.67781	0.000446148	0.0283095	-0.122768
NLRP7	1.02537	5.94041	3.67735	0.00044682	0.0283095	-0.124103
IL34	0.605044	6.5755	3.67448	0.000451089	0.0283925	-0.132537
IRF1	0.938038	8.31306	3.67418	0.000451537	0.0283925	-0.133418
FAM174A	-0.757871	10.1986	-3.67348	0.000452582	0.0283925	-0.135468
IL4I1	0.926076	11.8529	3.67206	0.000454696	0.028425	-0.139602
THEMIS2	0.647273	8.54804	3.67115	0.000456072	0.028425	-0.142282
PSD3	-0.769236	7.51494	-3.66993	0.000457914	0.0284472	-0.145857
GALC	-0.373188	8.14466	-3.6678	0.000461138	0.0285548	-0.15208
TBX15	-0.642634	7.54622	-3.66633	0.000463375	0.0286007	-0.15637
TRIM63	-0.79816	6.36379	-3.66372	0.00046739	0.0287558	-0.164022
NUDT5	0.758433	11.7743	3.65526	0.000480592	0.0294733	-0.188721
SLC38A1	-0.687382	11.5478	-3.65169	0.000486276	0.0296606	-0.199144
ATP6V1G2	-0.507614	6.88834	-3.65139	0.000486748	0.0296606	-0.200003
MAP2K3	0.492906	9.05211	3.64018	0.000505019	0.0306742	-0.232667
KCTD6	-0.775422	8.31328	-3.63924	0.000506587	0.0306742	-0.235415
PCSK4	-0.733523	7.75173	-3.63565	0.000512593	0.030785	-0.24586
USP47	-0.409307	8.32438	-3.6347	0.000514185	0.030785	-0.248607
SLC45A4	0.685516	7.62369	3.63336	0.000516454	0.030785	-0.25251
FAM26F	1.02338	11.0263	3.63258	0.000517782	0.030785	-0.254785
CCDC170	-0.785334	6.34708	-3.63218	0.000518459	0.030785	-0.255943
SRPK1	0.547106	11.6958	3.63146	0.000519688	0.030785	-0.258041
DPY19L2P4	-0.817764	6.11533	-3.63086	0.00052071	0.030785	-0.259781
KIF5C	-1.35756	8.1177	-3.63052	0.000521289	0.030785	-0.260767
GSTP1	1.04059	15.0189	3.62435	0.000531931	0.0312464	-0.278671
TBC1D9	-1.23007	9.51919	-3.62318	0.000533973	0.0312464	-0.282065
FDXR	-0.695499	11.3548	-3.62317	0.000534	0.0312464	-0.282111
CERS6	-0.689102	9.07085	-3.62049	0.000538699	0.0313433	-0.289872
ARL9	1.31846	8.36573	3.61947	0.000540501	0.0313433	-0.29283
ARHGAP25	0.610044	9.18977	3.6193	0.000540809	0.0313433	-0.293335
ACTR3B	0.67329	8.09479	3.61851	0.00054221	0.0313433	-0.295626
ARF6	-0.405746	9.57089	-3.61624	0.00054625	0.0314818	-0.302202
TRIM23	-0.770001	7.08347	-3.61218	0.000553542	0.0317824	-0.313947
MPP7	-0.542376	6.13007	-3.6115	0.000554788	0.0317824	-0.315938
ALCAM	-0.849017	8.34426	-3.60963	0.000558177	0.0318811	-0.321332
ZFHX3	-0.628193	9.52173	-3.60807	0.000561028	0.0319446	-0.325844
ATP7B	-0.788855	7.87537	-3.6072	0.000562628	0.0319446	-0.328365
AI862477	-0.415515	8.444	-3.60182	0.000572599	0.0323493	-0.343919
NME3	-0.757755	12.7979	-3.60128	0.000573616	0.0323493	-0.345492
HCP5	0.705721	8.32028	3.60063	0.000574829	0.0323493	-0.347362
ZNF703	-0.690251	5.97923	-3.59265	0.000589988	0.0330998	-0.370405
LRRC73	-0.81408	7.43524	-3.59141	0.000592383	0.0330998	-0.373992
POLI	-0.609762	9.20585	-3.5909	0.000593354	0.0330998	-0.375442
BIRC6	-0.34801	7.86562	-3.58911	0.000596825	0.0331019	-0.380605
EFNA4	0.875962	9.74671	3.5891	0.000596851	0.0331019	-0.380643
FBXL16	-1.23173	9.45017	-3.58496	0.000604941	0.033405	-0.392558
CD79B	0.869224	6.63983	3.5845	0.000605852	0.033405	-0.393891
NXNL2	-0.652111	5.81043	-3.58364	0.000607555	0.033405	-0.396374
ROPN1B	2.09301	7.82142	3.58184	0.000611128	0.0335052	-0.401564
KRT5	1.81123	8.68048	3.57717	0.000620482	0.0338532	-0.415006
MISP	-0.973822	6.67263	-3.5769	0.000621014	0.0338532	-0.415763
SYBU	-1.03625	7.59399	-3.57237	0.000630233	0.0342582	-0.428803
MARCO	1.9145	9.36219	3.56589	0.000643625	0.0348075	-0.447403
PTGER3	-0.564092	6.18782	-3.56491	0.000645678	0.0348075	-0.45022
FRS2	-0.774991	7.7812	-3.56485	0.000645796	0.0348075	-0.450382
FZD4	-0.653369	9.06741	-3.56348	0.000648673	0.0348643	-0.454313
ACOT2	-0.560599	9.10613	-3.56067	0.000654612	0.0350584	-0.462375
IL12RB2	0.889	6.12908	3.56004	0.000655949	0.0350584	-0.464179
CSNK1G3	-0.321569	7.69815	-3.55683	0.000662822	0.0351715	-0.473399
HIST1H1A	1.37316	7.54294	3.55408	0.00066875	0.0351715	-0.481272
NUBPL	-0.445317	8.39547	-3.55388	0.000669175	0.0351715	-0.481834
RGL1	0.423668	9.47551	3.55352	0.000669957	0.0351715	-0.482866
ETV7	0.867274	7.60613	3.55336	0.000670293	0.0351715	-0.48331
NAT1	-1.68761	9.58416	-3.55324	0.000670568	0.0351715	-0.483673
PNMT	-1.0211	6.17761	-3.55307	0.000670932	0.0351715	-0.484152
CMTM7	0.61474	9.3091	3.54415	0.000690571	0.0361021	-0.509661
MAP4K3	-0.328928	6.70521	-3.54233	0.000694649	0.0362164	-0.514867
RASEF	-0.673228	7.18282	-3.54117	0.000697261	0.0362538	-0.518184
EGFL6	0.937099	8.03644	3.54011	0.000699655	0.0362797	-0.521215
TIGIT	0.859687	7.30419	3.53815	0.000704088	0.0364056	-0.526798
TXNDC16	-0.464152	7.87738	-3.53736	0.000705888	0.0364056	-0.529055
PDCD1	0.797547	8.57587	3.53553	0.000710082	0.0365162	-0.534291
ANP32E	0.812273	8.96239	3.53431	0.000712884	0.0365162	-0.537771
OSCP1	-0.709171	8.9815	-3.53344	0.000714891	0.0365162	-0.540256
B4GALT3	0.566543	10.6693	3.53227	0.000717581	0.0365162	-0.543575
MAPK1	0.351831	7.83296	3.5313	0.000719848	0.0365162	-0.546362
CXCL1	1.01097	7.69258	3.53049	0.000721714	0.0365162	-0.54865
ZBED2	0.986555	7.47443	3.52888	0.000725486	0.0365162	-0.553257
CXCL9	1.51054	12.3226	3.52841	0.000726573	0.0365162	-0.55458
C17orf97	-0.610743	6.96166	-3.52819	0.000727106	0.0365162	-0.555229
KIAA0232	-0.490252	9.53394	-3.52572	0.000732899	0.0365162	-0.56224
TNFSF13B	0.756954	10.2505	3.52552	0.000733387	0.0365162	-0.562829
FCN1	0.642593	7.61281	3.5253	0.000733902	0.0365162	-0.563449
FOLH1B	0.752138	7.15963	3.52529	0.000733924	0.0365162	-0.563476
LRRC46	-0.502192	6.23121	-3.52475	0.000735196	0.0365162	-0.565006
CDH3	1.34513	9.74425	3.52383	0.000737381	0.0365162	-0.567628
NAT2	-1.1035	6.51637	-3.52333	0.000738569	0.0365162	-0.56905
SUV39H2	0.637691	8.48568	3.52039	0.00074559	0.0366822	-0.577409
STARD4	0.481962	6.43287	3.51984	0.000746926	0.0366822	-0.57899
SEMA3B	-0.970633	8.53083	-3.51905	0.000748835	0.0366822	-0.581245
COTL1	0.669747	11.9596	3.51832	0.000750599	0.0366822	-0.583324
NBPF22P	-0.899666	5.95516	-3.51794	0.000751512	0.0366822	-0.584398
CCDC96	-0.558103	8.1954	-3.51691	0.000753995	0.0367098	-0.587312
CSTF2	0.427325	8.97933	3.51586	0.000756563	0.0367413	-0.590316
NPTN	-0.413824	8.98526	-3.51436	0.000760215	0.0368252	-0.594569
FEN1	0.493519	8.23104	3.51207	0.000765821	0.0369139	-0.60106
CCNE1	0.931502	10.0647	3.51204	0.000765905	0.0369139	-0.601157
STMND1	-1.66118	7.17273	-3.50947	0.000772268	0.0371271	-0.608464
PFN1	0.498799	11.05	3.50812	0.00077563	0.0371952	-0.612301
CXXC5	-0.832349	10.9049	-3.5045	0.000784683	0.0374699	-0.622549
TBX21	0.757953	7.59683	3.50427	0.000785274	0.0374699	-0.623214
COL4A3BP	-0.409822	9.21027	-3.50299	0.000788513	0.0375212	-0.626849
FAM134B	-1.0492	8.6671	-3.50229	0.000790271	0.0375212	-0.628815
TCL1A	1.28344	8.90816	3.50081	0.000794045	0.037607	-0.633022
RIMKLA	-0.825649	6.80328	-3.49846	0.00080006	0.0377984	-0.639686
S1PR4	0.923239	10.0884	3.49721	0.000803257	0.037856	-0.643207
SORD	-0.924387	9.61852	-3.49157	0.000817933	0.0383477	-0.659191
ZNF14	-0.43108	7.96037	-3.49125	0.000818769	0.0383477	-0.660093
RFC2	0.486594	9.0181	3.48996	0.000822159	0.0383477	-0.663741
PPP1R14C	1.60283	7.3946	3.48813	0.000826977	0.0383477	-0.668898
CRLF3	0.344078	7.36743	3.48783	0.000827775	0.0383477	-0.669749
ANXA2R	0.735811	9.53987	3.48722	0.000829409	0.0383477	-0.67149
MPP3	-0.695353	8.46247	-3.48717	0.000829547	0.0383477	-0.671636
NT5C2	0.404023	7.27635	3.48662	0.000830994	0.0383477	-0.673176
EPHB3	1.09139	9.68072	3.48635	0.000831728	0.0383477	-0.673954
CIB3	-0.618056	6.42683	-3.48332	0.000839823	0.0386278	-0.682503
VPS72	0.484299	10.3984	3.48252	0.000841985	0.0386344	-0.684772
TTC28	-0.297973	7.4368	-3.47647	0.000858408	0.0392937	-0.701819
STAC	0.653939	5.69586	3.47368	0.000866115	0.0395519	-0.709706
SLC6A14	1.34379	6.4026	3.46786	0.000882366	0.0401981	-0.726106
NDRG2	0.768983	9.86437	3.46603	0.00088753	0.0402606	-0.731253
OR8B8	0.58442	7.42372	3.46558	0.000888784	0.0402606	-0.732498
ZNF479	-0.56944	6.13955	-3.46514	0.00089005	0.0402606	-0.733755
UBD	1.56503	12.8903	3.46362	0.000894373	0.0402803	-0.738028
IL7R	0.650781	7.71688	3.46286	0.000896532	0.0402803	-0.740155
TRIM41	-0.287187	8.06313	-3.46277	0.000896802	0.0402803	-0.740421
CCDC11	-0.531588	5.90151	-3.46169	0.000899891	0.0403244	-0.743454
HOXD8	-0.655752	6.60513	-3.46011	0.000904434	0.0404333	-0.747895
MCM10	0.680824	7.22697	3.45846	0.000909203	0.040437	-0.752533
EGR3	-0.64351	6.42626	-3.45781	0.000911079	0.040437	-0.754351
HRK	0.980799	7.39797	3.45778	0.00091118	0.040437	-0.754448
TPRG1	-1.13483	6.27637	-3.45659	0.000914629	0.040437	-0.75778
LCP1	0.759119	12.0945	3.45637	0.000915274	0.040437	-0.758402
ANXA8L1	1.15996	7.79771	3.45482	0.000919815	0.040437	-0.762767
DSC2	0.788896	6.93393	3.45344	0.000923862	0.040437	-0.766638
TMEM45B	-1.35285	6.97908	-3.4531	0.000924862	0.040437	-0.767592
PCYOX1L	-0.425438	9.11216	-3.45276	0.000925869	0.040437	-0.768552
ANKRD40	-0.474549	8.31801	-3.4525	0.000926638	0.040437	-0.769283
SH3D19	-0.350834	9.55653	-3.45211	0.000927765	0.040437	-0.770355
ENPP1	-0.974932	8.45849	-3.45082	0.000931603	0.0404914	-0.773996
DPY19L1P1	-0.413056	6.28663	-3.45026	0.000933246	0.0404914	-0.775549
OR7E156P	0.654808	8.62548	3.44682	0.000943521	0.0408446	-0.785203
CEP76	0.37087	7.01979	3.44242	0.000956817	0.0413267	-0.797539
LIMA1	-0.613405	10.4893	-3.44121	0.000960484	0.0413917	-0.800911
SERINC1	-0.46263	10.7828	-3.43915	0.000966808	0.0415054	-0.806695
ANKRD50	-0.530777	6.88046	-3.43888	0.000967623	0.0415054	-0.807439
RARRES1	1.26983	9.03656	3.43823	0.00096963	0.0415054	-0.809264
PRRT2	-0.906891	7.9407	-3.4359	0.000976842	0.0416585	-0.815796
FLRT3	-1.30135	6.87524	-3.43533	0.000978582	0.0416585	-0.817365
COL3A1	-0.882282	11.8378	-3.43476	0.000980368	0.0416585	-0.818971
DACH1	-1.40159	7.54085	-3.43426	0.000981915	0.0416585	-0.820361
CPD	-0.634151	8.19595	-3.43014	0.000994835	0.0419415	-0.83188
YES1	0.420755	8.00191	3.43005	0.000995135	0.0419415	-0.832146
PARD6B	-1.14101	9.25788	-3.43004	0.000995163	0.0419415	-0.832171
GJA1	-0.734308	9.81446	-3.42844	0.0010002	0.0420612	-0.836621
KIF16B	-0.588124	7.23981	-3.42688	0.00100516	0.0421771	-0.840979
CX3CL1	0.851357	7.42062	3.42531	0.00101019	0.0422044	-0.845378
CDHR2	-0.506589	6.72778	-3.42514	0.00101072	0.0422044	-0.845842
SDR16C5	-1.13653	6.92907	-3.42461	0.00101243	0.0422044	-0.847327
TTC22	0.750237	7.76218	3.42388	0.00101477	0.0422098	-0.849358
A2ML1	0.835604	6.32072	3.42315	0.00101711	0.0422156	-0.851391
COL10A1	-1.20617	11.8276	-3.42159	0.00102216	0.0422552	-0.855752
ARL5B	0.429362	8.06216	3.42113	0.00102366	0.0422552	-0.857045
ICOS	0.807436	7.53412	3.42081	0.00102469	0.0422552	-0.857932
PDK1	0.598324	8.84439	3.41593	0.00104061	0.0425383	-0.871515
PNPLA4	-0.670339	7.46488	-3.41572	0.00104132	0.0425383	-0.872116
BCAS1	-1.4208	6.99097	-3.41569	0.00104141	0.0425383	-0.87219
NCF4	0.513664	7.35155	3.41455	0.00104519	0.0425383	-0.875379
ADCY9	-0.537949	6.83467	-3.41422	0.00104629	0.0425383	-0.876304
ZNF300P1	-0.5583	6.5217	-3.41383	0.00104755	0.0425383	-0.877364
WDR19	-0.405414	7.22647	-3.41334	0.00104917	0.0425383	-0.878731
AR	-1.61848	8.37597	-3.41329	0.00104934	0.0425383	-0.878872
LRTOMT	-0.384584	7.05213	-3.40972	0.00106124	0.0428162	-0.888805
PRKY	0.579988	7.18955	3.40954	0.00106186	0.0428162	-0.889315
MYO5C	-0.570095	7.31515	-3.40878	0.00106443	0.0428162	-0.891441
ZFP2	-0.519447	6.33125	-3.40856	0.00106515	0.0428162	-0.892037
FAP	-0.767354	11.8047	-3.40656	0.00107189	0.0429969	-0.897594
NPDC1	-0.808192	11.8203	-3.40495	0.00107735	0.0431256	-0.902071
TSPAN1	-1.45635	9.10387	-3.40207	0.00108719	0.0434286	-0.910074
RASGRP1	0.734668	8.01544	3.39577	0.001109	0.043942	-0.927557
GBP4	0.817715	10.0261	3.39577	0.00110901	0.043942	-0.927568
WDFY3	-0.378199	6.9046	-3.39576	0.00110904	0.043942	-0.927588
LDHB	1.04577	13.7795	3.39526	0.00111079	0.043942	-0.928981
TNFSF14	0.614749	6.89262	3.39505	0.00111153	0.043942	-0.929561
C5orf30	-0.765706	9.25108	-3.38923	0.00113208	0.0446625	-0.945692
DHRS12	-0.397907	8.20303	-3.38705	0.0011399	0.0448486	-0.951744
B3GNT8	-0.562606	8.46262	-3.3866	0.00114149	0.0448486	-0.952973
IGDCC3	-1.11231	6.75733	-3.38495	0.00114744	0.0449902	-0.957552
AI655888	-0.725468	7.43983	-3.38295	0.00115469	0.0451816	-0.963089
FIBIN	-0.585823	7.26807	-3.38163	0.00115948	0.0452317	-0.96673
NECAB3	-0.679702	8.19695	-3.3813	0.0011607	0.0452317	-0.967657
VGLL1	1.7913	7.66533	3.37976	0.00116631	0.0452816	-0.971904
IL6ST	-0.528788	7.38488	-3.37965	0.00116671	0.0452816	-0.972202
IGIP	-0.459474	8.48267	-3.37643	0.00117858	0.0456495	-0.981105
MEX3A	1.06671	10.4449	3.37562	0.00118158	0.0456516	-0.983341
IRF4	0.863085	6.78417	3.37465	0.00118517	0.0456516	-0.986015
CDK2AP1	0.604193	13.0468	3.3742	0.00118687	0.0456516	-0.987275
NEDD4L	-0.540482	7.07762	-3.37385	0.00118817	0.0456516	-0.988238
NUDT4	-0.523257	8.73528	-3.37301	0.00119129	0.0456797	-0.990546
LCA5L	-0.605844	6.01639	-3.37069	0.0012	0.0459215	-0.996949
FOXP1	-0.474088	10.9777	-3.36814	0.00120966	0.0461988	-1.004
TNFRSF8	0.551147	7.37048	3.36602	0.00121771	0.0464135	-1.00983
KRT15	1.6216	10.8017	3.36292	0.00122958	0.0466938	-1.01837
E2F3	0.475278	9.08446	3.36283	0.00122994	0.0466938	-1.01862
M28170	1.14463	8.11064	3.36154	0.00123491	0.0467897	-1.02217
BCL2L14	0.713878	6.25719	3.35909	0.00124444	0.0470577	-1.02893
LURAP1L	-0.94569	7.8279	-3.35771	0.00124984	0.0471175	-1.03274
HLA-C	0.531762	14.4667	3.35742	0.00125095	0.0471175	-1.03352
PSMB9	0.773991	12.0968	3.34953	0.00128223	0.0481954	-1.05523
ZC2HC1A	-0.626711	8.47204	-3.34893	0.00128461	0.0481954	-1.05686
ERMARD	-0.554517	9.40721	-3.34807	0.00128808	0.0482311	-1.05923
GALNT15	-0.678338	6.17203	-3.34576	0.0012974	0.0484823	-1.06556
GATA3	-1.56597	9.32574	-3.34516	0.00129985	0.0484823	-1.06723
ZNF217	-0.458563	8.98581	-3.34376	0.00130552	0.0485236	-1.07105
DUSP22	0.423956	8.10786	3.34364	0.00130603	0.0485236	-1.07139
MRPL2	0.46591	7.44506	3.34105	0.00131662	0.048822	-1.07849
UBE2B	-0.442559	8.93032	-3.34013	0.0013204	0.0488674	-1.081
SKP1	-0.541672	12.2129	-3.33479	0.00134259	0.0495284	-1.09565
PDZK1	-1.863	7.24699	-3.33345	0.00134822	0.0495284	-1.09932
CCL5	1.02579	9.87796	3.33318	0.00134934	0.0495284	-1.10006
SLTM	-0.389037	10.0878	-3.33307	0.00134979	0.0495284	-1.10035
SMOC2	-0.790193	9.94502	-3.33274	0.0013512	0.0495284	-1.10127
HAGH	-0.587832	11.8749	-3.32907	0.00136671	0.0499026	-1.11129
MIA	2.26247	9.82171	3.32823	0.0013703	0.0499026	-1.1136
PALM	-0.900575	10.1317	-3.32814	0.00137067	0.0499026	-1.11384
HHAT	-0.690492	8.24058	-3.32787	0.00137184	0.0499026	-1.11458
NFATC4	-0.626469	6.71838	-3.32607	0.00137955	0.049969	-1.1195
JMJD8	-0.38449	8.83357	-3.32567	0.00138126	0.049969	-1.12059
CIRH1A	0.417338	8.99219	3.32562	0.0013815	0.049969	-1.12075
CAMK2N1	-1.04615	9.67079	-3.32392	0.0013888	0.0499997	-1.12538
HNRNPA0	-0.349372	8.75159	-3.32287	0.00139337	0.0499997	-1.12826
PEX11A	-0.681041	7.87157	-3.32273	0.00139395	0.0499997	-1.12862
SLC9A3R1	-1.03021	11.5078	-3.32261	0.00139448	0.0499997	-1.12896
CSRP2	0.881741	12.0332	3.32227	0.00139593	0.0499997	-1.12987
MSLN	0.933459	6.01623	3.32108	0.00140111	0.0499997	-1.13313
STAG3L2	0.438389	7.45494	3.32087	0.00140206	0.0499997	-1.13372
SPATA18	-0.592004	6.50001	-3.32059	0.00140325	0.0499997	-1.13447
PHYHD1	-0.740192	6.45078	-3.3187	0.00141152	0.0501348	-1.13962
C5orf20	0.609448	7.32509	3.31853	0.00141228	0.0501348	-1.1401
TGM1	0.741889	6.97556	3.3163	0.00142211	0.0503901	-1.14619
CBLN4	-0.576706	5.94012	-3.31558	0.00142526	0.0504084	-1.14813
HOXB6	-0.806865	7.9464	-3.31291	0.00143716	0.0507354	-1.15543
MYD88	0.461996	8.50445	3.31181	0.00144204	0.050814	-1.15841
NINJ1	-0.457538	13.0802	-3.30886	0.00145531	0.0511872	-1.16644
KIF2C	0.681692	10.2194	3.3071	0.00146331	0.0512691	-1.17126
EPDR1	-0.608596	8.14776	-3.30662	0.00146545	0.0512691	-1.17254
KLHL42	-0.422067	8.30239	-3.30594	0.00146858	0.0512691	-1.17441
SSR1	0.430193	10.1276	3.30555	0.00147033	0.0512691	-1.17546
ZNF91	-0.634933	8.29568	-3.3054	0.00147103	0.0512691	-1.17588
SPPL2B	-0.424233	8.61216	-3.30031	0.00149443	0.0519608	-1.18973
KIAA1467	-0.921928	6.6293	-3.2999	0.00149631	0.0519608	-1.19083
HRC	-0.39447	6.68773	-3.2989	0.00150093	0.0520267	-1.19353
AW014785	-0.478706	9.06853	-3.2968	0.00151074	0.0520567	-1.19925
ZNF737	-0.791217	7.38204	-3.29645	0.00151236	0.0520567	-1.20019
XPNPEP1	0.334312	7.76238	3.29589	0.00151497	0.0520567	-1.20171
PIM2	0.896312	9.25167	3.29583	0.00151529	0.0520567	-1.20189
LAG3	0.963925	8.48505	3.29566	0.00151609	0.0520567	-1.20236
SERP2	-0.646841	7.63915	-3.29523	0.00151812	0.0520567	-1.20353
TYMS	0.717818	11.152	3.29369	0.00152535	0.0522113	-1.2077
EDEM2	0.358967	8.47747	3.29266	0.00153019	0.0522834	-1.21048
NOL4	0.766976	5.468	3.29027	0.00154156	0.052578	-1.21697
RCSD1	0.631479	7.46062	3.28866	0.00154924	0.0527458	-1.22133
MNDA	0.521143	9.40973	3.28807	0.00155208	0.0527487	-1.22294
ENPP2	0.582739	7.16934	3.28703	0.00155708	0.0527524	-1.22576
NOP2	0.63838	8.42371	3.2869	0.0015577	0.0527524	-1.22611
KCNJ3	-1.14017	5.63963	-3.28606	0.00156173	0.0527954	-1.22837
BAI2	-0.824795	7.47003	-3.28512	0.00156628	0.0528556	-1.23092
CCDC125	-0.653994	8.80896	-3.28369	0.0015732	0.0529958	-1.23479
POLR1E	0.416001	6.85269	3.28201	0.00158139	0.053178	-1.23934
FDCSP	2.88395	10.4264	3.2794	0.00159419	0.0534716	-1.24641
TBC1D7	0.363022	9.42858	3.27909	0.00159571	0.0534716	-1.24725
FRMD3	0.581666	6.11213	3.27758	0.00160318	0.0536281	-1.25135
PTPLAD1	-0.489165	11.4644	-3.27558	0.00161309	0.0537634	-1.25675
CXCR6	0.702998	6.75862	3.27532	0.00161436	0.0537634	-1.25744
CCDC103	-0.509897	6.4166	-3.27496	0.00161619	0.0537634	-1.25843
CDCA2	0.733594	8.4196	3.27375	0.00162223	0.0537634	-1.2617
TUBB6	0.452123	13.0142	3.27344	0.00162374	0.0537634	-1.26252
BTF3	-0.481407	12.1004	-3.27272	0.00162736	0.0537634	-1.26447
S100B	1.28594	7.87021	3.27247	0.00162864	0.0537634	-1.26516
CUEDC1	-0.494359	6.98201	-3.27225	0.0016297	0.0537634	-1.26573
WDR90	-0.384588	8.82804	-3.26877	0.00164731	0.0542401	-1.27515
RAB26	-0.921313	8.08793	-3.26827	0.00164982	0.0542401	-1.27649
SEH1L	0.46645	9.36654	3.26594	0.00166171	0.0545372	-1.28278
NCK1	0.471091	10.4305	3.26449	0.00166914	0.0546137	-1.28669
SOCS6	-0.506763	7.11733	-3.26437	0.00166975	0.0546137	-1.28701
INTS10	0.395312	11.045	3.26335	0.00167497	0.054691	-1.28975
PGD	0.582245	9.75664	3.26037	0.00169044	0.0551018	-1.2978
CD19	1.09674	8.26059	3.25867	0.00169929	0.0552699	-1.30238
FAM84B	-0.698353	9.5094	-3.25723	0.00170681	0.0552699	-1.30625
LCMT2	-0.418234	8.56761	-3.25717	0.00170714	0.0552699	-1.30642
GSTA2	1.18622	6.66311	3.25684	0.00170884	0.0552699	-1.30729
RUNDC1	-0.539643	8.53016	-3.25662	0.00171003	0.0552699	-1.3079
CENPBD1	0.400446	8.85584	3.25322	0.00172799	0.055756	-1.31705
C6orf211	-1.06442	9.67489	-3.25235	0.00173257	0.0557579	-1.31937
GRIK3	-0.560444	5.59606	-3.25211	0.00173387	0.0557579	-1.32003
ELP2	-0.711025	11.1742	-3.25115	0.00173897	0.0558278	-1.3226
SLC1A1	-1.04611	7.48002	-3.25056	0.00174211	0.0558351	-1.32418
HRCT1	1.17343	6.4281	3.24962	0.00174717	0.0558591	-1.32672
PTGDS	1.20112	11.0295	3.24909	0.00175	0.0558591	-1.32814
SPOCK1	-0.919549	8.48479	-3.24879	0.00175162	0.0558591	-1.32895
MYOZ3	-0.471175	6.30124	-3.24715	0.00176046	0.0558793	-1.33336
UNC13D	0.529474	7.32824	3.24699	0.00176129	0.0558793	-1.33378
SAP18	-0.500594	9.01405	-3.24673	0.00176274	0.0558793	-1.33449
PLCH1	0.558072	5.76595	3.2465	0.00176393	0.0558793	-1.33509
TLE4	0.401678	7.14687	3.24427	0.00177606	0.0561704	-1.34109
SCGB1D2	-2.13345	8.54929	-3.24289	0.0017836	0.0563017	-1.3448
EMX2	-0.633498	6.30704	-3.24233	0.00178662	0.0563017	-1.34628
IFNG	0.823837	6.27571	3.24189	0.00178904	0.0563017	-1.34746
MSH3	-0.323551	8.23343	-3.24041	0.00179719	0.0564655	-1.35145
CHEK2	0.413339	7.61141	3.23827	0.001809	0.0567434	-1.35718
KRT14	1.64967	8.91852	3.23715	0.00181519	0.0568441	-1.36017
TBC1D1	0.36635	8.71473	3.23496	0.00182743	0.0571341	-1.36606
IL1R2	0.660936	6.07093	3.23291	0.00183891	0.0572625	-1.37154
SHROOM3	-0.530365	8.309	-3.23287	0.00183915	0.0572625	-1.37166
GSTA1	1.45878	6.4838	3.23263	0.00184052	0.0572625	-1.3723
CGI-38	-0.624521	9.28754	-3.22977	0.00185663	0.0576435	-1.37993
FAM114A2	-0.325454	7.47507	-3.22939	0.00185879	0.0576435	-1.38095
NR2F6	-0.475433	12.1302	-3.22747	0.00186974	0.0578894	-1.38609
HOXC6	-0.63028	8.02008	-3.22546	0.00188128	0.0581059	-1.39148
STAC2	1.52006	7.79184	3.22519	0.00188281	0.0581059	-1.39219
CRIP1	-1.11201	12.8596	-3.22403	0.0018895	0.0582185	-1.39529
CORO1A	0.722092	9.31578	3.22266	0.0018974	0.0583577	-1.39895
PPP1R3C	-1.23464	9.09427	-3.22219	0.00190012	0.0583577	-1.4002
AREG	-1.58808	8.81547	-3.22136	0.00190496	0.0584126	-1.40243
C16orf93	-0.52245	7.22816	-3.21939	0.00191647	0.0585783	-1.4077
GSC	-0.811484	7.926	-3.21938	0.00191648	0.0585783	-1.4077
ABCC8	-0.954365	6.63374	-3.21784	0.00192555	0.0587614	-1.41183
SCN4B	-0.755655	7.39399	-3.21568	0.00193822	0.059054	-1.41757
MCM2	0.622704	9.83283	3.21313	0.00195337	0.0594202	-1.42438
ZW10	0.379752	8.2505	3.21261	0.00195645	0.0594202	-1.42576
CHEK1	0.586702	7.82881	3.2085	0.00198111	0.0600737	-1.43672
MRPL9	0.44796	12.4352	3.2059	0.00199683	0.060436	-1.44363
KCND2	-0.689776	6.87415	-3.20499	0.00200236	0.060436	-1.44605
ZNF595	-0.483979	7.11858	-3.20496	0.00200253	0.060436	-1.44612
PDE5A	-0.634582	8.24226	-3.2043	0.00200659	0.060463	-1.44789
FAM171A1	0.696206	7.52317	3.20351	0.00201142	0.0605134	-1.45
PDGFD	-0.524851	6.54202	-3.20187	0.00202149	0.0607209	-1.45437
IFT88	-0.411806	7.04309	-3.20095	0.00202712	0.0607946	-1.4568
LDHD	-0.945277	7.35656	-3.20023	0.00203159	0.0608331	-1.45872
KRT17	1.70526	9.40067	3.19842	0.00204279	0.0610731	-1.46353
DHTKD1	0.515059	9.65831	3.19736	0.00204937	0.0611353	-1.46634
MRPL44	0.34844	9.39683	3.19705	0.00205126	0.0611353	-1.46715
UGCG	-0.820011	8.73338	-3.19599	0.00205788	0.0611911	-1.46997
DNAH5	-0.6113	5.86086	-3.19563	0.00206014	0.0611911	-1.47092
STRA8	1.09877	5.7674	3.19522	0.00206273	0.0611911	-1.47202
CTSS	0.555126	8.25541	3.19436	0.00206813	0.0612564	-1.47431
IL2RB	0.766888	8.00139	3.19139	0.00208683	0.0616731	-1.48218
COMMD2	0.500441	7.0731	3.1911	0.00208865	0.0616731	-1.48294
SCGB1D1	-2.15449	8.95963	-3.18919	0.00210081	0.06186	-1.48801
FEZ1	-0.510501	7.36854	-3.18909	0.00210144	0.06186	-1.48828
CPLX1	-0.626096	6.21828	-3.18712	0.00211406	0.0620745	-1.49351
TK2	-0.516627	8.00209	-3.18678	0.00211622	0.0620745	-1.4944
GCOM1	-0.354239	8.45145	-3.18643	0.00211846	0.0620745	-1.49533
METTL15	-0.302028	7.10558	-3.18584	0.00212225	0.0620904	-1.49689
LRRC39	-0.458626	6.02562	-3.18452	0.00213078	0.062236	-1.50039
RPP38	0.421942	9.53918	3.18328	0.0021388	0.062236	-1.50367
P2RY6	0.654496	8.36793	3.18307	0.00214016	0.062236	-1.50423
ZNF716	-0.639449	10.2964	-3.18306	0.00214024	0.062236	-1.50426
F7	-0.830167	6.45803	-3.1799	0.00216081	0.0626963	-1.51262
TMEM145	-0.506025	8.21399	-3.17962	0.00216262	0.0626963	-1.51335
CCR7	1.07674	9.77796	3.17795	0.00217356	0.0628113	-1.51776
MAPK8IP2	-0.672809	7.64694	-3.1776	0.00217588	0.0628113	-1.5187
KIF1B	0.435045	7.78617	3.17733	0.00217763	0.0628113	-1.5194
SLC6A16	0.466848	6.41644	3.17679	0.00218119	0.0628113	-1.52082
PROM2	-0.789589	8.73993	-3.17652	0.002183	0.0628113	-1.52155
SHC2	-0.783982	8.12338	-3.17416	0.00219861	0.0631073	-1.52777
SELL	0.786924	7.23148	3.17397	0.00219988	0.0631073	-1.52828
SPRYD7	-0.351623	6.92889	-3.17213	0.00221219	0.0633621	-1.53315
GPT2	0.704918	8.76398	3.17097	0.00221996	0.0633621	-1.53622
C17orf58	-0.674616	8.35487	-3.17083	0.00222087	0.0633621	-1.53657
URI1	0.53676	9.9727	3.17066	0.00222201	0.0633621	-1.53702
SIRPG	0.525034	6.60775	3.1693	0.00223119	0.0634786	-1.54062
IGF2BP3	1.02443	7.34581	3.16868	0.00223534	0.0634786	-1.54224
PRSS16	0.560778	6.70315	3.16812	0.00223916	0.0634786	-1.54373
SLC19A2	-0.870591	10.5743	-3.16809	0.00223937	0.0634786	-1.54382
CSAG2	1.32833	7.23634	3.16682	0.00224796	0.063628	-1.54716
AI675062	-1.01114	9.14078	-3.16605	0.00225318	0.0636815	-1.54919
SREK1	-0.349919	7.96621	-3.16299	0.00227411	0.0641552	-1.55726
NM_016336	0.470539	6.59155	3.1623	0.00227883	0.0641552	-1.55907
RNF103	-0.421798	10.2767	-3.16213	0.00228	0.0641552	-1.55952
HEXIM2	-0.526376	10.2862	-3.16038	0.00229203	0.0642267	-1.56411
LAD1	1.01595	10.7477	3.15944	0.00229858	0.0642267	-1.5666
MTL5	-0.666367	7.37723	-3.15842	0.00230565	0.0642267	-1.56929
RPH3AL	-0.652733	7.14028	-3.15837	0.00230601	0.0642267	-1.56942
GREB1L	-0.496071	5.49296	-3.15819	0.00230724	0.0642267	-1.56989
CLP1	0.345213	8.02564	3.15818	0.00230734	0.0642267	-1.56993
DUSP2	0.539538	7.39719	3.15807	0.0023081	0.0642267	-1.57021
REEP6	-1.05764	9.05091	-3.15787	0.00230948	0.0642267	-1.57073
IGFBP7	-0.496265	15.111	-3.1574	0.00231275	0.0642267	-1.57197
USP9X	-0.444445	9.65264	-3.15527	0.00232766	0.0645469	-1.57758
NFKBIE	0.486676	11.0363	3.15453	0.00233282	0.0645966	-1.57951
COMP	-1.27959	11.0909	-3.15336	0.00234109	0.0646791	-1.5826
BTF3P11	-0.472613	12.506	-3.15315	0.00234256	0.0646791	-1.58315
X72475	1.68796	8.66056	3.15185	0.00235172	0.0648385	-1.58656
GPR160	-1.11393	9.0388	-3.1511	0.00235707	0.0648923	-1.58854
SOD2	0.764095	10.8829	3.14968	0.00236714	0.0649914	-1.59226
PSAT1	1.30482	8.64113	3.14963	0.00236746	0.0649914	-1.59238
FAM101A	0.706502	6.90975	3.14859	0.00237495	0.0650703	-1.59513
TCN2	0.613763	6.50007	3.14828	0.00237714	0.0650703	-1.59594
CCDC57	-0.362141	7.33196	-3.14623	0.00239181	0.0652592	-1.60131
CEBPG	0.584362	10.9812	3.14432	0.00240558	0.0652592	-1.60632
BCAS4	-0.671866	7.48578	-3.14394	0.00240838	0.0652592	-1.60733
AKAP12	-0.531777	6.80774	-3.14293	0.00241566	0.0652592	-1.60997
CDC20	0.646806	9.98465	3.14259	0.00241816	0.0652592	-1.61087
GSTM1	-0.914824	7.86867	-3.14234	0.00241999	0.0652592	-1.61153
ANKHD1-EIF4EBP3	-0.39938	9.43082	-3.14231	0.00242018	0.0652592	-1.61159
NCF1	0.522004	8.07497	3.14211	0.00242163	0.0652592	-1.61212
INTS7	0.392928	7.9873	3.142	0.00242242	0.0652592	-1.6124
BIN2	0.541738	7.16931	3.14189	0.00242321	0.0652592	-1.61269
FAM110C	-0.862726	7.32468	-3.14163	0.00242511	0.0652592	-1.61337
TAGLN2	0.590657	10.9862	3.1413	0.00242752	0.0652592	-1.61424
ARHGAP9	0.668045	9.04059	3.14099	0.00242982	0.0652592	-1.61506
AI053442	1.01648	10.3905	3.14035	0.00243449	0.0652592	-1.61674
ADCY1	-0.560826	5.91996	-3.13986	0.00243804	0.0652592	-1.61801
ECM2	-0.604073	8.05049	-3.13934	0.00244184	0.0652592	-1.61937
HCFC1R1	-0.466667	11.7234	-3.13932	0.00244202	0.0652592	-1.61943
EBI3	0.583195	7.52228	3.13823	0.00245001	0.0653814	-1.62228
SMIM14	-0.686876	9.73158	-3.13678	0.00246072	0.0655758	-1.62609
BBS1	-0.508944	7.47512	-3.1358	0.00246799	0.0656151	-1.62866
SLC43A3	0.625819	6.93171	3.13565	0.00246905	0.0656151	-1.62904
VAV3	-0.818977	8.80577	-3.13459	0.00247696	0.0656459	-1.63183
SLC16A5	-0.799059	9.97157	-3.13457	0.00247707	0.0656459	-1.63187
REPS2	-0.708596	7.64193	-3.13358	0.00248449	0.0657512	-1.63447
INPP5J	-0.694194	6.72077	-3.13309	0.0024881	0.0657559	-1.63574
TBC1D12	-0.410439	7.52148	-3.1324	0.00249327	0.0658018	-1.63755
FLYWCH2	-0.817008	8.54343	-3.13054	0.00250719	0.0660351	-1.6424
METRN	-1.1052	12.878	-3.12997	0.00251151	0.0660351	-1.64391
ZNF563	-0.336138	6.23764	-3.12984	0.00251247	0.0660351	-1.64424
DESI2	0.420441	8.27639	3.12893	0.00251931	0.0661089	-1.64661
MSRB3	-0.68662	8.09133	-3.12831	0.002524	0.0661089	-1.64823
KCNQ1	-0.534643	9.58031	-3.1281	0.00252564	0.0661089	-1.6488
AL133644	-0.827273	9.42499	-3.12628	0.00253944	0.0663793	-1.65355
ZNRF2P1	-0.55856	6.15392	-3.12391	0.00255748	0.0667597	-1.65972
KLHDC2	-0.521674	11.0038	-3.12345	0.00256105	0.0667617	-1.66094
MTCH1	0.394526	11.6479	3.12215	0.00257103	0.0669309	-1.66433
PPIL6	-0.568831	6.22712	-3.1209	0.00258066	0.0670902	-1.66759
LPPR3	-0.952273	6.43714	-3.11948	0.00259167	0.0671455	-1.6713
BAK1	0.368202	9.61847	3.11873	0.00259742	0.0671455	-1.67323
ARHGAP30	0.404291	7.03753	3.11854	0.00259889	0.0671455	-1.67373
CCR5	0.656773	9.95182	3.11835	0.00260043	0.0671455	-1.67424
EXO1	0.526563	7.65194	3.11792	0.00260378	0.0671455	-1.67536
EPB41L5	-0.4659	6.29467	-3.11756	0.00260652	0.0671455	-1.67628
LRRC34	0.515702	6.58777	3.11727	0.00260883	0.0671455	-1.67705
TGFBR1	-0.383125	7.11447	-3.11701	0.00261086	0.0671455	-1.67773
AKR7L	-0.783959	10.0242	-3.11646	0.00261513	0.0671649	-1.67915
DHRS4L1	-0.86067	8.0465	-3.11461	0.00262963	0.0673423	-1.68397
SHISA4	-0.457144	11.5255	-3.11432	0.00263194	0.0673423	-1.68474
CCL18	1.50287	10.6012	3.11423	0.00263259	0.0673423	-1.68496
EAPP	-0.498592	11.7399	-3.11216	0.00264899	0.0676713	-1.69037
C5orf45	-0.344716	10.0617	-3.11165	0.00265304	0.0676722	-1.6917
KAL1	-0.561413	7.18857	-3.11126	0.0026561	0.0676722	-1.6927
BATF2	0.845356	8.93164	3.11027	0.00266395	0.067782	-1.69527
MDP1	-0.597283	10.9599	-3.10844	0.00267852	0.0679751	-1.70002
CSNK1G1	-0.283715	6.84559	-3.10843	0.00267865	0.0679751	-1.70007
NDUFC2	-0.530472	11.1812	-3.10644	0.00269457	0.0681921	-1.70523
HORMAD1	0.979044	6.11107	3.10616	0.00269684	0.0681921	-1.70596
MAPT	-1.0879	7.07783	-3.10578	0.00269986	0.0681921	-1.70694
KIAA2013	0.319292	10.3691	3.10559	0.00270145	0.0681921	-1.70745
CD97	0.532636	10.1558	3.10319	0.00272086	0.0685687	-1.71369
CLEC10A	0.714146	7.68558	3.10286	0.00272354	0.0685687	-1.71455
MCM3	0.46443	11.6977	3.10219	0.00272899	0.0686156	-1.71629
HOXC4	-0.542733	7.17254	-3.10155	0.00273416	0.0686288	-1.71794
NOSTRIN	-1.04896	9.22748	-3.10124	0.00273669	0.0686288	-1.71874
GSTM3	-0.998103	11.0907	-3.09891	0.00275576	0.0690166	-1.72479
PDGFRB	-0.704385	10.3259	-3.09695	0.0027719	0.0692017	-1.72988
SLC27A1	-0.306263	9.51414	-3.09692	0.00277216	0.0692017	-1.72996
CYP4B1	-1.03954	6.48121	-3.09608	0.00277904	0.0692017	-1.73212
TXNRD3	0.391688	7.71958	3.09577	0.00278164	0.0692017	-1.73293
CLDN4	0.695378	11.0736	3.09564	0.00278271	0.0692017	-1.73327
TMF1	-0.346721	8.11831	-3.09519	0.00278643	0.0692017	-1.73443
MOGS	0.420113	11.3447	3.09454	0.00279185	0.0692017	-1.73612
FUT8	-0.637593	9.60606	-3.09451	0.00279208	0.0692017	-1.73619
STARD13	-0.393777	5.97145	-3.09254	0.00280854	0.0695195	-1.74131
C2orf88	0.504275	5.59819	3.09162	0.00281622	0.0696195	-1.74369
SLC22A18	-0.56454	9.55568	-3.09114	0.00282023	0.0696289	-1.74493
SMARCC1	0.396863	9.07956	3.0893	0.00283567	0.0698427	-1.74968
ANKRA2	-0.475364	8.20203	-3.08924	0.0028362	0.0698427	-1.74984
HMGA1	0.488443	8.43055	3.08765	0.00284966	0.0700104	-1.75397
SLAMF1	0.53156	6.7862	3.08714	0.00285394	0.0700104	-1.75527
HPGDS	-0.760269	7.71888	-3.08714	0.00285398	0.0700104	-1.75529
HS6ST3	-0.65643	5.77259	-3.08601	0.00286353	0.0700262	-1.75819
OSBPL3	0.419864	7.35287	3.08583	0.00286509	0.0700262	-1.75867
CDKN2A	1.11039	10.6991	3.08545	0.00286837	0.0700262	-1.75966
ZBTB5	0.360257	8.65945	3.08521	0.00287037	0.0700262	-1.76027
C20orf23	-0.538512	7.95889	-3.0845	0.00287646	0.0700262	-1.76212
VWA5A	-0.36228	6.66698	-3.08338	0.00288601	0.0700262	-1.765
FAM90A1	0.575906	6.39298	3.08321	0.00288751	0.0700262	-1.76545
C5	-0.352608	6.46717	-3.08295	0.0028897	0.0700262	-1.76611
KCNN4	1.09001	10.708	3.08283	0.00289074	0.0700262	-1.76643
C1QL2	0.722361	5.71732	3.08228	0.00289542	0.0700262	-1.76783
NKAIN1	-1.72276	8.83611	-3.08207	0.00289728	0.0700262	-1.76839
ACOT1	-0.578188	11.4658	-3.08147	0.0029024	0.0700262	-1.76993
PSMB2	0.416341	10.3777	3.08138	0.00290322	0.0700262	-1.77017
IGFALS	-0.873752	6.18944	-3.08059	0.00291004	0.0700262	-1.77222
ABCF1	0.415891	10.4013	3.08057	0.00291018	0.0700262	-1.77226
ZBP1	0.689561	6.97166	3.08004	0.00291478	0.0700262	-1.77363
SPEF1	-0.587779	6.68672	-3.0798	0.00291684	0.0700262	-1.77425
RABL2A	-0.354213	8.49302	-3.0786	0.00292722	0.0701872	-1.77734
PTPN2	0.383579	7.56547	3.07713	0.00294008	0.0703861	-1.78115
POLR2E	-0.31056	10.0466	-3.07681	0.00294287	0.0703861	-1.78198
G26403	0.441674	6.69389	3.07635	0.00294685	0.0703932	-1.78315
RIN1	-0.472793	8.21487	-3.07546	0.00295465	0.0704917	-1.78546
OTUD7A	-0.448669	6.62843	-3.07477	0.00296068	0.0705475	-1.78723
C6orf1	-0.459689	11.4105	-3.07229	0.00298249	0.0709789	-1.79362
C6orf106	0.29233	8.98261	3.0717	0.00298772	0.071015	-1.79514
TRIM66	-0.501646	6.93449	-3.07037	0.00299954	0.0711588	-1.79858
TULP4	-0.387218	10.4642	-3.06991	0.00300367	0.0711588	-1.79977
NCK2	0.421288	8.14844	3.06976	0.00300493	0.0711588	-1.80014
NFIL3	0.60551	10.2843	3.06905	0.00301129	0.071221	-1.80198
CYP2R1	-0.400745	9.7346	-3.06863	0.003015	0.071221	-1.80305
TPPP3	-0.587637	7.27655	-3.06775	0.00302291	0.0713198	-1.80533
CAPN8	-0.502301	5.86685	-3.06511	0.00304664	0.0717912	-1.81213
ZNF85	-0.613502	9.06097	-3.06303	0.0030654	0.0721444	-1.81747
ZNF732	-0.655066	8.0965	-3.06255	0.00306978	0.0721586	-1.81871
CECR7	0.553667	7.30453	3.06088	0.00308499	0.0723779	-1.82301
ZNF208	-0.584757	6.47639	-3.06041	0.00308923	0.0723779	-1.8242
CDCA3	0.630194	8.70646	3.06028	0.00309046	0.0723779	-1.82454
PDK4	-0.612594	7.92906	-3.05918	0.00310048	0.072524	-1.82736
WBSCR22	0.406621	10.1459	3.05861	0.00310575	0.0725585	-1.82884
B3GNT1	-0.386271	8.37259	-3.05747	0.00311624	0.0727148	-1.83177
ZNF99	-0.591025	7.10266	-3.05677	0.00312263	0.0727751	-1.83355
ZBTB16	-0.610761	7.41152	-3.0561	0.00312882	0.0728013	-1.83527
EAF2	0.708006	8.79266	3.05583	0.00313136	0.0728013	-1.83598
NSMCE1	-0.408584	9.74516	-3.05454	0.00314324	0.0729445	-1.83927
BLVRB	-0.707095	12.3754	-3.05383	0.00314989	0.0729445	-1.84111
DOCK1	-0.556755	9.13982	-3.05376	0.00315055	0.0729445	-1.84129
HMCN1	-0.555016	7.38019	-3.05352	0.00315277	0.0729445	-1.8419
CASC4	-0.340081	9.90244	-3.05274	0.00316006	0.073025	-1.84391
CD79A	0.87116	11.3062	3.05143	0.00317224	0.0731266	-1.84725
GFRA1	-1.47261	7.87692	-3.05012	0.00318452	0.0731266	-1.85061
CAV3	-0.564829	6.55151	-3.0501	0.00318475	0.0731266	-1.85067
KRT16P2	1.62302	8.99636	3.04982	0.00318734	0.0731266	-1.85138
CNRIP1	-0.380511	7.45973	-3.04965	0.00318894	0.0731266	-1.85182
RHOB	-0.600505	7.6738	-3.04965	0.00318895	0.0731266	-1.85182
APOL6	0.550544	7.0338	3.04941	0.00319122	0.0731266	-1.85244
AGGF1	-0.393193	9.00388	-3.04892	0.00319587	0.0731457	-1.8537
GNAQ	-0.353909	9.18542	-3.04809	0.00320363	0.0731808	-1.85581
CD2	0.896995	11.6319	3.04794	0.00320505	0.0731808	-1.8562
TPBG	-0.440554	7.21249	-3.04599	0.00322354	0.0733916	-1.8612
DDOST	0.410418	11.7161	3.04468	0.003236	0.0733916	-1.86455
DCDC5	-0.706839	5.78225	-3.04465	0.00323634	0.0733916	-1.86464
IGF1R	-0.724776	7.28406	-3.04408	0.00324173	0.0733916	-1.86609
SCCPDH	-0.744283	11.9736	-3.04371	0.00324531	0.0733916	-1.86704
PDIA5	0.439927	8.66851	3.0436	0.00324633	0.0733916	-1.86732
TOB1-AS1	-0.449831	6.85511	-3.04347	0.00324762	0.0733916	-1.86766
EDNRA	-0.396395	7.17303	-3.0434	0.00324826	0.0733916	-1.86783
EIF3J	-0.411693	10.496	-3.04334	0.00324881	0.0733916	-1.86798
TOB1	-0.643088	9.33814	-3.03802	0.00330014	0.0744633	-1.8816
FBN1	-0.658124	8.86849	-3.03724	0.00330764	0.0744955	-1.88357
PADI2	0.769386	6.62645	3.03707	0.00330935	0.0744955	-1.88402
RP3-452H17.2	1.70454	6.97941	3.03593	0.00332048	0.0746449	-1.88694
SSBP4	-0.425746	10.2532	-3.03559	0.00332379	0.0746449	-1.8878
CCDC19	-0.783637	7.0454	-3.03394	0.00333994	0.0748362	-1.89202
LOC102724631	-0.960914	6.15945	-3.03392	0.00334013	0.0748362	-1.89206
HSD11B1L	0.486662	7.77096	3.0319	0.00336002	0.0751937	-1.89722
LYZ	0.961086	9.40636	3.0312	0.00336694	0.0752606	-1.89901
AMZ1	-0.600084	8.19252	-3.02999	0.00337897	0.0754413	-1.9021
FCHO2	-0.273223	7.84956	-3.02815	0.00339723	0.0757605	-1.90678
ETV6	0.465033	8.10643	3.02686	0.00341007	0.0759583	-1.91006
CNTNAP2	-1.12835	6.68845	-3.02613	0.00341743	0.0759985	-1.91193
KIAA0141	-0.321664	8.15991	-3.02589	0.00341982	0.0759985	-1.91254
DUSP5P1	-0.426617	6.34671	-3.02455	0.00343331	0.0761461	-1.91596
OSR2	-0.601976	6.85707	-3.02444	0.00343442	0.0761461	-1.91624
ZNF516	-0.476444	6.70777	-3.02284	0.0034506	0.0764163	-1.92032
DOK2	0.507536	6.74181	3.02229	0.00345612	0.0764501	-1.92171
TMEM135	-0.399469	6.67111	-3.02111	0.00346809	0.0766265	-1.92471
SIT1	0.73477	7.00245	3.01765	0.00350351	0.0772938	-1.93353
NAP1L3	-0.452476	6.60393	-3.01737	0.00350638	0.0772938	-1.93424
GPSM2	0.614655	7.87428	3.01573	0.00352327	0.0775768	-1.93841
C6orf120	-0.380896	8.20591	-3.01502	0.00353058	0.0775881	-1.94021
RAB17	-0.653159	8.02815	-3.01489	0.00353189	0.0775881	-1.94053
CSAG1	1.14294	7.8819	3.01256	0.00355608	0.0780299	-1.94645
NPY1R	-1.54027	7.80046	-3.01032	0.0035794	0.0784516	-1.95213
CKS1B	0.602265	12.1442	3.00837	0.00359997	0.0788122	-1.9571
GTF2E2	0.436968	8.53169	3.00736	0.00361062	0.0788375	-1.95966
CDC25A	0.470014	7.04456	3.00728	0.00361139	0.0788375	-1.95984
SEPHS1	0.443943	9.93307	3.00708	0.00361349	0.0788375	-1.96035
ZNF34	-0.359745	6.7305	-3.00587	0.00362631	0.0789053	-1.96342
CEACAM1	0.703846	7.30897	3.00512	0.00363433	0.0789053	-1.96534
ELMO3	-0.653698	8.55756	-3.00491	0.00363655	0.0789053	-1.96587
C1QA	0.590069	11.6189	3.00487	0.00363696	0.0789053	-1.96597
PVRL4	0.679831	9.14634	3.00451	0.0036408	0.0789053	-1.96688
CD274	0.525013	6.6295	3.00355	0.00365102	0.0789053	-1.96931
FAM63B	-0.467947	7.79708	-3.00343	0.00365227	0.0789053	-1.96961
KCNS3	-0.674158	10.0607	-3.00331	0.00365358	0.0789053	-1.96992
CEP72	0.491034	7.91072	3.00329	0.00365371	0.0789053	-1.96995
CYP2U1	-0.376212	7.50744	-3.00285	0.00365851	0.078916	-1.97109
LRG1	-1.30008	8.18442	-3.00248	0.00366245	0.078916	-1.97202
TANC2	-0.587483	7.45479	-3.00027	0.00368608	0.0793221	-1.9776
VPS13B	-0.319896	7.45931	-2.99995	0.00368959	0.0793221	-1.97843
C11orf86	0.461753	5.4623	2.99952	0.00369424	0.0793329	-1.97952
POLR3D	0.36115	8.21119	2.99909	0.00369886	0.079343	-1.9806
TMCC2	0.587034	6.35349	2.99855	0.00370469	0.0793712	-1.98197
ISG20	0.647902	13.0347	2.9982	0.00370847	0.0793712	-1.98285
TEX19	-0.942905	5.8989	-2.99322	0.00376273	0.0803637	-1.99545
FBXO18	0.451962	7.22486	2.99257	0.00376983	0.0803637	-1.99708
SPARC	-0.653032	14.2045	-2.99243	0.00377134	0.0803637	-1.99743
STMN1	0.361955	9.95048	2.99196	0.0037765	0.0803637	-1.99862
HSPA12A	-0.53201	7.41077	-2.99151	0.00378153	0.0803637	-1.99977
PNOC	0.920327	7.63246	2.9915	0.00378156	0.0803637	-1.99978
HLA-G	0.361613	14.1645	2.99126	0.00378424	0.0803637	-2.00039
SCD	-0.812735	9.70027	-2.9908	0.00378932	0.0803824	-2.00155
GEMIN4	0.513963	8.8972	2.99025	0.00379545	0.0804232	-2.00296
UCN	-0.553538	7.71498	-2.98929	0.00380601	0.0805011	-2.00536
CTLA4	0.507224	6.38006	2.98915	0.00380754	0.0805011	-2.00571
KIAA0020	0.668387	11.2739	2.98877	0.00381185	0.0805032	-2.00669
TRIM16L	0.458682	8.05689	2.98724	0.00382879	0.0807002	-2.01054
C10orf82	-0.942298	6.17379	-2.98717	0.00382961	0.0807002	-2.01072
KIF11	0.399762	7.66172	2.98632	0.00383905	0.08081	-2.01286
SLC20A1	-0.297907	11.1203	-2.98515	0.00385223	0.08091	-2.01583
TNFRSF4	0.443039	7.99859	2.98514	0.00385225	0.08091	-2.01583
TLR6	0.364184	6.43156	2.98398	0.00386527	0.0810668	-2.01876
GPD1L	-0.684431	8.94248	-2.98372	0.00386819	0.0810668	-2.01941
FBP1	-0.985251	10.2355	-2.9828	0.0038786	0.081196	-2.02174
PRKD3	0.436923	7.91323	2.98238	0.00388332	0.0812059	-2.02279
FOLH1	0.527388	6.78491	2.98198	0.00388782	0.0812114	-2.0238
ADI1	0.420732	9.70155	2.98092	0.00389987	0.0813228	-2.02648
ZAP70	0.681035	7.54793	2.98066	0.00390278	0.0813228	-2.02712
SLC4A8	-0.456575	5.68718	-2.98039	0.00390591	0.0813228	-2.02782
CHST1	-0.682525	6.75019	-2.97964	0.00391438	0.0813589	-2.0297
RIBC1	-0.398349	6.10702	-2.97928	0.00391852	0.0813589	-2.03061
GPM6B	0.833951	7.89516	2.97895	0.0039222	0.0813589	-2.03142
PRKCB	0.578431	6.98782	2.97874	0.00392465	0.0813589	-2.03197
PSMB6	0.378135	13.0985	2.97784	0.00393495	0.0814842	-2.03424
NT5DC2	0.653849	8.36921	2.97639	0.00395153	0.0816907	-2.03788
TRAK2	-0.468633	8.43855	-2.97622	0.00395346	0.0816907	-2.0383
IVD	-0.505194	7.69677	-2.97548	0.00396198	0.0817215	-2.04017
ATL2	0.512812	8.22689	2.97519	0.00396538	0.0817215	-2.04091
CREB3L2	0.450248	9.09976	2.97498	0.00396777	0.0817215	-2.04143
FLJ11710	-0.413854	7.77421	-2.97399	0.00397911	0.0817509	-2.04391
KLHL28	-0.304571	6.71599	-2.97393	0.0039798	0.0817509	-2.04406
ZNF675	-0.690141	9.7615	-2.97374	0.00398201	0.0817509	-2.04454
FAM120AOS	-0.406034	10.7852	-2.97256	0.00399569	0.0819437	-2.04751
CHST3	0.611419	6.38944	2.97171	0.00400557	0.0820584	-2.04965
CYP27A1	0.572319	9.19266	2.97061	0.00401834	0.0821822	-2.0524
UXS1	0.334764	9.19209	2.97045	0.0040202	0.0821822	-2.0528
SENP3	0.397717	8.22325	2.96841	0.00404415	0.0825835	-2.05795
MIR155HG	0.503697	6.35959	2.9669	0.00406178	0.082741	-2.06172
M94362	0.49644	8.08882	2.96673	0.00406385	0.082741	-2.06216
LYPD6B	-0.977474	6.78413	-2.96642	0.00406744	0.082741	-2.06292
PP14571	-0.532974	8.04352	-2.96608	0.00407149	0.082741	-2.06378
C5orf24	-0.314014	8.68484	-2.96556	0.00407769	0.082741	-2.0651
IFNAR2	0.396181	7.98193	2.9655	0.00407835	0.082741	-2.06524
NAB1	0.411193	8.97985	2.96518	0.00408213	0.082741	-2.06604
TNF	0.433701	7.21095	2.96475	0.00408719	0.0827558	-2.06711
TMEM176B	0.600701	9.89284	2.96348	0.00410223	0.0829502	-2.0703
UBR1	-0.402683	9.04704	-2.96321	0.00410546	0.0829502	-2.07098
ACSF2	-0.595279	8.13212	-2.9626	0.0041127	0.0830089	-2.0725
SPOCK2	0.551093	8.86572	2.96181	0.00412217	0.0831124	-2.07449
TCEAL5	-0.647806	10.9356	-2.96122	0.0041292	0.0831665	-2.07597
SLAMF9	-0.463912	8.15715	-2.95839	0.00416315	0.0836938	-2.08306
PLEKHB1	0.796429	7.74362	2.95831	0.00416413	0.0836938	-2.08326
ANKMY1	-0.438765	8.16742	-2.95706	0.00417916	0.0839078	-2.08638
SAMD9L	0.703047	9.66376	2.95493	0.00420501	0.0842613	-2.09172
STC2	-0.895765	8.23138	-2.95489	0.00420558	0.0842613	-2.09183
XCL2	0.705076	7.43697	2.95298	0.00422884	0.0846388	-2.09661
C1orf116	0.885919	7.49671	2.95212	0.00423926	0.0847101	-2.09874
WDR54	-0.566143	9.07526	-2.95196	0.00424126	0.0847101	-2.09915
STAG3	0.471798	8.24799	2.95129	0.00424955	0.0847871	-2.10084
HYPK	-0.486308	13.5278	-2.9503	0.00426166	0.0849402	-2.1033
SLAMF7	0.926334	9.53684	2.94918	0.00427547	0.0851268	-2.1061
FMO5	-0.620548	6.2175	-2.94801	0.00428995	0.0853263	-2.10902
CEP55	0.568473	8.81782	2.94467	0.00433142	0.0860618	-2.11735
PCF11	-0.373981	8.32045	-2.94387	0.00434148	0.0861335	-2.11935
HDGFRP3	-0.733468	9.90833	-2.94367	0.00434404	0.0861335	-2.11986
GAR1	0.405513	12.0279	2.94099	0.00437765	0.0866541	-2.12653
TOR3A	0.326146	10.4896	2.94086	0.00437935	0.0866541	-2.12687
FASLG	0.640929	6.94414	2.93995	0.00439088	0.0867757	-2.12914
TTYH1	1.45878	9.71446	2.9395	0.00439657	0.0867757	-2.13026
TMEM170A	0.29294	8.8463	2.9393	0.0043991	0.0867757	-2.13076
CYTH4	0.388986	7.52007	2.93723	0.00442538	0.0871505	-2.13591
NOX4	-0.525532	7.39216	-2.93708	0.00442721	0.0871505	-2.13627
TEF	-0.469099	6.51679	-2.93638	0.0044362	0.0872149	-2.13802
FERMT3	0.571365	7.2183	2.93611	0.00443967	0.0872149	-2.1387
DISP1	-0.435991	7.8957	-2.9354	0.00444869	0.0872149	-2.14045
AANAT	-0.593979	7.05386	-2.93498	0.00445412	0.0872149	-2.14151
LY6D	1.70327	7.77786	2.93474	0.0044572	0.0872149	-2.1421
HSPB8	-0.77211	6.59894	-2.93464	0.00445851	0.0872149	-2.14236
AMFR	-0.583855	9.27673	-2.93434	0.00446239	0.0872149	-2.14311
TMEM205	-0.614919	13.6957	-2.93258	0.00448498	0.087567	-2.14748
CT83	1.64176	6.95912	2.93128	0.00450178	0.0877719	-2.15071
CXXC4	-0.758349	7.29639	-2.93106	0.00450465	0.0877719	-2.15126
HLA-DQB2	0.693985	10.0923	2.93052	0.0045117	0.0878198	-2.15261
MAGED2	-0.662573	11.4609	-2.92863	0.00453625	0.0881582	-2.1573
AW235069	-0.312584	9.74089	-2.92847	0.0045383	0.0881582	-2.15769
PLCL2	0.403096	6.78894	2.92771	0.00454827	0.0882623	-2.15959
IPPK	-0.338675	6.99158	-2.92689	0.00455897	0.0883804	-2.16162
DNAH7	-0.684499	5.73583	-2.92588	0.00457219	0.0885468	-2.16412
STARD7	0.293148	12.0171	2.92483	0.004586	0.0887244	-2.16673
IL22RA2	0.497655	5.79536	2.92379	0.00459977	0.0887968	-2.16932
ZNF141	-0.609658	7.82232	-2.92369	0.00460106	0.0887968	-2.16956
HECA	0.344428	10.8712	2.92349	0.00460366	0.0887968	-2.17005
B3GNT5	0.832132	9.07476	2.9225	0.00461679	0.0889533	-2.17251
DHRSX	-0.416968	8.87707	-2.92215	0.00462147	0.0889533	-2.17339
HDAC11	-0.586049	6.76063	-2.92183	0.00462572	0.0889533	-2.17418
WRN	0.321435	8.51554	2.92122	0.0046338	0.0890193	-2.17569
CEP192	0.354595	8.72723	2.92079	0.00463947	0.0890388	-2.17675
NUP205	0.467033	10.778	2.91995	0.00465072	0.0891376	-2.17884
RBM38	0.560334	7.76192	2.91971	0.00465394	0.0891376	-2.17944
PLCB4	0.536224	6.49225	2.91859	0.00466886	0.089227	-2.1822
C1orf27	-0.384534	9.35844	-2.91806	0.00467606	0.089227	-2.18353
PER2	-0.363052	7.30192	-2.91771	0.00468065	0.089227	-2.18438
ZNF668	-0.290924	10.1672	-2.91737	0.0046852	0.089227	-2.18522
PIM1	0.526858	10.2933	2.91717	0.00468793	0.089227	-2.18572
BLK	0.654257	6.28858	2.91583	0.00470602	0.089227	-2.18905
PUS7	0.43623	9.74658	2.91552	0.00471024	0.089227	-2.18983
BBS4	-0.473555	8.73299	-2.91498	0.00471751	0.089227	-2.19116
CD14	0.533809	11.4877	2.91475	0.00472053	0.089227	-2.19171
OSBPL1A	0.347463	8.37724	2.91441	0.00472517	0.089227	-2.19256
PI4KB	0.400165	9.2969	2.91432	0.00472645	0.089227	-2.19279
NSUN5P2	0.4085	8.60424	2.91428	0.00472695	0.089227	-2.19289
TRMT6	0.339071	8.53751	2.91416	0.0047286	0.089227	-2.19319
ZNF727P	-0.558776	11.5823	-2.9139	0.00473215	0.089227	-2.19383
TLE6	-0.534503	6.35076	-2.91385	0.00473284	0.089227	-2.19396
ABCC3	-0.637544	7.57622	-2.91305	0.00474359	0.089227	-2.19592
C16orf34	-0.504177	6.7584	-2.91305	0.0047436	0.089227	-2.19592
MYBL2	0.617973	10.1502	2.91299	0.00474449	0.089227	-2.19609
SASH3	0.52831	8.41801	2.91278	0.00474731	0.089227	-2.1966
PDGFRL	-0.674239	9.82055	-2.91244	0.00475187	0.089227	-2.19743
MOB3B	0.37972	6.30076	2.91065	0.0047763	0.0895978	-2.20186
ZNF442	-0.504976	7.29336	-2.90957	0.00479112	0.0897878	-2.20453
BYSL	0.429002	10.0739	2.90837	0.0048076	0.0899384	-2.2075
GPR84	0.476241	6.71242	2.9083	0.00480856	0.0899384	-2.20767
GLT8D2	-0.598414	8.10966	-2.90034	0.00491927	0.091896	-2.22732
EDIL3	-0.610843	6.08366	-2.90009	0.00492283	0.091896	-2.22795
FOXD2	-0.400686	6.174	-2.89806	0.00495136	0.0922984	-2.23294
ZDHHC24	-0.44395	9.98374	-2.89788	0.00495403	0.0922984	-2.2334
ZFYVE19	-0.435873	10.3902	-2.89713	0.00496464	0.0923302	-2.23525
DET1	-0.317736	8.86958	-2.89707	0.00496539	0.0923302	-2.23538
FGFBP1	0.955477	6.15696	2.89638	0.00497523	0.0924233	-2.23709
ZNF844	-0.384936	6.22623	-2.89517	0.00499243	0.0924818	-2.24006
PCBD2	-0.389153	8.21729	-2.89514	0.00499286	0.0924818	-2.24014
EIF3J-AS1	-0.384967	7.24899	-2.89497	0.00499523	0.0924818	-2.24055
ZNF232	0.381768	7.98296	2.8948	0.00499771	0.0924818	-2.24098
ARRB2	0.357981	9.72769	2.89404	0.00500855	0.0925257	-2.24285
SGCD	-0.479378	6.67391	-2.89396	0.00500976	0.0925257	-2.24305
ARL4C	0.556957	9.38212	2.89216	0.0050355	0.0928732	-2.24748
NM_015940	-0.377917	9.62188	-2.89191	0.00503905	0.0928732	-2.24808
MMP16	-0.397306	5.73863	-2.89163	0.00504313	0.0928732	-2.24878
TRIM2	0.840967	8.94308	2.88964	0.00507184	0.0931362	-2.25368
ZFPM2	-0.464497	6.79603	-2.88931	0.00507649	0.0931362	-2.25447
LOC645166	-0.551214	10.1126	-2.88883	0.00508345	0.0931362	-2.25565
NSUN5	0.334145	11.0265	2.88861	0.00508667	0.0931362	-2.2562
ZNF112	-0.371372	8.20516	-2.88846	0.00508887	0.0931362	-2.25657
GMPR2	-0.307525	9.95715	-2.88844	0.00508915	0.0931362	-2.25662
OLFM1	-0.826116	6.86359	-2.88828	0.00509148	0.0931362	-2.25702
FXN	0.30567	7.84237	2.88778	0.00509872	0.0931422	-2.25824
KRT18	-0.85531	12.6072	-2.88759	0.00510155	0.0931422	-2.25872
OGFRL1	0.710814	9.96777	2.88703	0.00510971	0.0931558	-2.2601
MPPED2	-0.56085	5.67382	-2.88687	0.00511203	0.0931558	-2.26049
MGC34796	-0.572065	8.0344	-2.88406	0.00515299	0.0938128	-2.26737
KANK1	0.541263	9.06587	2.88283	0.00517118	0.0939907	-2.27041
CRAT	-0.632517	8.01489	-2.88241	0.00517724	0.0939907	-2.27142
ERGIC1	-0.391702	8.44301	-2.88184	0.00518566	0.0939907	-2.27283
EPHB6	0.63749	6.80779	2.88155	0.00519002	0.0939907	-2.27355
C1QC	0.508576	8.66847	2.88133	0.00519321	0.0939907	-2.27408
USP35	-0.474586	9.41394	-2.88051	0.00520537	0.0939907	-2.2761
RTN4RL2	-0.37787	8.41983	-2.8805	0.00520557	0.0939907	-2.27613
KRT32	-0.61017	6.67657	-2.88045	0.00520627	0.0939907	-2.27625
RSU1	0.363481	7.3665	2.8804	0.00520697	0.0939907	-2.27636
ZNF486	-0.50443	6.4989	-2.879	0.00522773	0.0942234	-2.27979
IGF2	-0.622403	8.70187	-2.87887	0.00522971	0.0942234	-2.28012
SPTY2D1	-0.316847	7.32536	-2.87706	0.00525669	0.094546	-2.28456
ADCYAP1R1	-0.480765	6.4605	-2.87692	0.00525875	0.094546	-2.2849
KRT16	1.53533	8.10748	2.87667	0.00526244	0.094546	-2.2855
CFP	0.540023	7.75798	2.87576	0.00527616	0.0947036	-2.28774
SEPT12	-0.396669	6.35257	-2.8752	0.00528457	0.0947657	-2.28912
CYTH1	0.330982	10.1366	2.87458	0.00529384	0.0947857	-2.29063
ZNF799	-0.410853	6.83392	-2.87432	0.00529771	0.0947857	-2.29126
ITGB8	0.934373	7.90046	2.87413	0.00530055	0.0947857	-2.29172
GPR183	0.698815	8.40281	2.87181	0.00533558	0.0952583	-2.2974
LOC101928076	0.630772	8.41108	2.87172	0.00533694	0.0952583	-2.29762
IFRD1	0.607154	9.45921	2.87137	0.00534234	0.0952659	-2.29849
HRASLS2	-1.38972	7.74471	-2.8706	0.00535407	0.0953862	-2.30038
ATG2B	-0.257077	6.7349	-2.86985	0.0053654	0.0954991	-2.3022
RRP36	0.359696	12.2395	2.86783	0.00539628	0.0958874	-2.30715
SMIM22	-1.3174	11.5013	-2.86744	0.0054022	0.0958874	-2.30809
NOVA1	-0.78884	6.42707	-2.86744	0.00540225	0.0958874	-2.3081
KLK5	1.52901	7.07126	2.86502	0.00543938	0.096457	-2.314
HID1	-0.764595	8.19204	-2.86445	0.00544813	0.0964746	-2.31539
DHRS4-AS1	-0.421093	8.50417	-2.8643	0.00545046	0.0964746	-2.31576
LNX1	-0.425283	6.09351	-2.8632	0.00546757	0.0966772	-2.31846
AW149008	0.765429	8.01933	2.86245	0.00547909	0.0966772	-2.32027
GPR171	0.742142	8.28771	2.86205	0.00548535	0.0966772	-2.32126
ZFP62	-0.30915	9.40303	-2.86197	0.00548661	0.0966772	-2.32145
PTX3	0.956148	7.03199	2.86193	0.00548717	0.0966772	-2.32154
MAPK9	-0.344791	6.74916	-2.86082	0.00550446	0.0968775	-2.32425
NT5C	-0.438265	11.4003	-2.86055	0.00550866	0.0968775	-2.32491
FANCG	0.400146	10.2578	2.85967	0.00552246	0.0970245	-2.32707
NABP1	0.366926	7.92364	2.85928	0.00552855	0.0970245	-2.32801
NRTN	0.735599	6.6744	2.85897	0.0055334	0.0970245	-2.32877
CXCR5	0.648867	6.38198	2.85864	0.00553863	0.0970245	-2.32958
CSTB	0.506638	13.6147	2.85762	0.00555467	0.0970245	-2.33207
RAB27B	-0.578254	6.30694	-2.85673	0.00556854	0.0970245	-2.33422
DAPK2	0.567369	8.07866	2.85656	0.00557129	0.0970245	-2.33465
PPAPDC1A	-0.858614	8.42569	-2.85655	0.00557141	0.0970245	-2.33467
GIN1	-0.410397	7.60782	-2.85642	0.00557348	0.0970245	-2.33499
CDCA8	0.611627	10.615	2.8563	0.00557539	0.0970245	-2.33528
AW006621	-0.472176	6.95236	-2.85602	0.00557986	0.0970245	-2.33597
BLOC1S4	-0.523541	9.26883	-2.85585	0.00558253	0.0970245	-2.33638
COPZ2	-0.591696	9.41827	-2.85582	0.00558294	0.0970245	-2.33645
RND1	-0.534613	6.06293	-2.85545	0.00558877	0.0970377	-2.33735
PSMG3-AS1	-0.379007	6.34216	-2.85399	0.00561199	0.0971685	-2.34092
MGC24103	-0.583571	7.11743	-2.85398	0.00561205	0.0971685	-2.34093
ATAD5	0.34393	6.20629	2.85361	0.00561798	0.0971685	-2.34184
HCST	0.681896	11.3784	2.85352	0.00561943	0.0971685	-2.34206
SLC51B	-0.953192	6.19985	-2.8533	0.0056229	0.0971685	-2.34259
MARC2	-0.509837	7.48846	-2.85306	0.00562677	0.0971685	-2.34318
CCDC104	-0.507586	10.6317	-2.85175	0.00564752	0.0974147	-2.34635
SAG	-0.632483	5.34284	-2.85152	0.00565121	0.0974147	-2.34691
IFI30	0.51027	14.5511	2.8508	0.00566274	0.0974409	-2.34867
TRAF5	-0.504673	9.81742	-2.85054	0.0056669	0.0974409	-2.3493
ARL3	-0.419008	9.63296	-2.85047	0.00566801	0.0974409	-2.34947
APH1A	0.374597	8.78533	2.8496	0.00568206	0.0975408	-2.3516
PCNXL4	-0.288702	8.01208	-2.84928	0.00568721	0.0975408	-2.35238
IL2RG	0.523879	7.03532	2.84916	0.00568912	0.0975408	-2.35267
C8orf46	0.875423	6.2724	2.84861	0.00569784	0.097603	-2.35399
COA7	0.362044	8.96464	2.84805	0.00570696	0.0976523	-2.35537
LEO1	-0.465981	9.61096	-2.84758	0.00571457	0.0976523	-2.35651
GLIPR1L2	-0.421327	5.69507	-2.84749	0.00571603	0.0976523	-2.35673
LILRB2	0.563829	8.92196	2.84694	0.00572484	0.0977154	-2.35806
CAMLG	-0.30189	7.30366	-2.8438	0.00577578	0.098418	-2.36569
PERM1	-0.674766	6.42304	-2.84367	0.00577797	0.098418	-2.36601
CBLL1	0.307412	7.41525	2.84345	0.00578143	0.098418	-2.36653
ZNF729	-0.389777	5.92307	-2.84233	0.00579986	0.098644	-2.36927
STXBP1	-0.326711	6.02793	-2.84182	0.0058082	0.0986981	-2.3705
BDKRB1	-0.454636	6.08024	-2.84007	0.00583678	0.0989942	-2.37473
WDR24	-0.479562	8.94324	-2.83989	0.00583987	0.0989942	-2.37518
BAZ1B	0.30854	9.31321	2.83959	0.00584484	0.0989942	-2.37592
UBL3	-0.350277	8.25517	-2.8395	0.00584632	0.0989942	-2.37613
FRYL	-0.317523	7.85598	-2.83793	0.0058721	0.0993397	-2.37992
ARAP2	0.44199	8.59081	2.8376	0.00587767	0.0993397	-2.38074
STMN3	-0.544066	7.97102	-2.83732	0.0058823	0.0993397	-2.38141
CDKN2AIPNL	-0.361598	7.95308	-2.83696	0.00588821	0.0993518	-2.38228
KRT222	-0.562588	5.7647	-2.83475	0.005925	0.0997967	-2.38764
PAPSS1	0.509125	10.0311	2.83475	0.00592501	0.0997967	-2.38764
SLA	0.468353	10.1287	2.83427	0.00593294	0.0998425	-2.38879
CLHC1	-0.387592	6.4041	-2.83327	0.00594975	0.100021	-2.39122
LILRB3	0.553002	9.91107	2.83302	0.00595398	0.100021	-2.39183
UCK2	0.543501	11.0341	2.83212	0.00596905	0.100083	-2.39401
BMPR2	-0.339206	8.0465	-2.83157	0.0059783	0.100083	-2.39534
CHRD	-0.470988	7.05422	-2.83113	0.00598568	0.100083	-2.3964
TTC13	0.396099	8.3029	2.8309	0.00598956	0.100083	-2.39696
DECR2	-0.451284	9.2034	-2.8309	0.00598958	0.100083	-2.39696
IKZF1	0.470117	6.95707	2.83077	0.00599165	0.100083	-2.39726
CXCR3	0.576182	8.93709	2.83057	0.00599513	0.100083	-2.39776
PPP6R2	-0.35077	8.43791	-2.83031	0.00599954	0.100083	-2.39839
PLSCR4	-0.467195	8.80652	-2.82884	0.00602434	0.100244	-2.40194
SSC5D	-0.566574	7.52818	-2.82855	0.00602925	0.100244	-2.40264
AMY1C	1.11898	8.71141	2.82827	0.00603395	0.100244	-2.40331
KIAA0179	0.372322	8.8188	2.82813	0.00603635	0.100244	-2.40365
ZNF596	-0.349816	6.47211	-2.82754	0.00604637	0.100244	-2.40508
EFNA5	0.470906	6.54385	2.82749	0.0060472	0.100244	-2.4052
CXCR2P1	0.799744	7.16084	2.82716	0.00605278	0.100244	-2.40599
SMIM1	-0.694773	7.73124	-2.82714	0.00605312	0.100244	-2.40604
ZNF214	-0.503524	5.65184	-2.82687	0.00605778	0.100244	-2.4067
ETFDH	-0.322461	9.80213	-2.82636	0.00606643	0.100244	-2.40793
TRIM29	1.01113	7.49187	2.82611	0.00607072	0.100244	-2.40854
DNAJC12	-1.30625	7.9588	-2.82572	0.00607734	0.100244	-2.40947
POU2AF1	1.2004	8.84579	2.8255	0.00608109	0.100244	-2.41
SLC35F2	0.432816	7.63671	2.82507	0.00608849	0.100244	-2.41105
LRRC25	0.400555	7.6723	2.82488	0.00609174	0.100244	-2.41151
RBM47	-0.331902	7.52043	-2.82481	0.00609302	0.100244	-2.41169
MPZL2	0.767976	8.5555	2.822	0.00614116	0.100807	-2.41846
COL8A2	-0.726961	8.96926	-2.8219	0.00614285	0.100807	-2.41869
APOBEC3F	0.399099	7.63891	2.82137	0.00615204	0.100807	-2.41998
LPIN1	0.397214	7.72059	2.82107	0.0061572	0.100807	-2.4207
BSN	-0.416586	5.51559	-2.82099	0.00615863	0.100807	-2.4209
PLEKHF1	0.579467	8.06918	2.82098	0.00615883	0.100807	-2.42093
C18orf32	-0.649669	9.06813	-2.81933	0.00618736	0.101138	-2.4249
MYO6	-0.462307	10.0396	-2.8192	0.00618962	0.101138	-2.42521
ANO1	-0.623581	7.40708	-2.81782	0.00621363	0.101443	-2.42854
PTPN6	0.452857	8.13894	2.81382	0.00628378	0.102501	-2.43819
KIAA1257	-0.728706	6.3978	-2.81291	0.00629978	0.102675	-2.44038
APBB2	-0.410841	8.19521	-2.81202	0.0063155	0.102843	-2.44252
KIF4A	0.420764	7.29208	2.81154	0.00632398	0.102894	-2.44367
FMN1	-0.293828	6.80351	-2.80992	0.00635274	0.10326	-2.44757
SIRT3	-0.415521	8.77068	-2.80948	0.00636063	0.10326	-2.44863
IGLL1	0.969579	11.1598	2.80936	0.0063627	0.10326	-2.44891
HCAR1	-0.774014	7.14114	-2.80848	0.00637835	0.103384	-2.45103
CCL19	1.20375	10.4401	2.80833	0.00638111	0.103384	-2.4514
MRC1	0.564109	7.80617	2.80772	0.00639198	0.103388	-2.45286
KLK10	1.14191	6.85687	2.80748	0.00639635	0.103388	-2.45345
ZSCAN29	-0.232492	7.75978	-2.80741	0.00639758	0.103388	-2.45361
RTN2	-0.528404	7.02274	-2.8067	0.00641031	0.103465	-2.45532
PRF1	0.503979	6.16486	2.80639	0.00641583	0.103465	-2.45606
ARL4D	-0.51757	6.72687	-2.80624	0.00641856	0.103465	-2.45642
ARNTL2	0.662988	6.9983	2.80555	0.00643085	0.103551	-2.45807
TEX10	0.465274	10.4481	2.80534	0.00643474	0.103551	-2.45859
SF3A3	0.40381	11.2184	2.80464	0.00644727	0.103666	-2.46026
CD96	0.646417	7.32885	2.80346	0.00646849	0.103727	-2.46308
LGALS2	0.998974	9.43917	2.80344	0.00646887	0.103727	-2.46313
SLC39A7	0.378622	10.0586	2.80239	0.00648792	0.103727	-2.46566
DHX16	0.353886	8.66852	2.80227	0.00649008	0.103727	-2.46594
MSL3P1	0.510203	9.33488	2.80221	0.00649121	0.103727	-2.46609
CECR5	0.354497	10.1819	2.80176	0.0064994	0.103727	-2.46718
ORC6	0.456335	8.3778	2.80138	0.00650635	0.103727	-2.46809
DEK	0.553402	11.7836	2.80137	0.00650648	0.103727	-2.46811
LOC158960	-0.419329	7.72928	-2.80127	0.00650837	0.103727	-2.46836
LAP3	0.412349	12.1757	2.80114	0.00651058	0.103727	-2.46865
ZNF750	0.757831	7.5576	2.80113	0.00651075	0.103727	-2.46867
SPIB	0.65501	6.65107	2.79977	0.00653567	0.103989	-2.47195
EIF5A	0.40577	8.91521	2.79964	0.00653801	0.103989	-2.47226
SLC25A21-AS1	-0.38937	5.66823	-2.79774	0.0065727	0.104454	-2.47681
MAFG-AS1	-0.415238	7.89519	-2.7974	0.00657895	0.104466	-2.47762
BAX	0.251077	9.41532	2.79638	0.00659775	0.104678	-2.48007
DGAT1	-0.456552	8.9579	-2.79502	0.00662291	0.104938	-2.48334
PTPRCAP	0.737921	7.93917	2.7949	0.00662512	0.104938	-2.48363
LOC100129781	-0.483628	6.34638	-2.79313	0.00665784	0.105369	-2.48785
LOC145837	-1.17599	6.73608	-2.79259	0.00666796	0.105397	-2.48916
FOXS1	-0.54652	8.54909	-2.79244	0.00667064	0.105397	-2.4895
C1QBP	0.383332	12.7313	2.79161	0.00668618	0.105556	-2.4915
KCNF1	-0.666074	6.05486	-2.78885	0.00673769	0.10612	-2.49809
APOBEC3C	0.540909	7.26651	2.78885	0.00673776	0.10612	-2.4981
PLEK	0.561601	8.69133	2.78881	0.00673855	0.10612	-2.4982
IL15	0.545034	9.00902	2.78781	0.00675734	0.10625	-2.50059
FUT8-AS1	-0.552174	6.73765	-2.78778	0.00675795	0.10625	-2.50067
CTSC	0.465375	9.08174	2.78579	0.00679536	0.106751	-2.5054
DPY19L1	-0.285675	7.14028	-2.7849	0.00681231	0.106912	-2.50754
MTMR12	0.36156	7.74776	2.78466	0.00681683	0.106912	-2.50811
TSPAN13	-0.760332	9.773	-2.78379	0.00683327	0.107083	-2.51018
PTCD2	-0.279034	5.90508	-2.7825	0.00685798	0.107335	-2.51327
C1orf112	0.513544	9.37768	2.78236	0.00686061	0.107335	-2.5136
TDO2	0.68113	7.43893	2.7797	0.00691149	0.108043	-2.51994
PDE9A	0.544486	6.49876	2.77931	0.006919	0.108072	-2.52087
MNAT1	-0.558611	9.91901	-2.77852	0.00693432	0.108206	-2.52277
BUB1	0.529157	8.24762	2.77824	0.00693956	0.108206	-2.52342
POSTN	-0.763542	11.4362	-2.77785	0.00694708	0.108206	-2.52435
MB21D1	0.45603	7.0315	2.77769	0.00695021	0.108206	-2.52473
IL20RA	-0.847298	6.87544	-2.77642	0.00697472	0.108499	-2.52775
FAM64A	0.624266	8.35908	2.77559	0.00699095	0.108664	-2.52975
SLC35A3	-0.451807	7.8001	-2.77415	0.00701892	0.108922	-2.53317
CHD1L	0.300376	8.67113	2.7737	0.00702774	0.108922	-2.53425
CYB5R2	0.904199	9.89772	2.77361	0.00702936	0.108922	-2.53444
SPATA7	-0.317043	7.67796	-2.77322	0.00703703	0.108922	-2.53538
HINFP	0.277264	7.77994	2.77297	0.00704191	0.108922	-2.53597
TOMM40L	0.375947	9.9246	2.77235	0.00705401	0.108922	-2.53745
RABEP1	-0.497359	8.63851	-2.77231	0.00705479	0.108922	-2.53754
PRSS23	-0.677387	10.3441	-2.772	0.00706102	0.108922	-2.5383
ZNF740	-0.378192	6.68331	-2.7719	0.00706293	0.108922	-2.53853
DHFRL1	-0.337137	7.12212	-2.77182	0.00706449	0.108922	-2.53872
CRYBA2	-0.577539	7.0312	-2.77133	0.00707416	0.108983	-2.53989
LZTFL1	-0.439399	8.01812	-2.77076	0.00708522	0.108983	-2.54123
ARHGEF9	0.385494	6.63204	2.77068	0.00708691	0.108983	-2.54144
UBE2E3	0.557833	9.10071	2.7702	0.00709624	0.108983	-2.54256
RTN4IP1	0.520875	9.82013	2.77017	0.00709695	0.108983	-2.54265
PLEKHF2	-0.654968	11.9633	-2.76824	0.0071349	0.109478	-2.54722
NKG7	0.651779	9.0533	2.76722	0.00715509	0.109651	-2.54964
TPRN	-0.51457	10.8237	-2.76708	0.00715801	0.109651	-2.54999
LSR	0.748041	9.68979	2.76681	0.00716335	0.109651	-2.55063
RBMS1	0.32936	9.19057	2.76631	0.00717329	0.109711	-2.55182
ANKS1A	0.394887	9.74604	2.76603	0.00717875	0.109711	-2.55247
BMS1P20	0.683559	8.07835	2.76507	0.00719783	0.109915	-2.55475
RNF14	-0.31582	8.46662	-2.76355	0.0072283	0.110213	-2.55837
TNFRSF17	1.14605	8.66786	2.76328	0.00723373	0.110213	-2.55901
NDC80	0.613769	9.89573	2.76323	0.00723464	0.110213	-2.55912
NCKAP1L	0.432878	6.26196	2.76279	0.00724362	0.110236	-2.56018
TRPC1	-0.412755	7.1476	-2.76258	0.00724766	0.110236	-2.56066
LAPTM5	0.467763	10.6931	2.7611	0.00727754	0.11044	-2.56419
DSP	0.705086	12.0154	2.761	0.00727958	0.11044	-2.56443
TBX19	0.488227	7.86691	2.76098	0.00727998	0.11044	-2.56447
SLC44A4	-0.975937	6.31423	-2.76027	0.00729424	0.11044	-2.56615
DCXR	-0.546511	10.9974	-2.76001	0.00729955	0.11044	-2.56678
TRIM27	0.427196	10.3402	2.75935	0.00731284	0.11044	-2.56833
HN1L	-0.350111	9.91681	-2.75921	0.00731563	0.11044	-2.56866
CRMP1	-0.399055	6.02497	-2.75913	0.00731733	0.11044	-2.56886
CD3D	0.819421	9.65328	2.75906	0.00731875	0.11044	-2.56903
GNG11	-0.506196	11.3056	-2.75905	0.00731882	0.11044	-2.56903
SRI	-0.374777	8.346	-2.75789	0.0073425	0.11071	-2.5718
TP53BP2	0.538486	9.47701	2.75729	0.00735469	0.11079	-2.57322
RERG	-1.00278	8.77874	-2.75701	0.00736033	0.11079	-2.57388
BTG3	0.548872	8.60801	2.75669	0.0073668	0.11079	-2.57463
COX7A1	-0.64952	10.6834	-2.75649	0.00737092	0.11079	-2.57511
NUAK1	-0.431055	8.23514	-2.75531	0.00739502	0.11087	-2.57791
EMR2	0.39573	7.16077	2.75502	0.00740095	0.11087	-2.5786
HEATR1	0.432027	8.8587	2.75497	0.00740191	0.11087	-2.57871
LYRM9	-0.305565	7.60399	-2.75489	0.00740356	0.11087	-2.5789
ZNF160	-0.328869	7.46966	-2.75472	0.00740709	0.11087	-2.57931
ZNF286A	0.462717	6.17956	2.75425	0.00741677	0.11087	-2.58042
DCTN4	-0.346538	10.2038	-2.75407	0.00742041	0.11087	-2.58084
COL1A2	-0.754277	12.3474	-2.75396	0.00742266	0.11087	-2.5811
SLC9A6	0.396311	8.42217	2.75349	0.0074322	0.110927	-2.5822
RRM2B	-0.37484	7.28712	-2.75298	0.00744268	0.110996	-2.58341
ZNF25	-0.350187	7.85514	-2.75055	0.00749298	0.111571	-2.58918
PTP4A2	-0.332852	10.5691	-2.75048	0.00749429	0.111571	-2.58933
STK39	-0.571221	8.666	-2.75027	0.00749873	0.111571	-2.58984
FAM229B	-0.391393	7.5435	-2.74989	0.00750646	0.111599	-2.59072
CCL8	0.963464	9.74822	2.74657	0.00757574	0.112476	-2.59859
SEPT1	0.543014	5.90791	2.7465	0.00757717	0.112476	-2.59875
LYRM4	0.345747	8.78804	2.74549	0.0075982	0.112666	-2.60112
DYRK4	0.47851	9.61826	2.74532	0.00760175	0.112666	-2.60152
RNF38	0.285279	7.44441	2.744	0.00762956	0.112983	-2.60465
C11orf58	-0.413229	11.0003	-2.74374	0.00763497	0.112983	-2.60525
RTN4	-0.353364	12.1449	-2.7415	0.0076823	0.113583	-2.61054
MYL5	-0.534353	8.55874	-2.74126	0.00768734	0.113583	-2.61111
SMR3A	1.02575	7.70238	2.73962	0.0077222	0.114007	-2.61498
CD1B	0.508892	5.67455	2.73932	0.00772857	0.114007	-2.61568
DSTN	-0.417026	14.2212	-2.73881	0.00773935	0.114007	-2.61688
ZNF676	-0.398512	5.8567	-2.73879	0.0077399	0.114007	-2.61694
PCMTD2	-0.453929	9.16543	-2.73839	0.00774843	0.114045	-2.61788
RNGTT	0.283166	8.5869	2.73784	0.0077602	0.114056	-2.61918
SYTL4	-0.539452	6.77124	-2.7378	0.00776107	0.114056	-2.61928
ZRANB1	-0.29776	7.04869	-2.73744	0.0077687	0.11408	-2.62012
FEM1C	-0.350484	8.07268	-2.73541	0.00781217	0.11463	-2.62489
CAPN6	1.23062	#NAME?	2.73417	0.00786202	0.11484	-2.62637
CERCAM	-0.302887	7.38695	-2.7341	0.00784042	0.11484	-2.62798
CELF4	0.662463	6.03629	2.73359	0.00785131	0.11484	-2.62917
ZNF133	0.331647	9.81822	2.73315	0.00786091	0.11484	-2.63021
ITGBL1	-0.577714	7.78314	-2.73294	0.00786533	0.11484	-2.63069
CDKL3	-0.492995	7.49112	-2.73254	0.00787404	0.11484	-2.63164
CCDC148	-0.419226	5.49905	-2.73218	0.00788186	0.11484	-2.63249
ASPM	0.557241	8.74761	2.73191	0.00788778	0.11484	-2.63313
DNAJC24	-0.316215	7.87905	-2.73166	0.00789315	0.11484	-2.63371
BDP1	-0.384175	7.47181	-2.73152	0.00789617	0.11484	-2.63404
HCK	0.528203	7.35668	2.73149	0.00789676	0.11484	-2.63411
TMEM123	0.589751	11.2076	2.73141	0.00789849	0.11484	-2.63429
RCHY1	-0.298165	8.56411	-2.73102	0.00790711	0.114878	-2.63523
TSPAN6	0.550322	9.08514	2.72995	0.0079304	0.115051	-2.63774
TPPP	-0.627604	6.68566	-2.72992	0.007931	0.115051	-2.63781
GDI1	-0.398632	10.0974	-2.72892	0.00795286	0.11528	-2.64016
TMEM255A	-0.353427	5.70628	-2.72834	0.0079655	0.115376	-2.64152
DEDD	0.408808	8.03499	2.72789	0.00797545	0.115433	-2.64259
CENPA	0.599999	8.55548	2.72648	0.00800634	0.115661	-2.64589
ZFHX4	-0.444296	6.37751	-2.7264	0.00800798	0.115661	-2.64607
SEC14L4	0.607311	6.09968	2.72634	0.00800934	0.115661	-2.64621
FAM73A	-0.298455	6.92341	-2.72498	0.00803941	0.116008	-2.64942
LOC254057	-0.558388	5.65392	-2.72401	0.00806068	0.116227	-2.65168
GPRC5B	0.70375	8.91157	2.72351	0.00807186	0.1163	-2.65286
USP7	-0.351638	8.08236	-2.72307	0.00808154	0.116317	-2.65389
OGN	-0.866479	7.0227	-2.72271	0.00808954	0.116317	-2.65473
CISH	-0.715751	9.54885	-2.72248	0.0080947	0.116317	-2.65528
COL6A6	0.563822	5.97047	2.72236	0.00809736	0.116317	-2.65556
C10orf32	-0.464755	10.2702	-2.72146	0.00811729	0.116516	-2.65766
DPY19L4	-0.407075	8.78018	-2.72103	0.00812691	0.116567	-2.65867
NUDT9	-0.363117	10.7169	-2.72053	0.00813809	0.116623	-2.65985
ZFAS1	-0.351882	9.68639	-2.72031	0.00814302	0.116623	-2.66037
TIMM13	-0.359933	9.58423	-2.71991	0.00815188	0.116663	-2.6613
C2orf27A	-0.38873	6.68489	-2.71919	0.00816793	0.116805	-2.66298
FNIP1	-0.273387	5.8271	-2.71877	0.00817752	0.116855	-2.66398
MSN	0.477496	10.7102	2.71789	0.00819726	0.117049	-2.66604
TRIM69	0.315601	8.27687	2.71644	0.00822979	0.117426	-2.66943
MGMT	-0.395871	9.76256	-2.71595	0.00824079	0.117496	-2.67057
C20orf195	-0.435165	6.44849	-2.71538	0.00825367	0.117592	-2.6719
VTCN1	1.38555	10.3199	2.71499	0.00826256	0.117612	-2.67283
REEP3	-0.296299	8.06464	-2.71477	0.00826742	0.117612	-2.67333
NR4A2	-0.475094	6.57947	-2.71436	0.00827675	0.117658	-2.67429
UBXN2A	0.314729	6.76691	2.71378	0.00828992	0.117757	-2.67565
MIIP	0.382108	10.5049	2.71323	0.00830238	0.117766	-2.67693
KRT37	-0.513587	5.12956	-2.71321	0.00830286	0.117766	-2.67698
CHST6	0.644925	8.41925	2.71225	0.00832469	0.117989	-2.67923
CLK4	-0.373716	8.20873	-2.71187	0.0083335	0.118026	-2.68013
TAP2	0.305571	6.70139	2.71037	0.00836764	0.118342	-2.68362
UEVLD	-0.268398	6.77107	-2.71011	0.00837361	0.118342	-2.68423
C1orf198	0.472158	11.7177	2.71008	0.0083744	0.118342	-2.68431
DEF6	0.354157	7.97367	2.70928	0.00839262	0.118512	-2.68617
CUL1	0.334466	9.39952	2.7089	0.00840147	0.11855	-2.68707
HPGD	-1.01959	6.49369	-2.70832	0.00841462	0.118606	-2.68841
TTC18	-0.573698	6.69216	-2.70813	0.00841898	0.118606	-2.68885
TCTN1	-0.445591	9.15479	-2.70779	0.00842698	0.118606	-2.68966
LINC00312	-0.44315	6.42377	-2.70694	0.00844644	0.118606	-2.69163
KRT19P2	-0.799941	8.23414	-2.70693	0.00844679	0.118606	-2.69167
WDR46	0.347718	7.6794	2.70687	0.00844821	0.118606	-2.69181
THBS2	-0.703984	10.0255	-2.70675	0.00845078	0.118606	-2.69207
CCDC102A	0.452871	8.37412	2.70637	0.00845961	0.118606	-2.69296
ARID2	-0.313578	7.25134	-2.7063	0.00846125	0.118606	-2.69313
RPA2	0.318387	10.692	2.70502	0.00849094	0.118613	-2.69612
SMOC1	0.729184	6.7827	2.70487	0.00849449	0.118613	-2.69648
ZNF175	-0.342367	6.37427	-2.70485	0.00849479	0.118613	-2.69651
MED9	0.25562	8.51695	2.70478	0.00849641	0.118613	-2.69667
BOD1L1	-0.27064	7.56194	-2.70445	0.00850415	0.118613	-2.69745
THBS4	-1.06576	9.28905	-2.70362	0.0085235	0.118613	-2.69939
CPNE2	0.431517	8.37041	2.70354	0.00852539	0.118613	-2.69958
TEKT5	-0.72568	6.45629	-2.70336	0.00852943	0.118613	-2.69998
SCAF11	-0.294017	10.1046	-2.70299	0.00853809	0.118613	-2.70085
MCM4	0.574483	8.6119	2.70294	0.00853942	0.118613	-2.70098
POLR2D	0.325891	8.0352	2.70276	0.00854354	0.118613	-2.7014
ZDHHC11	-0.590271	7.35415	-2.70243	0.00855123	0.118613	-2.70216
C4orf32	-0.646028	9.41888	-2.70233	0.0085536	0.118613	-2.7024
ZBED6CL	0.42963	9.31891	2.70209	0.00855925	0.118613	-2.70296
ATG14	-0.262163	6.3529	-2.70206	0.00855979	0.118613	-2.70302
RGAG4	-0.435979	6.93412	-2.70202	0.00856088	0.118613	-2.70313
NLRP12	-0.396323	5.6472	-2.70022	0.00860299	0.118993	-2.70732
GINS4	0.511205	7.85626	2.70013	0.00860495	0.118993	-2.70751
DNAJC17	-0.302578	7.26804	-2.69972	0.00861472	0.118993	-2.70848
CYP4Z2P	-0.714112	5.58951	-2.69925	0.00862568	0.118993	-2.70957
ZNF264	-0.469977	9.30494	-2.69911	0.00862909	0.118993	-2.7099
PIGV	-0.332881	8.60364	-2.69908	0.00862981	0.118993	-2.70997
SLC18A3	-0.592893	8.07935	-2.69885	0.00863523	0.118993	-2.71051
TLR1	0.470916	9.36874	2.69873	0.00863808	0.118993	-2.71079
TMEM158	0.547451	11.752	2.69831	0.00864797	0.11902	-2.71177
FLJ20021	-0.275525	9.27572	-2.69811	0.00865249	0.11902	-2.71222
CD163	0.519787	11.6487	2.69735	0.00867052	0.119099	-2.71399
COQ7	-0.360768	8.09293	-2.69716	0.00867515	0.119099	-2.71445
C1QTNF5	-0.544457	9.80222	-2.69688	0.00868178	0.119099	-2.7151
LY75	0.537838	7.70529	2.69682	0.00868312	0.119099	-2.71523
RPN1	0.408143	10.0967	2.69514	0.00872302	0.119509	-2.71915
DCPS	0.341555	10.0062	2.69503	0.00872551	0.119509	-2.71939
DDX11L2	-0.422198	6.75051	-2.69426	0.00874384	0.119618	-2.72118
LIMK2	0.415054	8.65653	2.69412	0.00874717	0.119618	-2.72151
PPP1R18	0.342412	9.33146	2.69379	0.0087552	0.119618	-2.72229
HIST1H2AH	-0.722474	12.933	-2.69365	0.00875848	0.119618	-2.72261
RAB7B	0.550718	8.06635	2.69282	0.00877836	0.119804	-2.72455
ARHGAP32	-0.389472	6.70877	-2.69223	0.00879247	0.119911	-2.72592
CCL4	0.649402	10.7196	2.69057	0.00883229	0.120316	-2.72977
HTRA3	-0.701488	9.1732	-2.69046	0.00883473	0.120316	-2.73001
RAMP1	-1.01766	10.4797	-2.68907	0.00886828	0.120687	-2.73324
ILF2	0.449016	13.3824	2.68838	0.00888505	0.120829	-2.73485
STOML2	0.386254	9.5312	2.68759	0.00890411	0.121002	-2.73668
MAGEL2	-0.304828	6.78538	-2.68585	0.00894644	0.121491	-2.74073
PLIN5	-0.487288	5.99113	-2.68512	0.00896403	0.121536	-2.74241
MID1	0.488835	6.52486	2.68494	0.0089686	0.121536	-2.74284
POLR1C	0.352656	9.85312	2.6845	0.00897917	0.121536	-2.74385
KCTD21	-0.263618	6.74641	-2.68444	0.00898059	0.121536	-2.74398
C10orf54	0.417761	8.30083	2.68441	0.00898147	0.121536	-2.74406
WDR35	-0.417053	7.52981	-2.68415	0.00898781	0.121536	-2.74467
ZNF620	-0.734214	6.07146	-2.68301	0.00901579	0.121802	-2.74732
UBTD2	-0.319987	8.82708	-2.68282	0.00902021	0.121802	-2.74774
CCL7	1.14911	6.73123	2.68236	0.00903157	0.121869	-2.74881
CD40LG	0.523193	6.20221	2.67973	0.00909627	0.12261	-2.7549
TES	0.456597	8.30614	2.6796	0.0090995	0.12261	-2.7552
FAM20A	0.539883	7.72425	2.67935	0.0091057	0.12261	-2.75578
SPDEF	-1.42018	9.25903	-2.67899	0.00911465	0.122644	-2.75662
CCDC153	-0.614081	7.18691	-2.67828	0.00913226	0.122716	-2.75826
MTMR9	-0.354332	6.99721	-2.67825	0.00913286	0.122716	-2.75832
GSTO2	-0.856431	7.89752	-2.67765	0.00914777	0.12283	-2.75971
BUB1B	0.395702	8.02879	2.6773	0.00915654	0.122862	-2.76053
TRAF1	0.463295	7.48184	2.67622	0.00918337	0.123136	-2.76302
SLC7A8	-0.563199	7.21954	-2.67513	0.00921051	0.123413	-2.76554
CPSF6	0.230864	8.50425	2.6748	0.00921895	0.12344	-2.76632
ERLIN2	-0.415116	7.60194	-2.6737	0.00924641	0.123721	-2.76886
PI4K2B	0.379042	8.88798	2.67223	0.00928332	0.124092	-2.77225
C17orf74	-0.365469	7.36867	-2.67208	0.00928716	0.124092	-2.77261
EMX2OS	-0.505302	6.14644	-2.67079	0.00931969	0.124423	-2.77559
MUC5AC	-0.334854	6.43067	-2.67058	0.00932487	0.124423	-2.77606
CTSG	-0.925798	8.75273	-2.66956	0.00935074	0.124678	-2.77842
ABCC11	-1.3534	6.85855	-2.66914	0.00936136	0.124678	-2.77939
LGALSL	0.476174	9.82983	2.66905	0.00936353	0.124678	-2.77959
SIGLEC15	-0.518455	7.95407	-2.66811	0.00938737	0.124908	-2.78175
USP1	0.421039	11.8905	2.66783	0.00939453	0.124917	-2.7824
HEBP1	-0.449487	12.5576	-2.66683	0.00942014	0.12517	-2.78472
FAM122A	0.265213	8.53276	2.66566	0.0094499	0.125478	-2.78741
GHR	-0.550508	6.25037	-2.66536	0.00945772	0.125495	-2.78812
DISP2	-0.603454	7.59154	-2.66437	0.00948302	0.125744	-2.79039
XPO5	0.304356	7.01056	2.66373	0.00949935	0.125873	-2.79186
OCEL1	-0.454692	8.52883	-2.66241	0.00953335	0.126236	-2.7949
GDI2	0.365644	11.0366	2.66166	0.00955269	0.126405	-2.79663
EPRS	0.415415	12.233	2.66118	0.00956505	0.126481	-2.79773
ZNF876P	-0.459975	5.9788	-2.66064	0.00957909	0.126492	-2.79898
TMEM38A	0.507609	7.68541	2.66064	0.00957913	0.126492	-2.79898
C19orf12	0.273709	8.6097	2.66031	0.00958777	0.126519	-2.79975
ZC2HC1C	-0.329418	6.34423	-2.65963	0.00960517	0.126661	-2.8013
RBKS	-0.492677	9.19928	-2.65928	0.00961425	0.126694	-2.8021
LINC00950	-0.389835	5.4828	-2.65795	0.00964887	0.127062	-2.80516
SSH3	-0.49079	7.58384	-2.65717	0.00966941	0.127245	-2.80697
TMBIM4	-0.522765	10.9767	-2.65617	0.00969535	0.127485	-2.80926
GPER1	-0.646658	7.32816	-2.65571	0.00970747	0.127485	-2.81032
NECAP2	0.242246	10.4574	2.6555	0.00971298	0.127485	-2.8108
RAB22A	-0.355441	9.34134	-2.6554	0.00971555	0.127485	-2.81103
PSTPIP1	0.473656	8.47997	2.6552	0.00972097	0.127485	-2.8115
C15orf38-AP3S2	-0.31658	5.33896	-2.65473	0.0097332	0.127517	-2.81257
KRT13	0.737115	6.58931	2.6546	0.00973672	0.127517	-2.81288
CMYA5	-0.546504	6.41856	-2.65413	0.00974896	0.12759	-2.81395
RGS5	-0.672411	9.33805	-2.65323	0.00977261	0.127812	-2.81601
CEBPB	0.495664	12.2044	2.65231	0.00979696	0.128043	-2.81813
SNHG1	0.424622	10.9218	2.65177	0.00981121	0.128064	-2.81937
IL2RA	0.449575	6.525	2.65174	0.00981195	0.128064	-2.81943
PDGFA	-0.402223	7.79656	-2.65087	0.00983507	0.128223	-2.82144
HNRNPL	0.269691	9.80244	2.65056	0.00984336	0.128223	-2.82216
MAOA	-0.666268	7.76673	-2.65053	0.00984423	0.128223	-2.82223
SLMAP	-0.291713	9.2458	-2.64864	0.00989429	0.128751	-2.82655
BCL2	-0.560045	8.45003	-2.6485	0.00989821	0.128751	-2.82689
CERS4	-0.703454	8.20037	-2.64752	0.00992417	0.129001	-2.82912
PRPH	-0.371665	6.70339	-2.64703	0.00993751	0.129086	-2.83026
ZNF492	-0.475724	7.98349	-2.64654	0.00995056	0.129115	-2.83138
TMEM87B	-0.293997	7.45916	-2.6464	0.00995429	0.129115	-2.8317
STMN2	-0.733767	7.35124	-2.64605	0.00996366	0.129115	-2.8325
PTPRT	-0.843668	6.21574	-2.64594	0.00996671	0.129115	-2.83276
IER5L	-0.328181	10.9331	-2.64547	0.0099793	0.129191	-2.83383
NDUFB10	-0.374229	12.7825	-2.64506	0.00999036	0.129247	-2.83477
FCRL5	0.519351	6.04103	2.64444	0.0100069	0.129312	-2.83618
ZDHHC18	0.33072	6.42313	2.64437	0.0100089	0.129312	-2.83635
BRWD1	-0.330969	7.36157	-2.64375	0.0100256	0.129439	-2.83777
P2RY8	0.608085	7.5571	2.64247	0.01006	0.129797	-2.84069
SPATA4	-0.456617	5.51401	-2.64177	0.0100792	0.12994	-2.84231
LYSMD3	-0.351737	6.79733	-2.64136	0.0100902	0.12994	-2.84324
GFI1	0.400809	5.97687	2.64131	0.0100915	0.12994	-2.84335
EMP2	-0.545279	11.4784	-2.64096	0.010101	0.129975	-2.84414
PNP	0.449657	12.3328	2.64034	0.010118	0.130106	-2.84557
TMSB15A	1.21444	9.45472	2.64007	0.0101254	0.130114	-2.8462
CLCN4	0.438123	6.09205	2.63772	0.0101894	0.130741	-2.85156
SLU7	-0.275352	10.3084	-2.63702	0.0102086	0.130741	-2.85316
PLAC8	0.567332	6.93255	2.63696	0.0102104	0.130741	-2.85331
RIPK2	0.433239	10.2126	2.63691	0.0102118	0.130741	-2.85342
PTGR2	-0.362828	7.24957	-2.63675	0.0102159	0.130741	-2.85377
EMILIN2	0.441952	10.8321	2.63647	0.0102238	0.130741	-2.85443
FUT4	0.37383	7.26381	2.63573	0.010244	0.130741	-2.8561
WWC2	-0.400518	6.31362	-2.63528	0.0102566	0.130741	-2.85715
LRRC42	0.298595	8.94876	2.63512	0.0102608	0.130741	-2.8575
ZNF75A	-0.302469	8.31739	-2.63473	0.0102717	0.130741	-2.8584
RBM41	0.255156	7.801	2.63469	0.0102728	0.130741	-2.85849
ALAS1	0.360267	8.09218	2.63427	0.0102842	0.130741	-2.85944
TRIM36	-0.665675	6.50711	-2.63395	0.0102932	0.130741	-2.86018
ZMAT1	-0.400625	6.74346	-2.63379	0.0102976	0.130741	-2.86055
TMEM129	-0.442313	10.3501	-2.63345	0.010307	0.130741	-2.86131
CC2D2A	-0.28845	6.10024	-2.63307	0.0103175	0.130741	-2.86219
CD6	0.577508	8.25832	2.63281	0.0103247	0.130741	-2.86277
IMPACT	-0.386073	9.08651	-2.63278	0.0103257	0.130741	-2.86286
PSMC4	0.39065	9.83681	2.63274	0.0103266	0.130741	-2.86294
ARSG	-0.446705	6.53295	-2.63266	0.0103288	0.130741	-2.86312
ROGDI	-0.373661	7.24447	-2.63266	0.0103289	0.130741	-2.86313
CAGE1	0.557474	5.38779	2.63237	0.0103369	0.130741	-2.86378
HIST1H2AK	-0.57878	11.7579	-2.63215	0.0103432	0.130741	-2.8643
TOM1L1	-0.55159	8.35893	-2.63214	0.0103432	0.130741	-2.8643
MYO1B	-0.341402	7.33085	-2.63171	0.0103552	0.130741	-2.86529
ERCC6L	0.384441	6.72224	2.63158	0.0103589	0.130741	-2.86559
KIAA1432	0.291567	6.74373	2.63145	0.0103626	0.130741	-2.86589
EPSTI1	0.409128	7.52832	2.63104	0.0103738	0.130741	-2.86681
SMAGP	0.38908	7.2679	2.63086	0.0103788	0.130741	-2.86722
YTHDC2	-0.306257	7.98757	-2.63085	0.0103792	0.130741	-2.86725
C1orf226	-0.478101	7.11415	-2.63005	0.0104015	0.130936	-2.86908
PRKD1	-0.355971	7.02849	-2.62961	0.0104137	0.130948	-2.87008
SPEF2	-0.385524	6.40985	-2.62953	0.0104161	0.130948	-2.87027
FAM13B	-0.284451	8.19025	-2.62883	0.0104356	0.131077	-2.87187
LEMD1	1.41938	6.80059	2.62867	0.0104402	0.131077	-2.87223
CD27	0.760287	8.86236	2.62841	0.0104473	0.131081	-2.87281
DCLK1	-0.50266	6.46086	-2.62764	0.0104688	0.131259	-2.87456
APOD	-1.1578	7.49363	-2.62741	0.0104752	0.131259	-2.87508
ICAM4	0.535403	6.2106	2.62699	0.0104872	0.131323	-2.87605
COL5A2	-0.591071	11.6275	-2.62628	0.0105071	0.131486	-2.87767
CALCOCO2	-0.300017	7.72355	-2.6246	0.0105545	0.131994	-2.88149
C1QB	0.521521	13.0635	2.62417	0.0105666	0.132058	-2.88246
EFCAB4A	-0.67786	11.6914	-2.6236	0.0105827	0.132097	-2.88376
KRT6B	1.87985	9.13121	2.62358	0.0105835	0.132097	-2.88383
CCSER2	0.223401	8.54597	2.62294	0.0106016	0.132127	-2.88528
SPINK4	-0.67755	5.40837	-2.62271	0.0106082	0.132127	-2.88581
NPM2	0.350259	6.70184	2.62253	0.0106132	0.132127	-2.8862
SLC25A25	-0.352427	9.3239	-2.62252	0.0106135	0.132127	-2.88623
AFG3L2	0.424539	8.01315	2.62184	0.0106329	0.132282	-2.88778
NAA50	0.323663	10.0879	2.62136	0.0106464	0.132285	-2.88886
SPARCL1	-0.589948	12.2834	-2.62134	0.0106469	0.132285	-2.8889
MPZL1	0.432484	9.4288	2.62103	0.010656	0.132312	-2.88963
TMSB15B	0.922231	9.64586	2.61923	0.0107073	0.132828	-2.8937
C15orf65	-0.48381	7.2067	-2.61909	0.0107115	0.132828	-2.89404
SOX11	1.09486	8.22191	2.6179	0.0107456	0.133123	-2.89674
IL18BP	0.388324	6.69931	2.61766	0.0107524	0.133123	-2.89728
MSANTD3	0.391744	8.17211	2.61753	0.0107561	0.133123	-2.89757
TMEM181	-0.347672	9.16834	-2.61692	0.0107736	0.133253	-2.89895
RDX	0.354239	8.7926	2.61625	0.0107929	0.133405	-2.90047
INA	0.448679	6.43334	2.61577	0.010807	0.133422	-2.90158
LRP4	-0.546645	6.71492	-2.61573	0.0108082	0.133422	-2.90167
PPM1J	-0.629629	7.89931	-2.61488	0.0108327	0.133638	-2.90359
ETV1	-0.391484	6.42074	-2.6142	0.0108522	0.133793	-2.90513
ZNF683	0.699226	8.76648	2.61346	0.0108737	0.133888	-2.9068
EIF4B	-0.278325	9.18283	-2.61346	0.0108739	0.133888	-2.90683
CCDC159	-0.367901	6.71668	-2.6128	0.010893	0.134036	-2.90831
C16orf72	-0.308323	10.1719	-2.61211	0.0109129	0.134196	-2.90987
FAH	-0.606908	9.53081	-2.61187	0.0109202	0.134198	-2.91043
ST8SIA1	0.555471	7.22611	2.61109	0.0109427	0.134389	-2.91218
RGL3	-0.62321	6.55419	-2.60955	0.010988	0.134728	-2.91569
FAM86EP	-0.382898	9.76483	-2.60952	0.0109889	0.134728	-2.91575
RFC4	0.416222	10.5788	2.6093	0.0109953	0.134728	-2.91625
CCL21	0.630328	7.18884	2.60919	0.0109985	0.134728	-2.9165
SMN2	-0.330153	6.02704	-2.60859	0.0110161	0.134858	-2.91786
TNFRSF9	0.405471	6.11588	2.60787	0.0110373	0.135021	-2.91949
HSPA9	-0.347046	11.3476	-2.60766	0.0110436	0.135021	-2.91997
IL15RA	0.33898	7.58936	2.60668	0.0110723	0.135286	-2.92217
TWSG1	-0.583884	8.49657	-2.60601	0.0110923	0.135443	-2.9237
TMEM161B	-0.366371	8.77821	-2.60553	0.0111065	0.13545	-2.9248
ASAH1	-0.372993	10.0972	-2.60551	0.011107	0.13545	-2.92483
KCNN3	0.470156	6.05492	2.6047	0.011131	0.135656	-2.92666
CASKIN2	-0.600116	7.33934	-2.6037	0.0111606	0.13593	-2.92892
ZFYVE16	-0.328275	8.26431	-2.60307	0.0111796	0.136058	-2.93036
GLI1	-0.458236	6.19237	-2.60287	0.0111854	0.136058	-2.9308
MYO1G	0.461544	7.11546	2.60263	0.0111927	0.136058	-2.93135
HSPA14	0.308136	8.24847	2.60227	0.0112034	0.136058	-2.93216
TCEA2	-0.459812	7.73228	-2.60216	0.0112067	0.136058	-2.93241
SH2D1B	0.380921	#NAME?	2.60076	0.0112766	0.136734	-2.93355
ANKRD27	0.32824	7.58485	2.60092	0.0112438	0.136422	-2.93522
KLRG2	0.813054	7.69004	2.59943	0.0112884	0.13679	-2.93858
RHBDL3	-0.493072	5.61125	-2.59896	0.0113025	0.13679	-2.93964
CTPS1	0.527645	10.1621	2.59895	0.0113027	0.13679	-2.93965
CD247	0.644385	8.25427	2.59859	0.0113137	0.136837	-2.94048
SEPT6	0.388513	7.57431	2.59689	0.0113649	0.137326	-2.94431
PHF23	0.21459	8.20861	2.59677	0.0113685	0.137326	-2.94458
PJA2	-0.296915	9.70442	-2.59613	0.0113878	0.137472	-2.94602
TMPRSS13	0.45226	7.03757	2.59577	0.0113989	0.13752	-2.94685
ERBB4	-0.718316	6.22505	-2.59265	0.0114937	0.138517	-2.95387
CPNE5	0.862033	9.22458	2.59258	0.011496	0.138517	-2.95404
C16orf80	0.301928	9.57186	2.59191	0.0115164	0.138675	-2.95554
PRRT3	-0.53486	9.15071	-2.59017	0.0115698	0.139164	-2.95947
MRPS36	-0.478704	11.4239	-2.59011	0.0115716	0.139164	-2.9596
MYT1	-0.577066	5.53132	-2.58915	0.011601	0.139431	-2.96175
EFCC1	-0.597527	6.33443	-2.58886	0.0116099	0.139451	-2.96241
RBM11	-0.69448	6.47113	-2.5885	0.0116211	0.139497	-2.96322
NEK9	-0.329556	10.0257	-2.58774	0.0116445	0.139547	-2.96493
MTAP	0.361885	7.12671	2.58751	0.0116518	0.139547	-2.96546
EPB41L4A-AS1	-0.410853	11.0338	-2.58747	0.011653	0.139547	-2.96554
LILRB1	0.403612	7.34079	2.58742	0.0116544	0.139547	-2.96565
BLVRA	-0.533165	13.3985	-2.58705	0.0116659	0.139596	-2.96648
LTC4S	-0.461273	7.61095	-2.5846	0.0117422	0.140253	-2.97201
RNF8	0.237086	6.61135	2.58459	0.0117424	0.140253	-2.97202
RMND5B	-0.371412	9.15927	-2.58458	0.0117427	0.140253	-2.97205
ZCCHC24	-0.550951	8.54446	-2.58389	0.0117641	0.140397	-2.97359
KIAA0125	0.748945	7.05257	2.58372	0.0117694	0.140397	-2.97397
PAX2	-0.414772	5.31248	-2.58341	0.0117792	0.140425	-2.97467
SCPEP1	0.39193	9.3092	2.58318	0.0117865	0.140425	-2.9752
AXIN2	-0.313584	5.89357	-2.5828	0.0117983	0.140448	-2.97605
CCDC77	0.502621	9.62167	2.58264	0.0118031	0.140448	-2.9764
CCDC50	0.325444	8.81245	2.58192	0.0118259	0.140632	-2.97803
LPPR2	-0.376847	6.68868	-2.58135	0.0118437	0.140757	-2.97931
CCHCR1	0.30297	8.44515	2.57995	0.0118877	0.141041	-2.98244
STK40	0.277929	11.701	2.57963	0.0118978	0.141041	-2.98316
BDKRB2	-0.511844	8.28102	-2.57963	0.0118978	0.141041	-2.98317
FLJ32255	0.430754	6.68848	2.57954	0.0119004	0.141041	-2.98335
VCP	0.289354	12.2333	2.57941	0.0119045	0.141041	-2.98365
ZNF880	-0.4752	7.04883	-2.57698	0.0119815	0.141865	-2.9891
LOC100509780	-0.3271	5.42108	-2.57656	0.011995	0.141868	-2.99006
BOD1	-0.332395	10.3169	-2.57651	0.0119966	0.141868	-2.99017
ARMC5	-0.29309	9.95956	-2.5751	0.0120413	0.142176	-2.99333
FKBP11	0.581733	11.1045	2.57448	0.0120612	0.142176	-2.99472
TMPRSS6	-0.590654	5.97638	-2.5743	0.0120668	0.142176	-2.99511
CAPN10	-0.211205	8.1377	-2.57425	0.0120685	0.142176	-2.99524
CHCHD5	-0.413138	9.0865	-2.57424	0.0120688	0.142176	-2.99526
ROPN1L	-0.546085	6.21054	-2.57352	0.0120918	0.142176	-2.99687
TBC1D22B	0.292588	6.58393	2.57331	0.0120985	0.142176	-2.99734
FAN1	-0.366447	9.4849	-2.57311	0.012105	0.142176	-2.99779
CHID1	-0.345512	10.2772	-2.57306	0.0121064	0.142176	-2.99789
KCTD3	-0.391433	9.52419	-2.57302	0.0121077	0.142176	-2.99798
PURA	-0.289663	10.2843	-2.573	0.0121083	0.142176	-2.99803
FKBP3	-0.447602	11.9563	-2.57281	0.0121145	0.142176	-2.99846
CLEC4E	0.60479	6.90915	2.57266	0.0121192	0.142176	-2.99879
KIF1A	1.14375	6.76894	2.57224	0.0121328	0.142198	-2.99974
HLA-A	0.410479	14.1305	2.57214	0.012136	0.142198	-2.99996
DMRTC1	-0.465139	5.95074	-2.5713	0.0121628	0.142282	-3.00183
HSPA1A	-0.553917	12.9574	-2.57111	0.0121691	0.142282	-3.00227
SFRP1	1.38816	10.0285	2.57104	0.0121714	0.142282	-3.00242
CD82	0.565031	9.61194	2.57099	0.0121729	0.142282	-3.00253
PHOSPHO2	-0.539102	9.09492	-2.57052	0.0121881	0.142373	-3.00359
MASTL	0.310818	6.52252	2.56996	0.012206	0.142474	-3.00483
TCEA3	-0.664751	9.60243	-2.56942	0.0122234	0.142474	-3.00604
GRHL3	0.591836	6.71997	2.56916	0.0122318	0.142474	-3.00662
YPEL2	-0.521465	8.29939	-2.56909	0.0122342	0.142474	-3.00679
SULT2B1	-0.684239	6.73209	-2.56891	0.0122399	0.142474	-3.00718
TMEM144	-0.42257	7.33637	-2.56887	0.0122414	0.142474	-3.00729
CACNA1D	-0.372352	5.40625	-2.56863	0.012249	0.142476	-3.00781
HSPB1	-0.567744	11.434	-2.56605	0.0123328	0.143246	-3.01358
ASGR1	0.367691	8.81394	2.56573	0.0123433	0.143246	-3.0143
S100A11	0.536999	11.6588	2.56565	0.0123459	0.143246	-3.01448
C12orf49	0.270328	7.48762	2.56558	0.0123479	0.143246	-3.01462
LY6H	-0.404592	5.78532	-2.56544	0.0123526	0.143246	-3.01494
P4HTM	-0.555372	8.20739	-2.5641	0.0123963	0.143665	-3.01793
AI348471	0.318682	7.54243	2.56369	0.0124097	0.143733	-3.01885
TCF7L1	0.81285	7.54936	2.56327	0.0124235	0.143802	-3.01979
DNAJC9	0.394694	11.5426	2.56292	0.0124349	0.143802	-3.02056
CPT1A	-0.39467	6.70756	-2.56282	0.0124382	0.143802	-3.02079
PDXK	0.308939	8.9869	2.56205	0.0124635	0.144008	-3.02251
AOAH	0.413078	6.85236	2.56117	0.0124925	0.144255	-3.02447
GNA15	0.36371	6.36776	2.56074	0.0125069	0.144334	-3.02545
CANT1	-0.434803	6.90926	-2.55982	0.0125372	0.144414	-3.0275
PARVA	-0.35569	9.89298	-2.55975	0.0125393	0.144414	-3.02764
PDSS1	0.435601	7.96371	2.5595	0.0125477	0.144414	-3.0282
RNASEL	-0.345942	8.40322	-2.55947	0.0125485	0.144414	-3.02826
C8orf13	-0.523115	6.29823	-2.55939	0.0125515	0.144414	-3.02846
GPR98	-0.840171	6.88694	-2.55817	0.0125916	0.144677	-3.03116
RPUSD3	0.399358	8.63359	2.55815	0.0125923	0.144677	-3.03121
SPTSSB	-0.881764	6.03996	-2.55779	0.0126043	0.144677	-3.03202
ACTR10	-0.301092	8.74889	-2.55778	0.0126046	0.144677	-3.03203
M6PR	0.306819	8.80348	2.55736	0.0126186	0.144751	-3.03298
CYSTM1	-0.404261	11.068	-2.55678	0.0126381	0.144887	-3.03428
GIMAP6	0.44217	8.7191	2.55639	0.012651	0.144949	-3.03515
CTAGE7P	-0.388702	7.70556	-2.5559	0.0126674	0.144973	-3.03624
GALNT6	-0.803547	9.39748	-2.55587	0.0126683	0.144973	-3.0363
RPL36AP40	-0.446393	12.5369	-2.55508	0.0126947	0.145111	-3.03806
CGA	-1.05285	5.87982	-2.55505	0.0126955	0.145111	-3.03811
SPATA17	-0.547489	6.62578	-2.55436	0.0127186	0.145255	-3.03965
F2RL1	-0.541912	6.98911	-2.55422	0.0127233	0.145255	-3.03996
PLD1	0.321814	6.40807	2.55363	0.012743	0.145394	-3.04128
GPX4	-0.412407	12.5671	-2.5533	0.0127543	0.145417	-3.04202
SCNM1	0.409841	10.9609	2.55312	0.0127602	0.145417	-3.04242
YBX1	0.435793	11.3831	2.55226	0.012789	0.145586	-3.04432
PPP6R3	-0.264392	10.1452	-2.55223	0.0127903	0.145586	-3.04441
BIK	-0.783825	9.10729	-2.55183	0.0128038	0.145652	-3.0453
FAM86A	-0.329075	7.84251	-2.55157	0.0128126	0.145666	-3.04588
SERGEF	-0.465876	10.1319	-2.55073	0.0128408	0.145828	-3.04774
PCGF3	-0.319142	7.49556	-2.5506	0.0128452	0.145828	-3.04803
RAB11FIP3	-0.518069	9.63238	-2.55046	0.0128497	0.145828	-3.04833
HJURP	0.489524	9.74737	2.54994	0.0128675	0.145866	-3.0495
ZNF706	-0.376102	8.94098	-2.54991	0.0128683	0.145866	-3.04955
ATG16L2	-0.41654	9.23988	-2.54832	0.0129223	0.146391	-3.05309
RAC2	0.422527	9.32625	2.54585	0.0130066	0.147259	-3.05859
MED13L	-0.377166	9.59381	-2.54537	0.0130227	0.147355	-3.05964
SSTR2	-0.698248	6.78407	-2.54427	0.0130604	0.147614	-3.06208
HGF	-0.321966	5.9853	-2.54415	0.0130647	0.147614	-3.06236
TMC5	-1.12291	6.74181	-2.54403	0.0130688	0.147614	-3.06262
APPL2	-0.36742	7.13111	-2.54363	0.0130826	0.147683	-3.06352
AGTR1	-0.733589	5.87442	-2.542	0.0131384	0.148226	-3.06712
SYDE2	-0.490364	6.23309	-2.54177	0.0131466	0.14823	-3.06764
GLS2	-0.364893	5.54197	-2.54094	0.0131753	0.148466	-3.06948
TMEM187	-0.447829	9.94465	-2.54068	0.0131843	0.14848	-3.07006
DACT1	-0.512052	8.24577	-2.53996	0.0132089	0.14867	-3.07164
OMD	-0.653037	6.61886	-2.53952	0.0132244	0.148757	-3.07262
GTPBP2	0.243868	7.55911	2.53925	0.0132338	0.148775	-3.07323
PAFAH1B1	0.248871	10.0194	2.53741	0.0132977	0.149292	-3.0773
MRAS	0.526666	9.19231	2.53729	0.013302	0.149292	-3.07757
ACTR3	0.313036	12.1548	2.53725	0.0133032	0.149292	-3.07765
TMEM86A	-0.44794	6.44847	-2.53656	0.0133273	0.149475	-3.07918
CSF2RA	0.348194	6.2015	2.53627	0.0133373	0.149499	-3.07981
KCNJ12	-0.469665	6.21993	-2.53472	0.0133917	0.150022	-3.08325
LAYN	-0.404079	8.86185	-2.53258	0.0134671	0.150778	-3.08799
DENND1C	0.521928	7.71223	2.53233	0.0134757	0.150785	-3.08853
SPATA20	-0.539079	8.7238	-2.53181	0.0134942	0.150905	-3.08969
IGFLR1	0.600786	11.1901	2.53155	0.0135032	0.150917	-3.09025
CETN3	-0.508154	9.0893	-2.53118	0.0135163	0.150975	-3.09107
PLAC9	-0.465879	6.72548	-2.53035	0.0135459	0.151069	-3.09292
HOXB5	-0.676658	6.44634	-2.53024	0.0135496	0.151069	-3.09315
ABCA10	-0.333694	5.97223	-2.53023	0.0135499	0.151069	-3.09317
SMCR8	-0.565657	7.10341	-2.53005	0.0135563	0.151069	-3.09357
POMGNT1	-0.367076	10.4844	-2.52948	0.0135766	0.151081	-3.09483
AKAP7	0.358875	8.39731	2.52945	0.0135777	0.151081	-3.0949
KDM6A	-0.292608	8.78806	-2.52926	0.0135843	0.151081	-3.09531
HEXIM1	-0.331853	7.8535	-2.52907	0.0135912	0.151081	-3.09574
BTNL9	-0.363688	5.63743	-2.52874	0.0136029	0.151081	-3.09647
C2	0.510807	8.55972	2.52869	0.0136047	0.151081	-3.09658
NELL1	-0.818894	5.65609	-2.52836	0.0136165	0.151124	-3.09731
ATP1A2	-0.452005	5.69128	-2.52769	0.0136402	0.151299	-3.09878
CTTN	-0.401995	8.80165	-2.52744	0.0136491	0.151311	-3.09933
PPEF1	-0.511912	6.80454	-2.52698	0.0136656	0.151406	-3.10035
XG	-0.523492	7.14356	-2.526	0.0137006	0.151706	-3.10251
S100A1	0.98329	7.28741	2.52507	0.013734	0.151988	-3.10457
CLGN	-1.06591	7.68554	-2.52474	0.0137457	0.152021	-3.10528
DKFZP547L112	-0.735779	5.71803	-2.52401	0.013772	0.152021	-3.1069
HNRNPDL	-0.314086	10.7063	-2.52396	0.0137738	0.152021	-3.10701
ODC1	0.588866	11.3243	2.52395	0.0137742	0.152021	-3.10704
PCDH1	-0.318348	7.68028	-2.52349	0.0137907	0.152021	-3.10804
PLK5	-0.356139	5.50675	-2.52286	0.0138136	0.152021	-3.10945
SPR	-0.59377	9.96901	-2.52248	0.0138272	0.152021	-3.11027
CXorf65	0.47463	6.46424	2.52211	0.0138405	0.152021	-3.11108
SIX4	-0.312723	6.80976	-2.52209	0.0138412	0.152021	-3.11113
TOB2P1	-0.292634	6.19323	-2.52186	0.0138496	0.152021	-3.11164
CR2	0.516797	7.29294	2.52185	0.0138501	0.152021	-3.11167
RPLP0P2	-0.598754	15.8954	-2.52172	0.0138546	0.152021	-3.11195
DALRD3	-0.425053	8.86416	-2.52163	0.0138578	0.152021	-3.11214
CSNK1A1L	-0.704347	8.53618	-2.52158	0.0138597	0.152021	-3.11226
CYP7B1	0.372433	6.84363	2.52157	0.0138602	0.152021	-3.11228
FAM136A	0.315806	11.0012	2.5212	0.0138736	0.152021	-3.1131
SOX8	0.681028	8.55175	2.52104	0.0138793	0.152021	-3.11345
CAPN9	-0.727786	6.36087	-2.52092	0.0138836	0.152021	-3.11371
CACNA1H	-0.77437	7.90153	-2.5208	0.013888	0.152021	-3.11398
KIAA1407	-0.352122	6.92679	-2.51913	0.0139485	0.152543	-3.11764
BBOX1	1.18625	7.43016	2.51896	0.0139549	0.152543	-3.11803
DPH2	0.347156	9.3843	2.5186	0.013968	0.152543	-3.11883
IDS	-0.258412	6.60982	-2.51851	0.013971	0.152543	-3.11901
LRRC32	-0.539655	8.66778	-2.51819	0.0139828	0.152543	-3.11972
STAM2	-0.280686	8.38023	-2.51778	0.0139978	0.152543	-3.12062
INTS2	-0.311067	6.32891	-2.51774	0.0139991	0.152543	-3.12071
PDGFC	-0.428032	9.04294	-2.51753	0.0140068	0.152543	-3.12116
SLITRK6	-0.881565	6.77538	-2.51752	0.0140074	0.152543	-3.1212
CCDC151	-0.555954	6.07263	-2.5173	0.0140155	0.152544	-3.12169
S1PR2	0.332832	8.59626	2.5163	0.014052	0.152774	-3.12388
COG1	-0.437115	9.88472	-2.51628	0.0140526	0.152774	-3.12392
POLD4	-0.290548	12.0009	-2.51578	0.0140711	0.152888	-3.12503
FAAH	-0.462486	6.84215	-2.51543	0.0140837	0.152939	-3.12579
C11orf52	-0.607971	9.12227	-2.51518	0.0140929	0.152952	-3.12634
MMS22L	0.34002	7.10184	2.51492	0.0141024	0.152967	-3.1269
KLK8	1.78609	8.36043	2.5146	0.0141144	0.153012	-3.12763
AMBP	-0.563122	6.54385	-2.51274	0.014183	0.153667	-3.13171
ARHGAP27	0.309909	8.76779	2.51164	0.0142235	0.15402	-3.13412
TAPBPL	0.430333	7.63204	2.51088	0.0142517	0.154044	-3.13579
ZNF462	0.660478	9.12695	2.51078	0.0142555	0.154044	-3.13601
ANKRD22	0.483135	7.2109	2.51075	0.0142566	0.154044	-3.13608
KPNA1	-0.20743	6.97407	-2.51051	0.0142655	0.154044	-3.13661
MBOAT2	-0.519028	8.57444	-2.51049	0.014266	0.154044	-3.13663
PPP1R16B	0.382338	8.30013	2.51023	0.0142759	0.154064	-3.13722
STEAP4	-0.562434	5.90166	-2.50933	0.0143095	0.154126	-3.1392
HEATR5B	-0.288468	8.01557	-2.50926	0.0143119	0.154126	-3.13934
KLK6	1.07195	6.73317	2.50912	0.0143171	0.154126	-3.13965
SUV420H2	-0.397887	8.73116	-2.50888	0.0143259	0.154126	-3.14017
TRPV2	0.380983	10.4634	2.50887	0.0143266	0.154126	-3.14021
P2RY14	0.471013	8.06831	2.50877	0.01433	0.154126	-3.14041
SMCO4	0.465487	11.9393	2.50728	0.0143859	0.154576	-3.14369
BBIP1	-0.332455	7.17461	-2.50702	0.0143956	0.154576	-3.14426
FASN	-0.810215	10.0726	-2.50693	0.0143989	0.154576	-3.14445
ECHDC2	-0.371957	10.9961	-2.50679	0.0144041	0.154576	-3.14476
OCIAD1	-0.331307	11.8519	-2.50638	0.0144195	0.154654	-3.14566
PDIK1L	-0.297567	7.98089	-2.50554	0.0144509	0.154904	-3.1475
FAF1	0.3602	10.0944	2.50528	0.0144608	0.154923	-3.14807
CYP4X1	-1.16936	7.41966	-2.50504	0.0144698	0.154933	-3.14859
UBAP2	0.38415	8.39897	2.50467	0.0144836	0.154994	-3.1494
HIGD1B	-0.555072	7.65366	-2.50444	0.0144923	0.154996	-3.14991
SALL2	-0.59493	8.50675	-2.50424	0.0145	0.154996	-3.15035
ZBTB49	-0.340587	6.11978	-2.50386	0.0145143	0.155007	-3.15118
KRT18P55	-0.873225	11.8583	-2.50377	0.0145175	0.155007	-3.15137
ZNF680	-0.40004	6.56504	-2.50356	0.0145254	0.155007	-3.15183
C7orf49	0.281027	9.07421	2.50259	0.0145623	0.155315	-3.15397
NR2C2	0.322742	7.05924	2.50184	0.0145906	0.155531	-3.15561
ADAM17	0.266549	8.65387	2.50145	0.0146054	0.155601	-3.15646
SYK	0.407955	9.16069	2.49986	0.0146657	0.156157	-3.15993
NR2F2	-0.595248	10.9365	-2.49956	0.014677	0.15619	-3.16058
TOR4A	0.42741	7.78284	2.49818	0.01473	0.156583	-3.16362
PCDH19	-0.446983	5.48792	-2.49817	0.0147303	0.156583	-3.16363
SLC7A7	0.399297	9.77195	2.49767	0.0147492	0.156605	-3.16472
PID1	-0.506645	7.91782	-2.49761	0.0147516	0.156605	-3.16485
NASP	0.422243	11.6378	2.49734	0.0147619	0.156605	-3.16544
NUDT16P1	-0.394801	5.46599	-2.49726	0.0147651	0.156605	-3.16562
KIAA1462	-0.460918	8.30147	-2.49678	0.0147833	0.156711	-3.16666
RASL11B	-0.595281	7.72942	-2.49638	0.0147986	0.156787	-3.16753
GLT1D1	0.400204	5.9947	2.4961	0.0148095	0.156815	-3.16815
DACT3	-0.520808	8.44404	-2.49583	0.0148198	0.156838	-3.16874
CCNB1IP1	0.376428	10.3489	2.49461	0.014867	0.157247	-3.17142
NYX	0.796507	9.50635	2.4944	0.014875	0.157247	-3.17187
SYT17	-0.713747	7.17464	-2.49275	0.0149385	0.157781	-3.17546
LILRB4	0.453354	8.45687	2.49266	0.014942	0.157781	-3.17565
SGOL1	0.360548	6.46132	2.49226	0.0149578	0.157861	-3.17655
THRA	-0.367703	8.93047	-2.49181	0.0149749	0.157943	-3.17751
C1S	0.426638	11.6281	2.49163	0.0149821	0.157943	-3.17791
KRT6C	1.23551	6.64731	2.49131	0.0149943	0.157985	-3.1786
MLH3	-0.235703	6.58453	-2.49089	0.0150109	0.158073	-3.17953
PFDN2	0.483591	12.7761	2.49009	0.0150419	0.158189	-3.18127
FAM104A	-0.294877	10.4014	-2.49008	0.0150424	0.158189	-3.1813
MAL	0.656692	7.91897	2.48997	0.0150468	0.158189	-3.18154
FAM183A	-0.746377	6.94582	-2.48949	0.0150654	0.158271	-3.18258
LENG9	-0.430897	8.24995	-2.48932	0.015072	0.158271	-3.18295
URB2	0.358769	8.25794	2.48913	0.0150793	0.158271	-3.18336
C1GALT1	0.471748	7.72921	2.48849	0.0151043	0.158393	-3.18475
DTX2	0.427699	7.41905	2.48827	0.0151131	0.158393	-3.18524
MSX2	-0.323237	5.48717	-2.4882	0.0151157	0.158393	-3.18539
ARMCX6	0.30677	9.82186	2.48793	0.0151262	0.158416	-3.18598
ZNF417	-0.481049	7.72206	-2.48735	0.015149	0.158477	-3.18724
FZD9	0.665514	7.57806	2.4873	0.0151508	0.158477	-3.18734
SFMBT1	0.252244	8.73458	2.48715	0.0151569	0.158477	-3.18768
SERF2	-0.364057	12.5421	-2.48677	0.0151716	0.158543	-3.1885
ZNF709	-0.250127	7.29251	-2.48613	0.0151967	0.15872	-3.18989
ARSD	-0.303784	7.36195	-2.48562	0.0152167	0.1588	-3.191
HOXC8	-0.428937	7.17395	-2.48552	0.015221	0.1588	-3.19123
WDR60	-0.318864	7.97823	-2.48471	0.0152526	0.159043	-3.19298
RRP1B	0.30174	8.64635	2.48365	0.0152947	0.159395	-3.1953
KRT8	-0.508423	10.3434	-2.48255	0.0153383	0.159762	-3.19769
AGL	-0.566454	10.0063	-2.48215	0.0153539	0.159784	-3.19855
LCA5	-0.474607	7.19497	-2.48189	0.0153644	0.159784	-3.19913
ZCCHC10	-0.380769	9.81862	-2.48186	0.0153655	0.159784	-3.19919
PTK6	-0.752972	7.52999	-2.48095	0.0154017	0.160045	-3.20117
CXCL14	-1.14376	12.3848	-2.48081	0.0154073	0.160045	-3.20147
PTPN13	-0.460363	8.24238	-2.48045	0.0154214	0.160104	-3.20224
PLK1	0.423237	7.83766	2.48024	0.01543	0.160107	-3.20271
METTL4	0.308893	7.02366	2.47912	0.0154744	0.160481	-3.20513
TTC39A	-0.488086	7.1554	-2.47769	0.0155317	0.160988	-3.20824
NAV3	-0.39751	5.86495	-2.47672	0.0155706	0.161193	-3.21035
SPN	0.446227	7.05946	2.47653	0.0155784	0.161193	-3.21077
BTLA	0.539192	6.38877	2.47622	0.0155907	0.161193	-3.21143
ADAMTS13	-0.253316	6.70099	-2.47612	0.0155947	0.161193	-3.21164
RALGDS	-0.387552	9.46541	-2.47583	0.0156064	0.161193	-3.21228
NLRC3	0.535848	7.44441	2.47583	0.0156065	0.161193	-3.21228
ZMAT2	-0.362709	10.7887	-2.47573	0.0156104	0.161193	-3.21249
SLC34A2	0.618125	6.08969	2.47347	0.0157018	0.161911	-3.21741
MAP4K1	0.43815	6.65686	2.4732	0.0157128	0.161911	-3.21799
AI167145	-0.437008	7.46391	-2.47318	0.0157133	0.161911	-3.21802
ABRACL	0.507578	12.6891	2.47317	0.0157138	0.161911	-3.21805
OR7E91P	0.408165	6.89154	2.47215	0.0157551	0.162202	-3.22025
GPHN	-0.259728	6.95597	-2.47206	0.015759	0.162202	-3.22046
EDA2R	-0.332126	5.53554	-2.47175	0.0157716	0.162244	-3.22113
AA148535	0.654844	5.68974	2.47018	0.0158355	0.162795	-3.22454
RASD2	0.493552	6.63103	2.47001	0.0158422	0.162795	-3.22489
NTM	-0.434012	6.15377	-2.46963	0.0158579	0.162837	-3.22572
ICAM1	0.539923	9.05775	2.46945	0.0158653	0.162837	-3.22611
INMT	-0.400146	6.49011	-2.46895	0.0158857	0.162837	-3.2272
TCF3	0.422882	11.0466	2.46893	0.0158863	0.162837	-3.22723
SRR	-0.279151	6.54107	-2.46887	0.0158888	0.162837	-3.22736
SPATS2L	0.323069	10.9258	2.46818	0.0159171	0.163039	-3.22885
USB1	0.333462	10.0084	2.46773	0.0159356	0.163141	-3.22983
CD5	0.610944	7.76311	2.46734	0.0159516	0.163218	-3.23067
KRT16P1	1.04493	7.14654	2.46702	0.0159645	0.163247	-3.23136
GALNT5	-0.336317	5.98044	-2.46686	0.0159714	0.163247	-3.23172
LOC90246	-0.351361	6.21102	-2.46607	0.0160036	0.16343	-3.23341
ACSS3	-0.602494	7.07487	-2.466	0.0160065	0.16343	-3.23356
MTPAP	0.312793	8.3824	2.46567	0.0160201	0.163482	-3.23428
HOOK1	-0.298617	7.20728	-2.46528	0.0160363	0.163561	-3.23513
HMGN4	0.388877	9.78378	2.46501	0.0160475	0.163587	-3.23571
TNFAIP8L2	0.388283	8.09001	2.46477	0.0160573	0.1636	-3.23623
CCDC88B	0.342838	8.08932	2.46393	0.016092	0.163866	-3.23804
SLC38A6	-0.371029	9.53731	-2.46265	0.016145	0.164318	-3.2408
COL12A1	-0.628853	9.19776	-2.46231	0.016159	0.164374	-3.24154
RWDD4	-0.328662	7.73831	-2.46159	0.0161891	0.164592	-3.2431
FOXM1	0.643314	8.4502	2.46086	0.0162197	0.164815	-3.24468
GDF6	-0.332564	5.36613	-2.45969	0.0162684	0.165222	-3.2472
MSL3	0.239536	7.34498	2.45944	0.016279	0.165242	-3.24775
BUD13	0.281177	10.4887	2.4588	0.0163056	0.165277	-3.24912
LETM2	-0.355938	5.98549	-2.4586	0.0163141	0.165277	-3.24956
CASP1	0.515683	10.1709	2.45844	0.0163204	0.165277	-3.24989
PTDSS2	-0.387949	10.8093	-2.45837	0.0163236	0.165277	-3.25005
CAV1	-0.381138	9.40568	-2.45817	0.0163318	0.165277	-3.25047
STAT5A	0.41575	7.45031	2.45812	0.0163342	0.165277	-3.2506
CD7	0.388333	6.51901	2.45629	0.0164108	0.165752	-3.25453
C11orf49	-0.356481	8.0333	-2.45627	0.0164119	0.165752	-3.25458
TACC3	0.380125	8.05149	2.45601	0.0164227	0.165752	-3.25513
MCL1	0.345994	10.0424	2.45597	0.0164244	0.165752	-3.25522
FGR	0.361946	8.87283	2.45597	0.0164245	0.165752	-3.25523
TEKT2	-0.56807	6.16544	-2.45545	0.0164463	0.165885	-3.25634
DBNDD2	-0.469234	11.0077	-2.45485	0.0164715	0.166052	-3.25763
MS4A7	-0.480883	10.6388	-2.45427	0.0164962	0.166085	-3.25888
LCE3B	-0.317896	6.34362	-2.45418	0.0164998	0.166085	-3.25907
PSME4	0.31551	8.86088	2.45416	0.0165009	0.166085	-3.25912
ARG2	0.460563	7.12631	2.45316	0.0165433	0.166424	-3.26128
IQCG	-0.420341	7.16303	-2.452	0.0165923	0.16683	-3.26376
DDIT4	0.584627	12.0528	2.45099	0.0166354	0.167161	-3.26594
ARHGEF2	0.375939	6.94789	2.45062	0.0166512	0.167161	-3.26674
ZNF350	-0.495479	9.76691	-2.45042	0.0166599	0.167161	-3.26718
HSPBAP1	0.296907	8.59272	2.45041	0.0166602	0.167161	-3.26719
GRB10	0.516366	9.69831	2.44984	0.0166844	0.167316	-3.26841
NEURL3	0.548373	8.21027	2.44866	0.016735	0.167715	-3.27095
PLA2G7	0.599202	9.65464	2.44851	0.0167417	0.167715	-3.27129
SYNM	0.931848	8.7041	2.44818	0.0167555	0.167766	-3.27198
MZB1	1.12735	10.428	2.44773	0.0167749	0.167872	-3.27295
EPHA3	-0.388935	5.40602	-2.44654	0.016826	0.168168	-3.27551
TNNI2	0.532395	7.64896	2.44652	0.016827	0.168168	-3.27556
RALGPS2	-0.460473	6.10954	-2.44631	0.0168359	0.168168	-3.276
TNPO1	-0.274155	9.33212	-2.44611	0.0168447	0.168168	-3.27644
TIMD4	0.52522	6.67824	2.44597	0.0168508	0.168168	-3.27674
NRBF2	0.302777	7.58247	2.4457	0.0168623	0.168168	-3.27732
GLOD5	-0.431758	5.76068	-2.4454	0.0168751	0.168168	-3.27795
SPOCD1	-0.61056	7.64134	-2.44531	0.0168792	0.168168	-3.27816
CXADR	0.51283	6.66337	2.44521	0.0168836	0.168168	-3.27837
SETD7	-0.280389	7.75965	-2.44475	0.0169031	0.168275	-3.27935
DKFZp779M0652	-0.539571	6.6909	-2.44341	0.0169612	0.168765	-3.28222
MYO7A	0.3105	6.01934	2.442	0.0170226	0.169268	-3.28526
ERI1	0.373244	7.82884	2.44168	0.0170366	0.169268	-3.28595
NUDT16L1	-0.385646	10.9422	-2.44149	0.017045	0.169268	-3.28636
CBS	0.875182	10.6414	2.44144	0.0170471	0.169268	-3.28646
NDN	-0.428821	8.58495	-2.44112	0.017061	0.169318	-3.28715
BEND3	0.273052	7.674	2.43936	0.0171378	0.169992	-3.29092
DSEL	-0.386402	5.93878	-2.4376	0.0172152	0.170588	-3.29469
RFWD3	0.346142	8.01614	2.43739	0.0172242	0.170588	-3.29513
TPT1-AS1	0.399498	8.95031	2.43738	0.0172246	0.170588	-3.29515
TBC1D10C	0.664784	10.5293	2.43589	0.0172902	0.171037	-3.29834
SMO	0.683018	9.69659	2.43572	0.0172979	0.171037	-3.29871
KIFC2	-0.364619	7.57423	-2.43549	0.0173078	0.171037	-3.2992
PHLDB3	-0.492188	9.47335	-2.43546	0.0173094	0.171037	-3.29927
ZNF814	-0.437474	6.62007	-2.43534	0.0173147	0.171037	-3.29953
RCOR2	0.424309	12.1136	2.43509	0.0173257	0.171058	-3.30006
TCTEX1D2	-0.648923	10.999	-2.43474	0.0173412	0.171122	-3.30081
MBLAC2	-0.298434	6.13357	-2.43338	0.0174012	0.171626	-3.30371
CCNJL	0.472942	5.96024	2.4327	0.0174316	0.171838	-3.30517
PRPSAP2	0.295336	9.06361	2.4323	0.0174495	0.171925	-3.30603
SH3KBP1	0.381314	8.28098	2.43127	0.0174954	0.172288	-3.30823
MGC16025	0.972489	8.18037	2.4303	0.0175384	0.172537	-3.31029
TCEAL3	-0.502262	11.6189	-2.4303	0.0175386	0.172537	-3.3103
CCDC173	-0.350422	5.30238	-2.43006	0.0175494	0.172554	-3.31082
BID	0.448113	11.2256	2.42985	0.0175588	0.172558	-3.31127
JAM3	-0.34476	5.94028	-2.42946	0.0175759	0.172637	-3.31208
ATP8B5P	-0.356752	6.98359	-2.42849	0.0176196	0.172978	-3.31417
CCDC24	-0.36748	6.6995	-2.42807	0.0176383	0.173072	-3.31505
NFKBIB	0.349263	7.41545	2.42486	0.017783	0.174403	-3.3219
PTGES3	-0.331941	9.63789	-2.42409	0.0178178	0.174655	-3.32354
LOC440330	-0.377791	6.19629	-2.4236	0.0178402	0.174785	-3.32459
PELI1	0.459487	9.62542	2.42298	0.0178685	0.174973	-3.32592
PVRIG	0.656358	8.87426	2.4227	0.0178809	0.174991	-3.3265
TERF1	-0.317325	8.90257	-2.42228	0.0179002	0.174991	-3.3274
MEI1	0.406307	7.68069	2.42191	0.017917	0.174991	-3.32819
NDEL1	0.248793	8.15933	2.42171	0.0179261	0.174991	-3.32862
GRPR	-0.646921	5.75363	-2.42167	0.017928	0.174991	-3.32871
GXYLT2	-0.670996	8.25856	-2.42161	0.0179305	0.174991	-3.32882
DHCR24	-0.603189	9.90692	-2.42152	0.0179347	0.174991	-3.32902
FAXDC2	-0.497669	8.53822	-2.42133	0.0179436	0.174991	-3.32943
DNASE1L2	-0.26535	5.78749	-2.4209	0.0179631	0.17504	-3.33034
CNTD2	-0.341106	6.34054	-2.42082	0.0179669	0.17504	-3.33052
GYPC	0.366309	8.49997	2.42015	0.0179974	0.175126	-3.33194
TMEM39B	0.28615	8.5414	2.42014	0.0179979	0.175126	-3.33197
MRVI1	-0.509554	8.25979	-2.42002	0.0180032	0.175126	-3.33221
ALPK3	-0.392685	6.51556	-2.41955	0.0180246	0.175246	-3.33321
APBB3	-0.273454	7.19208	-2.41916	0.0180429	0.175334	-3.33406
CMKLR1	0.358904	8.36865	2.41804	0.0180941	0.175742	-3.33643
MEIS3P1	-0.437577	9.25434	-2.41763	0.018113	0.175836	-3.3373
TLR8	0.362877	6.07757	2.4164	0.0181698	0.176132	-3.33993
LRBA	-0.417356	9.83537	-2.41625	0.0181764	0.176132	-3.34023
MOCS2	-0.322846	8.47164	-2.41616	0.0181805	0.176132	-3.34042
TTK	0.57243	7.56411	2.41613	0.018182	0.176132	-3.34049
ANO5	-0.499664	5.70187	-2.41597	0.0181897	0.176132	-3.34084
FAM214A	-0.567176	9.70556	-2.41554	0.0182093	0.176132	-3.34175
RPL39L	0.638363	9.71353	2.41539	0.0182163	0.176132	-3.34207
LAX1	0.548858	6.45018	2.41524	0.0182234	0.176132	-3.34239
ZNF626	-0.39997	8.96738	-2.41498	0.0182352	0.176132	-3.34294
WNT2B	-0.720871	6.01045	-2.41498	0.0182354	0.176132	-3.34295
BTNL2	-0.338732	6.51442	-2.41337	0.0183097	0.176625	-3.34635
SLC30A5	-0.227332	7.58865	-2.4133	0.0183132	0.176625	-3.34651
HLA-DMA	0.498447	11.0381	2.41328	0.0183142	0.176625	-3.34656
UBE2G1	0.246756	9.1649	2.41158	0.0183933	0.177298	-3.35016
LSM14A	0.336495	11.8426	2.41109	0.0184159	0.177426	-3.35119
SKA3	0.459888	8.46126	2.40995	0.0184694	0.177789	-3.35362
ATXN10	-0.319297	9.55853	-2.40986	0.0184735	0.177789	-3.35381
LOC644450	-0.572685	7.30705	-2.40956	0.0184877	0.177789	-3.35445
ORAOV1	-0.406058	8.38961	-2.40949	0.0184906	0.177789	-3.35458
FBXO38	-0.269659	7.93028	-2.40812	0.0185549	0.178317	-3.35748
HLA-DRB4	0.550509	12.151	2.40722	0.0185974	0.178592	-3.3594
CDC45	0.444132	9.97486	2.40691	0.0186121	0.178592	-3.36006
RAB3A	-0.382973	6.57223	-2.40669	0.0186225	0.178592	-3.36053
IL17RA	0.382534	8.63073	2.40657	0.018628	0.178592	-3.36078
TMED8	-0.23868	8.41648	-2.40653	0.0186302	0.178592	-3.36087
LSM6	0.330224	10.5802	2.40592	0.0186585	0.178735	-3.36215
GNA14	-0.478157	5.90238	-2.40581	0.0186638	0.178735	-3.36238
ENOX2	0.273492	8.12771	2.405	0.0187024	0.178743	-3.36411
[truncated: 17,135 more rows]

## Sheet: ISPY-2 - TAC control arm
Gene Symbol	logFC(response/resistance)	Average Expression	t	P.Value	adj.P.Val	B
WDR60	-0.424063	7.71108	-4.7615	3.88196675679954e-06	0.0742776	3.40874
TMEM76	-0.636231	9.22078	-4.42985	1.61601916047521e-05	0.113076	2.27906
GTF2I	-0.397039	11.5306	-4.38519	1.94700551024063e-05	0.113076	2.13174
ZSCAN18	-0.536122	8.35233	-4.23676	3.58144827982513e-05	0.113076	1.65042
NAT8L	-0.928271	7.99978	-4.21844	3.85713238467348e-05	0.113076	1.59192
LOC100506710	-0.408017	8.40958	-4.2096	3.99734745475709e-05	0.113076	1.56376
GLYATL2	1.43823	7.24003	4.19353	4.2647638165443e-05	0.113076	1.51269
ACTR3	0.445815	12.3652	4.16786	4.72774183080439e-05	0.113076	1.43144
C20orf96	-0.658451	7.54344	-4.0995	6.20649678956042e-05	0.13195	1.21704
ATL3	0.525418	9.32436	4.00142	9.11822938919658e-05	0.174468	0.914379
C19orf18	-0.521303	6.3695	-3.932	0.000119214	0.186812	0.703775
AI655888	-0.629008	7.31581	-3.91841	0.000125586	0.186812	0.662895
FDPSP2	0.527824	10.431	3.91564	0.000126924	0.186812	0.654578
CEP104	-0.289858	7.27874	-3.8877	0.000141195	0.192973	0.570961
PAN2	-0.385674	7.12824	-3.85241	0.000161411	0.197278	0.46602
ZFHX2	-0.385588	7.42795	-3.84664	0.000164966	0.197278	0.448944
R3HDM2	-0.392555	9.37789	-3.82871	0.000176498	0.198653	0.395987
RASL11B	-0.756892	7.86742	-3.80719	0.000191338	0.203392	0.332738
CCL3	0.735224	10.6175	3.75424	0.000233061	0.228386	0.178323
FAM89B	0.391615	11.8087	3.73937	0.000246252	0.228386	0.135257
ZFP14	-0.38844	6.39565	-3.73456	0.000250659	0.228386	0.121385
HLA-DQB2	0.812644	10.0137	3.71072	0.000273664	0.230832	0.0527356
CREBBP	-0.400726	8.06084	-3.70696	0.000277472	0.230832	0.0419361
HLA-DMA	0.599943	10.9836	3.69376	0.000291219	0.232175	0.00414959
CRIPAK	-0.634193	7.96758	-3.66875	0.000319073	0.234306	-0.0671945
SPDYE5	-0.455621	6.29665	-3.6596	0.00032987	0.234306	-0.0931774
CCL4	0.78414	10.7481	3.6482	0.000343818	0.234306	-0.125503
CCDC113	-0.406884	6.59854	-3.64705	0.000345254	0.234306	-0.128756
TTC18	-0.623664	6.84042	-3.63927	0.000355121	0.234306	-0.150743
FLJ42627	-0.41951	6.42258	-3.62712	0.000371072	0.235885	-0.185023
MXI1	-0.391116	7.72281	-3.6189	0.000382246	0.235885	-0.208161
GLDN	-0.577757	6.13747	-3.60911	0.000395965	0.235885	-0.235658
ZNF577	-0.428114	7.33739	-3.58763	0.000427691	0.235885	-0.295737
CCL3L3	0.607555	8.25738	3.57473	0.000447886	0.235885	-0.331684
TRAPPC2	-0.336987	8.19334	-3.57102	0.000453858	0.235885	-0.342002
HLA-DRA	0.608419	13.1801	3.57002	0.000455483	0.235885	-0.344785
TMEM138	0.348211	8.84488	3.56962	0.000456137	0.235885	-0.345903
SOD2	0.756164	10.8622	3.5585	0.000474576	0.238435	-0.376765
CHDH	-0.540859	8.09622	-3.55182	0.000485991	0.238435	-0.395271
DNMBP	-0.431929	6.75019	-3.52759	0.000529574	0.253322	-0.46211
ZNF44	-0.351994	6.95987	-3.50469	0.000574132	0.264299	-0.524944
KIAA1549	-0.471372	7.01017	-3.50173	0.000580148	0.264299	-0.53305
ACTR8	-0.24622	7.10458	-3.48641	0.000612207	0.272418	-0.574857
OTUD7B	-0.366363	6.91982	-3.47498	0.000637193	0.277092	-0.605939
ANXA2P1	0.526748	11.0179	3.46006	0.000671262	0.285421	-0.646396
NELFA	-0.341885	7.50315	-3.45353	0.000686706	0.28564	-0.664057
HLA-DRB5	0.779661	12.6974	3.43157	0.0007411	0.301707	-0.723222
DBT	-0.350806	8.04025	-3.41805	0.000776567	0.309559	-0.759486
THRA	-0.423404	9.11108	-3.3876	0.000862336	0.333963	-0.840698
RAB32	0.417148	9.71979	3.36583	0.000929032	0.333963	-0.898404
SPPL2A	0.348895	9.95833	3.36451	0.000933217	0.333963	-0.901884
ZBED2	0.794455	7.48156	3.35815	0.000953674	0.333963	-0.918672
CYB5R4	0.338918	8.51976	3.35811	0.000953805	0.333963	-0.918778
EXOC3	-0.305861	7.36902	-3.35797	0.000954265	0.333963	-0.919152
BSN	-0.519784	5.96486	-3.35622	0.000959966	0.333963	-0.923763
FDPS	0.414781	12.8452	3.34141	0.00100953	0.342243	-0.962722
FCER1G	0.455887	10.2995	3.33489	0.00103212	0.342243	-0.979843
RTF1	-0.266692	9.17489	-3.33337	0.00103742	0.342243	-0.983808
KLHDC10	-0.326334	7.98676	-3.32788	0.00105691	0.34276	-0.998197
GBP5	1.01815	10.8807	3.31628	0.00109915	0.350518	-1.0285
LOC155060	-0.425738	7.37284	-3.29966	0.00116246	0.364631	-1.07178
ZNF346	-0.324717	7.36922	-3.29011	0.00120034	0.366736	-1.09655
DZANK1	-0.343683	6.62771	-3.28163	0.00123494	0.366736	-1.1185
DNAJC18	-0.296199	6.63884	-3.27997	0.00124183	0.366736	-1.12279
ZNF425	-0.382384	7.28585	-3.279	0.00124584	0.366736	-1.12528
MAPK8IP3	-0.430563	9.26984	-3.27153	0.00127737	0.37032	-1.14458
FCGR1B	0.529912	10.1737	3.26465	0.00130701	0.373259	-1.16229
ZNF862	-0.303234	7.34761	-3.25683	0.00134153	0.375026	-1.1824
DONSON	0.418724	9.20349	3.24156	0.00141132	0.375026	-1.22152
EGFL8	-0.430971	8.73105	-3.23859	0.00142532	0.375026	-1.22913
IDH2	0.581093	10.1642	3.23332	0.00145039	0.375026	-1.24257
HLA-DPA1	0.569822	12.4602	3.23246	0.00145454	0.375026	-1.24477
USP7	-0.330803	8.2369	-3.23222	0.00145571	0.375026	-1.24539
CLIC1	0.353202	12.6601	3.22578	0.00148705	0.375026	-1.26181
HLA-DRB1	0.622467	#NAME?	3.22329	0.00150201	0.375026	-1.27802
ANKS3	-0.318154	10.1338	-3.21531	0.00153932	0.375026	-1.28843
TRIM27	0.32792	10.0421	3.20924	0.00157041	0.375026	-1.30383
PPP1R3E	-0.327255	6.20777	-3.20678	0.00158315	0.375026	-1.31005
NUBPL	-0.35549	8.50376	-3.20572	0.0015887	0.375026	-1.31275
BATF3	0.415725	8.70819	3.20497	0.00159264	0.375026	-1.31465
ZC3H11A	-0.287983	9.60164	-3.20216	0.0016074	0.375026	-1.32176
LIAS	-0.334099	7.45476	-3.19882	0.00162514	0.375026	-1.33021
ZCCHC3	-0.318306	9.03372	-3.19851	0.0016268	0.375026	-1.33099
GBP1	0.76425	9.10106	3.19397	0.00165124	0.375231	-1.34247
PAK1	0.462901	9.05636	3.18984	0.00167372	0.375231	-1.35288
IL18	0.43186	7.38965	3.18488	0.00170114	0.375231	-1.36539
RPL39L	0.610345	9.65255	3.18398	0.00170613	0.375231	-1.36764
PLAA	-0.275537	7.83339	-3.17507	0.00175659	0.379828	-1.39006
ADAMTS13	-0.342077	6.95313	-3.17199	0.00177432	0.379828	-1.39779
MGC27345	-0.257655	7.92553	-3.16847	0.00179477	0.379828	-1.4066
CC2D2A	-0.280921	6.26146	-3.1645	0.0018182	0.379828	-1.41658
SOX13	-0.397044	7.7924	-3.15149	0.00189677	0.379828	-1.44909
SDHAF2	0.282529	10.2435	3.151	0.00189977	0.379828	-1.45031
SLC1A3	0.464254	9.39641	3.14694	0.00192494	0.379828	-1.46042
HLA-DRB4	0.631167	12.0097	3.14216	0.00195501	0.379828	-1.47233
PNPLA7	-0.377093	7.17974	-3.14086	0.00196323	0.379828	-1.47556
VOPP1	0.516779	9.84159	3.13887	0.00197597	0.379828	-1.48052
FBXL18	-0.37907	7.72383	-3.13616	0.00199336	0.379828	-1.48726
SLC15A3	0.531116	10.5898	3.13416	0.00200631	0.379828	-1.49223
CDK1	0.507235	10.0023	3.13119	0.00202562	0.379828	-1.49958
HLA-DRB3	0.575856	12.1389	3.13021	0.00203208	0.379828	-1.50203
BCORL1	-0.363527	8.07967	-3.12625	0.00205818	0.379828	-1.51183
AKR7L	-0.516245	9.95794	-3.12511	0.0020658	0.379828	-1.51467
LOC100506990	-0.406036	8.92798	-3.12258	0.00208271	0.379828	-1.52092
TLR1	0.485814	9.20366	3.12009	0.0020995	0.379828	-1.52709
EARS2	-0.324338	8.1299	-3.1194	0.0021042	0.379828	-1.5288
ZRANB1	-0.300115	7.45786	-3.11168	0.00215709	0.380943	-1.54786
SLX4IP	-0.409732	8.57633	-3.10564	0.0021994	0.380943	-1.56276
SCAMP1	-0.336052	8.20601	-3.10411	0.0022102	0.380943	-1.56652
FADS2	0.776382	11.5724	3.09196	0.00229797	0.380943	-1.59638
IDO1	1.16539	9.79427	3.08756	0.00233053	0.380943	-1.60717
SMCO4	0.536516	11.824	3.0853	0.00234746	0.380943	-1.61271
FLJ30064	-0.350815	6.66089	-3.07971	0.00238975	0.380943	-1.6264
SFT2D1	0.416365	11.3674	3.0795	0.0023913	0.380943	-1.62689
CROCCP2	-0.388299	9.7098	-3.07532	0.00242343	0.380943	-1.63712
TTC12	-0.415731	8.05712	-3.07432	0.00243111	0.380943	-1.63954
RADIL	-0.445818	6.79948	-3.07309	0.0024407	0.380943	-1.64256
DPY19L1P1	-0.385652	6.50717	-3.073	0.00244136	0.380943	-1.64277
ERBB3	-0.424654	7.79083	-3.06699	0.00248858	0.380943	-1.65744
LUZP2	-0.474727	5.71113	-3.06629	0.00249412	0.380943	-1.65915
MINOS1P1	-0.35954	5.67306	-3.06499	0.00250443	0.380943	-1.6623
PTAFR	0.379078	8.4471	3.06045	0.00254083	0.380943	-1.67335
LINC00965	-0.32196	7.22214	-3.05874	0.00255467	0.380943	-1.67751
GZF1	-0.243604	7.03768	-3.05734	0.002566	0.380943	-1.6809
HOXC4	-0.538892	7.48699	-3.05644	0.00257334	0.380943	-1.68309
CDON	-0.395942	6.34229	-3.05455	0.00258882	0.380943	-1.68768
PIK3C2B	-0.41702	#NAME?	-3.05365	0.0025981	0.380943	-1.69058
PURA	-0.324055	10.1831	-3.05027	0.00262413	0.380943	-1.69805
DMRTC1	-0.622127	6.46663	-3.05019	0.00262482	0.380943	-1.69825
CFL1	0.403156	10.6993	3.05005	0.00262603	0.380943	-1.6986
TXNL4A	0.305514	11.5399	3.0499	0.00262726	0.380943	-1.69896
NINL	-0.429304	8.04557	-3.04804	0.00264281	0.380943	-1.70348
COL17A1	-0.759094	7.01061	-3.04414	0.00267558	0.380943	-1.71291
IQCE	-0.323602	8.44453	-3.04345	0.00268141	0.380943	-1.71457
SHANK2	-0.508336	6.81822	-3.04271	0.00268775	0.380943	-1.71638
TTC3	-0.319622	9.25041	-3.03815	0.00272674	0.383628	-1.7274
ANKRD23	-0.322282	6.63084	-3.02686	0.0028255	0.387196	-1.75461
KRT1	-0.668169	6.18298	-3.02319	0.00285833	0.387196	-1.76344
TCF15	-0.655321	8.74355	-3.02049	0.00288271	0.387196	-1.76993
PHF2	-0.28015	9.15422	-3.01959	0.0028909	0.387196	-1.7721
ADAMTS17	-0.428541	5.94116	-3.01842	0.00290154	0.387196	-1.77491
SAFB	-0.252481	9.36425	-3.01769	0.00290824	0.387196	-1.77667
JMJD7-PLA2G4B	-0.395646	9.7969	-3.01463	0.0029363	0.387196	-1.78401
CCDC64B	-0.544095	10.3804	-3.01102	0.00296976	0.387196	-1.79267
ZNF329	-0.331258	7.17325	-3.00849	0.00299345	0.387196	-1.79874
HLA-F	0.555278	13.278	3.00331	0.0030424	0.387196	-1.81113
RIMS4	-1.09173	7.30973	-3.00238	0.00305127	0.387196	-1.81335
CAMLG	-0.275431	7.31986	-2.99764	0.00309686	0.387196	-1.82468
ENTPD8	-0.832248	6.77618	-2.99641	0.00310874	0.387196	-1.8276
CKAP2L	0.335687	7.17356	2.98828	0.00318868	0.387196	-1.84698
MMP1	1.32038	10.7025	2.9879	0.00319247	0.387196	-1.84789
PBX1	-0.469869	9.04403	-2.98764	0.00319508	0.387196	-1.84851
CXCL9	1.152	#NAME?	2.99023	0.00317367	0.387196	-1.85493
LAPTM5	0.507511	10.2915	2.98427	0.00322881	0.387196	-1.85653
TSSC1	0.260771	10.2748	2.97696	0.00330313	0.387196	-1.87389
FAM156A	-0.286386	10.9324	-2.97629	0.00330993	0.387196	-1.87546
CACNA1H	-0.849929	8.25066	-2.97532	0.00331993	0.387196	-1.87776
CD53	0.498474	8.9369	2.97448	0.00332864	0.387196	-1.87976
ZNF177	-0.407295	6.94023	-2.97158	0.00335881	0.387196	-1.88664
C1QB	0.526371	13.1712	2.96658	0.00341128	0.387196	-1.89846
VPS13D	-0.263942	6.28532	-2.96579	0.00341964	0.387196	-1.90033
TMEM165	0.33522	9.90778	2.96423	0.00343624	0.387196	-1.90402
ACOT9	0.377767	9.52974	2.96089	0.00347201	0.387196	-1.91192
FAM83E	-0.673164	6.85574	-2.96078	0.00347321	0.387196	-1.91218
TBC1D3F	-0.469638	9.38476	-2.96026	0.00347881	0.387196	-1.91341
BCL2L2	-0.299398	10.6759	-2.95797	0.00350349	0.387196	-1.9188
FAM115A	-0.25244	6.79704	-2.95735	0.00351019	0.387196	-1.92025
CACNA2D2	-0.711155	6.72604	-2.95618	0.00352296	0.387196	-1.92302
ZNF740	-0.34726	6.44362	-2.95597	0.00352531	0.387196	-1.92353
EPS8	-0.46098	9.45169	-2.95147	0.0035746	0.387196	-1.93411
SLU7	-0.280505	10.2929	-2.95109	0.00357884	0.387196	-1.93501
PWWP2A	-0.243696	6.56081	-2.95054	0.00358489	0.387196	-1.9363
KDM5B	-0.344451	9.12277	-2.94876	0.00360468	0.387196	-1.94049
FAM193A	-0.313032	6.81185	-2.93716	0.00373594	0.387196	-1.96774
CLIC3	0.759876	8.61023	2.93406	0.00377175	0.387196	-1.975
AI675062	-0.753423	9.47589	-2.93359	0.00377714	0.387196	-1.97609
CCT6A	0.425676	12.2738	2.93139	0.0038028	0.387196	-1.98124
PNPLA4	-0.422738	7.5057	-2.92912	0.00382942	0.387196	-1.98655
TMEM120B	-0.327551	7.06262	-2.92911	0.0038296	0.387196	-1.98659
C1orf64	-0.950539	6.74598	-2.92882	0.00383295	0.387196	-1.98725
POMT2	-0.312106	7.98815	-2.9286	0.0038355	0.387196	-1.98776
CPEB3	-0.327532	6.27976	-2.92795	0.00384327	0.387196	-1.9893
ZNF33B	-0.304304	8.64458	-2.92753	0.00384819	0.387196	-1.99027
AI338290	-0.480814	8.68245	-2.92302	0.00390181	0.387196	-2.00081
DERL2	0.29557	10.2622	2.9224	0.00390919	0.387196	-2.00224
MAP4K5	-0.271089	8.86822	-2.9197	0.00394174	0.387196	-2.00855
MYZAP	-0.403485	6.36812	-2.919	0.00395018	0.387196	-2.01018
BEND7	-0.48434	6.73353	-2.91712	0.00397299	0.387196	-2.01456
IFI30	0.476346	14.5762	2.91376	0.00401406	0.387196	-2.02238
EMP3	0.407072	10.0293	2.91305	0.00402274	0.387196	-2.02403
STK32B	-0.44634	5.92072	-2.91279	0.004026	0.387196	-2.02464
SLC22A5	-0.546312	8.97817	-2.91241	0.00403067	0.387196	-2.02552
AGAP9	-0.322394	6.72403	-2.90652	0.00410392	0.387196	-2.03922
ADCY9	-0.380339	7.05474	-2.90339	0.00414327	0.387196	-2.04648
FAM43B	-0.394096	7.04698	-2.9028	0.00415082	0.387196	-2.04786
C1QC	0.489823	8.59675	2.90171	0.00416465	0.387196	-2.05039
CA5B	-0.360634	7.2215	-2.90153	0.00416683	0.387196	-2.05078
NMNAT1	-0.231812	6.84642	-2.89931	0.00419523	0.387196	-2.05595
TMEM150C	-0.757484	8.41491	-2.89665	0.00422933	0.387196	-2.0621
PCGF3	-0.281479	7.39431	-2.89641	0.00423243	0.387196	-2.06266
SLAMF8	0.606776	9.61835	2.89566	0.00424214	0.387196	-2.0644
FGFR2	-0.510441	6.79039	-2.89064	0.00430745	0.387196	-2.07601
SLAMF7	0.752792	9.31441	2.89029	0.00431197	0.387196	-2.07681
SPATA18	-0.421664	6.66458	-2.88843	0.00433638	0.387196	-2.08109
MIR600HG	-0.32435	5.71789	-2.88829	0.00433822	0.387196	-2.08142
ATG2B	-0.254559	6.91576	-2.88635	0.00436397	0.387196	-2.08591
AI862477	-0.295931	8.57641	-2.88498	0.00438216	0.387196	-2.08907
ZDHHC11	-0.543963	7.69444	-2.88436	0.00439035	0.387196	-2.09049
ATG14	-0.285278	6.4297	-2.88322	0.00440563	0.387196	-2.09313
CLN8	-0.317646	6.23571	-2.88276	0.00441175	0.387196	-2.09418
HEY1	-0.582872	9.34064	-2.88204	0.00442144	0.387196	-2.09585
TNFSF13	0.367658	7.70427	2.88061	0.00444065	0.387196	-2.09914
DLX5	-0.680289	6.814	-2.8798	0.0044515	0.387196	-2.10099
SPATA2	-0.274554	6.55062	-2.87736	0.00448457	0.387196	-2.10661
RFX1	-0.345705	8.47477	-2.8762	0.00450039	0.387196	-2.10929
IFT140	-0.414701	7.71494	-2.8762	0.00450044	0.387196	-2.1093
USP40	-0.247027	6.84028	-2.87535	0.00451196	0.387196	-2.11124
LINC00950	-0.45591	5.99458	-2.875	0.00451684	0.387196	-2.11206
NM_014785	-0.29119	11.6431	-2.87471	0.0045208	0.387196	-2.11272
ZSWIM5	-0.487204	6.49491	-2.87281	0.00454683	0.387196	-2.11708
CEP55	0.425316	8.81012	2.87031	0.0045814	0.387196	-2.12283
PLK1S1	-0.266132	7.69733	-2.86944	0.00459341	0.387196	-2.12482
SMC6	0.343146	8.6718	2.86716	0.00462515	0.387196	-2.13004
NBPF11	-0.338752	9.02767	-2.86593	0.00464238	0.387196	-2.13287
CAMK2B	-0.602202	6.21593	-2.86499	0.00465561	0.387196	-2.13502
TNPO2	-0.298095	9.94681	-2.86447	0.00466293	0.387196	-2.13622
ANKRD22	0.524725	7.23596	2.86442	0.00466364	0.387196	-2.13633
KRT86	0.880127	9.51496	2.86389	0.0046712	0.387196	-2.13756
CXCL13	1.19704	8.97439	2.86284	0.00468603	0.387196	-2.13997
PDGFA	-0.40199	7.98688	-2.86135	0.00470705	0.387196	-2.14336
ZBTB46	-0.338179	7.51882	-2.86003	0.00472586	0.387196	-2.14639
C21orf2	-0.288381	7.54801	-2.85835	0.00474983	0.387196	-2.15022
UCN	-0.511652	8.05881	-2.85749	0.00476219	0.387196	-2.15219
PMS2CL	-0.280889	8.14851	-2.85654	0.00477581	0.387196	-2.15436
LOC100506123	-0.539685	8.19191	-2.85551	0.00479072	0.387196	-2.15673
ZNF444	-0.301708	11.4757	-2.85496	0.00479874	0.387196	-2.15799
SAMD12	-0.367316	6.80257	-2.85379	0.00481567	0.387196	-2.16067
LOC101060589	-0.39231	6.28139	-2.84941	0.0048796	0.387196	-2.17067
PGAM2	-0.545681	6.574	-2.84866	0.00489058	0.387196	-2.17237
POM121	-0.297146	8.09006	-2.84838	0.00489472	0.387196	-2.17301
ADAMTS18	-0.654771	6.04914	-2.84676	0.00491863	0.387196	-2.1767
KITLG	-0.549521	8.22735	-2.84671	0.00491935	0.387196	-2.17682
PPFIA4	-0.457348	6.46804	-2.84522	0.00494137	0.387196	-2.1802
RHPN1	-0.559242	9.49888	-2.84197	0.00498984	0.387196	-2.1876
STX16	-0.285873	8.59868	-2.84074	0.00500832	0.387196	-2.1904
COX19	-0.312455	7.22674	-2.83871	0.00503895	0.387196	-2.19502
DHRS4-AS1	-0.313873	8.43642	-2.83695	0.00506567	0.387196	-2.19903
MICU3	-0.42678	7.29335	-2.83264	0.00513141	0.387196	-2.2088
SPINK4	-0.655247	5.865	-2.83231	0.00513659	0.387196	-2.20956
DPH3P1	0.324177	9.14954	2.8321	0.00513979	0.387196	-2.21003
SEC61G	0.53798	12.1654	2.83019	0.00516929	0.387196	-2.21437
WDFY3	-0.309537	7.22885	-2.82986	0.00517435	0.387196	-2.21511
AW235069	-0.276997	10.0625	-2.82809	0.00520176	0.387196	-2.21911
FOXD4	-0.334664	#NAME?	-2.82707	0.00522061	0.387196	-2.22191
TAF1	-0.218614	8.267	-2.82576	0.00523815	0.387196	-2.22439
PSMB9	0.606158	12.0435	2.82508	0.00524886	0.387196	-2.22594
KLF3-AS1	-0.345155	6.03572	-2.82346	0.00527438	0.387196	-2.22961
ARID2	-0.289038	7.46623	-2.82287	0.00528364	0.387196	-2.23094
RPUSD3	0.392506	8.74054	2.82212	0.00529553	0.387196	-2.23264
WARS	0.597575	10.3099	2.82068	0.00531835	0.387196	-2.23589
ZNF343	-0.22822	6.37729	-2.82039	0.00532286	0.387196	-2.23654
C5orf24	-0.286607	8.79328	-2.81991	0.00533058	0.387196	-2.23763
CMYA5	-0.459231	6.68487	-2.81603	0.0053926	0.387196	-2.24639
HMBOX1	-0.443151	8.51283	-2.81454	0.00541658	0.387196	-2.24975
KMT2D	-0.349812	7.84518	-2.81352	0.00543315	0.387196	-2.25206
F7	-0.621993	6.58252	-2.81297	0.00544194	0.387196	-2.25328
ZNF441	-0.310236	6.51617	-2.81267	0.00544688	0.387196	-2.25397
ZNF219	-0.416202	10.2408	-2.80883	0.00550957	0.387196	-2.26263
C1QA	0.530539	11.6604	2.80717	0.00553676	0.387196	-2.26635
ZNF433	-0.36961	7.72532	-2.80615	0.0055537	0.387196	-2.26866
JMJD8	-0.298118	8.98346	-2.80379	0.00559274	0.387196	-2.27396
SRRM2	-0.478876	9.54969	-2.80253	0.00561377	0.387196	-2.2768
CCDC149	-0.228687	7.12137	-2.79623	0.00571977	0.387196	-2.29094
PDXDC2P	-0.334343	6.86577	-2.796	0.00572355	0.387196	-2.29144
GOLGA3	-0.26666	10.7537	-2.79297	0.00577531	0.387196	-2.29825
CLEC18B	-0.483813	7.2131	-2.79252	0.00578295	0.387196	-2.29925
IL17RB	-0.475075	6.56505	-2.79246	0.00578404	0.387196	-2.29939
ITGA2	-0.312476	5.89855	-2.7919	0.00579365	0.387196	-2.30065
ACAT2	0.414109	10.9457	2.78918	0.00584042	0.387196	-2.30672
ME2	0.366647	8.59205	2.78909	0.00584207	0.387196	-2.30694
WIPF2	-0.254733	8.50442	-2.78739	0.00587152	0.387196	-2.31074
IFT74	-0.294698	7.10885	-2.78333	0.00594246	0.387196	-2.31981
ARMC3	-0.436111	5.84263	-2.78158	0.00597311	0.387196	-2.3237
COMMD1	0.248005	10.7998	2.78142	0.00597599	0.387196	-2.32406
UVSSA	-0.350151	6.80504	-2.78094	0.00598447	0.387196	-2.32513
DLEC1	-0.315569	6.0852	-2.77999	0.00600132	0.387196	-2.32726
TMEM260	-0.291887	8.87166	-2.77981	0.0060045	0.387196	-2.32766
EIF3C	-0.36116	12.8474	-2.77944	0.00601113	0.387196	-2.32849
CNNM4	-0.384181	11.3069	-2.779	0.00601889	0.387196	-2.32946
SATB2	-0.370192	6.05352	-2.77861	0.00602587	0.387196	-2.33034
BBS1	-0.325783	7.51985	-2.7785	0.00602769	0.387196	-2.33057
DNAJC14	-0.214632	7.31487	-2.7773	0.00604921	0.387196	-2.33326
MMP10	-0.633333	6.26506	-2.77589	0.00607438	0.387196	-2.33639
CXCL10	0.80053	9.3362	2.77387	0.0061106	0.387196	-2.34088
TFRC	0.475613	11.1534	2.77356	0.00611625	0.387196	-2.34158
WASL	-0.296445	9.4461	-2.77292	0.00612772	0.387196	-2.343
SLC19A2	-0.695321	10.501	-2.77181	0.00614785	0.387196	-2.34547
PRKRIP1	-0.188689	8.60893	-2.77167	0.00615037	0.387196	-2.34578
TFAP2A	-0.461124	7.63246	-2.77088	0.00616473	0.387196	-2.34754
DSCAML1	-0.387003	5.63576	-2.77048	0.00617203	0.387196	-2.34844
CTTNBP2	-0.509691	6.43718	-2.77029	0.00617554	0.387196	-2.34887
ICAM1	0.577265	9.07287	2.76894	0.00620015	0.387196	-2.35187
MST1	-0.37375	9.12304	-2.76773	0.00622226	0.387196	-2.35456
AP2M1	0.322905	12.7576	2.76738	0.00622853	0.387196	-2.35532
HLA-DPB2	0.447701	9.13646	2.7668	0.00623918	0.387196	-2.3566
RPL23AP32	-0.458098	7.05629	-2.76547	0.00626365	0.387196	-2.35956
BAZ2A	-0.281783	7.03736	-2.76519	0.00626885	0.387196	-2.36019
FOXK1	-0.320671	7.69817	-2.76487	0.00627485	0.387196	-2.36091
AKAP7	0.390267	8.62098	2.76483	0.00627544	0.387196	-2.36098
PANX1	0.262442	8.99639	2.76364	0.00629753	0.387196	-2.36363
GZMB	0.847091	9.64714	2.75874	0.00638877	0.387196	-2.37448
SSSCA1	0.336124	10.6474	2.75799	0.00640289	0.387196	-2.37615
FAM26F	0.734228	10.8319	2.75527	0.00645413	0.387196	-2.38216
SGK1	0.391218	11.2948	2.75519	0.00645576	0.387196	-2.38235
GTSE1	0.393326	7.37253	2.75513	0.00645694	0.387196	-2.38249
LEFTY1	-0.359081	5.89742	-2.75263	0.00650429	0.387196	-2.388
IP6K2	-0.251666	8.74358	-2.75134	0.00652898	0.387196	-2.39086
ACACB	-0.384165	6.97575	-2.7511	0.00653367	0.387196	-2.3914
RBM12	-0.261646	9.23202	-2.75043	0.00654643	0.387196	-2.39287
SUN1	-0.22786	7.60492	-2.7498	0.00655847	0.387196	-2.39426
ARPC1B	0.541623	11.2818	2.74946	0.00656499	0.387196	-2.39501
ZNF500	-0.283649	8.34956	-2.7489	0.00657576	0.387196	-2.39624
OTUB1	0.276329	8.68838	2.74861	0.00658139	0.387196	-2.39689
SEMA4G	-0.327031	6.76109	-2.74826	0.00658819	0.387196	-2.39767
LOC100190986	-0.310175	6.32182	-2.74807	0.00659175	0.387196	-2.39808
LINC01061	-0.435577	8.6727	-2.74781	0.00659694	0.387196	-2.39867
TUBA4A	0.462936	11.304	2.74577	0.00663641	0.388007	-2.40317
KIF5C	-0.700794	7.94135	-2.74481	0.00665495	0.388007	-2.40527
CYB5D1	-0.284485	6.85071	-2.74325	0.0066854	0.388007	-2.40871
CAPG	0.422818	12.9968	2.74257	0.0066988	0.388007	-2.41022
RNASEH2B	0.303154	9.19527	2.74189	0.00671215	0.388007	-2.41172
TYW5	-0.252734	6.61621	-2.74004	0.00674849	0.388865	-2.41579
IGIP	-0.350737	8.33201	-2.73907	0.00676764	0.388865	-2.41793
SLC52A1	-0.498354	7.15214	-2.73557	0.00683704	0.389552	-2.42561
ZNF721	-0.268265	7.87504	-2.73546	0.00683925	0.389552	-2.42586
SLC7A7	0.420856	9.60126	2.73539	0.00684068	0.389552	-2.42602
MCF2L	-0.295096	6.85756	-2.73283	0.00689203	0.389582	-2.43165
SH3RF1	-0.380757	9.78728	-2.73192	0.00691022	0.389582	-2.43364
ANKRD52	-0.382519	8.74927	-2.73053	0.00693836	0.389582	-2.4367
KIF12	-0.480019	6.12481	-2.72854	0.00697865	0.389582	-2.44106
ZNF12	-0.282799	9.4839	-2.72688	0.00701253	0.389582	-2.44471
TRIM45	-0.451043	8.54499	-2.72503	0.00705026	0.389582	-2.44875
SLC25A19	0.283694	9.03324	2.72484	0.00705414	0.389582	-2.44916
LOC93622	-0.27027	8.37085	-2.72393	0.00707281	0.389582	-2.45115
EDN3	-0.420478	5.89907	-2.72264	0.00709939	0.389582	-2.45398
TPPP	-0.573653	6.85644	-2.72175	0.0071178	0.389582	-2.45593
EEF2K	-0.298541	8.68677	-2.7214	0.00712502	0.389582	-2.45669
SIPA1L3	-0.377336	7.56323	-2.72001	0.00715387	0.389582	-2.45973
LINC00657	-0.267661	#NAME?	-2.71867	0.00718526	0.389582	-2.46304
ZNF563	-0.260714	6.33505	-2.71801	0.00719562	0.389582	-2.46411
LARS	-0.27438	8.66458	-2.71672	0.00722271	0.389582	-2.46694
TIGIT	0.535445	7.56014	2.71653	0.00722653	0.389582	-2.46734
DNAI1	-0.371633	5.86622	-2.71627	0.00723196	0.389582	-2.4679
ZNF814	-0.341616	6.5653	-2.71553	0.00724757	0.389582	-2.46953
EPHB6	0.553934	7.23344	2.71514	0.00725575	0.389582	-2.47037
EHBP1L1	0.39451	9.25567	2.71425	0.00727458	0.389582	-2.47232
HLA-H	0.47812	14.4542	2.71166	0.00732933	0.389582	-2.47797
ADIPOR2	-0.351097	9.74425	-2.71073	0.00734927	0.389582	-2.48001
BAG1	-0.382088	12.0481	-2.70972	0.00737063	0.389582	-2.48219
CAAP1	-0.281074	7.8191	-2.70823	0.00740253	0.389582	-2.48544
ANKRD50	-0.343095	6.9352	-2.70756	0.00741704	0.389582	-2.48692
GDPD3	-0.594043	6.76723	-2.70707	0.00742743	0.389582	-2.48797
ZNF629	-0.325496	10.392	-2.7053	0.00746569	0.389582	-2.49183
TPM1	0.380855	10.7709	2.70517	0.00746846	0.389582	-2.49211
INADL	-0.329458	6.61222	-2.70489	0.00747455	0.389582	-2.49273
UTP15	-0.252805	7.947	-2.70294	0.00751669	0.389582	-2.49695
TMEM123	0.52652	11.0727	2.7026	0.00752417	0.389582	-2.4977
TMEM8B	-0.345517	8.32387	-2.70149	0.00754827	0.389582	-2.50011
FPR1	0.443175	9.08524	2.70116	0.00755564	0.389582	-2.50084
IGDCC3	-0.720299	6.91951	-2.69949	0.00759203	0.389582	-2.50445
CLDND1	0.32112	11.0662	2.69834	0.00761733	0.389582	-2.50696
MTURN	-0.385337	8.53893	-2.69831	0.00761806	0.389582	-2.50703
FAM110B	-0.564696	7.60491	-2.69815	0.00762146	0.389582	-2.50736
SPIN3	-0.291975	6.39314	-2.6963	0.00766239	0.389582	-2.51139
MCM6	0.344312	11.072	2.69617	0.00766511	0.389582	-2.51166
PTH2R	-0.432929	5.72946	-2.69579	0.00767358	0.389582	-2.51249
ZNF37A	-0.293586	8.36973	-2.69506	0.00768991	0.389582	-2.51408
DGKQ	-0.293389	7.51227	-2.69451	0.0077021	0.389582	-2.51528
ANKRD30A	-0.971674	6.56141	-2.69303	0.00773494	0.389582	-2.51847
SNX3	0.284273	11.6307	2.69158	0.00776739	0.389582	-2.52162
TUBA1C	0.277186	13.1016	2.69037	0.0077946	0.389582	-2.52425
RAD51C	0.467613	9.79198	2.68964	0.00781084	0.389582	-2.52581
RAB42	0.383294	8.96348	2.68899	0.00782558	0.389582	-2.52723
FBXO5	0.347301	8.72023	2.68721	0.00786573	0.389582	-2.53107
CD83	0.392992	10.5243	2.6872	0.00786606	0.389582	-2.5311
METTL9	-0.248022	6.89694	-2.68713	0.00786747	0.389582	-2.53124
EFR3B	-0.37396	6.78277	-2.6866	0.0078796	0.389582	-2.5324
CASP4	0.421693	12.6652	2.68373	0.00794484	0.389617	-2.53859
WFIKKN1	-0.400285	6.13617	-2.68296	0.00796263	0.389617	-2.54027
MAP3K5	0.318592	8.7494	2.68279	0.00796648	0.389617	-2.54063
WDR19	-0.272274	7.41	-2.68166	0.00799228	0.389617	-2.54306
EIF2AK1	-0.241805	8.0291	-2.68142	0.00799796	0.389617	-2.5436
VAMP5	0.352628	10.7406	2.68122	0.00800248	0.389617	-2.54402
HLA-A	0.460317	13.6632	2.67993	0.00803216	0.389674	-2.5468
NFATC2IP	-0.303374	6.82943	-2.6794	0.00804438	0.389674	-2.54794
ADCY1	-0.497703	6.28798	-2.67807	0.00807509	0.390174	-2.5508
PAGR1	-0.357527	9.48309	-2.67481	0.0081511	0.392854	-2.55784
TRIM4	-0.229685	8.60282	-2.67328	0.00818691	0.393589	-2.56113
DNAJC9	0.360204	11.3201	2.66878	0.00829327	0.393598	-2.57082
MRPL18	0.278874	12.2865	2.66869	0.00829545	0.393598	-2.57102
FADS1	0.452657	9.78743	2.66859	0.00829784	0.393598	-2.57123
HLA-DQA2	0.698126	9.70071	2.66812	0.00830884	0.393598	-2.57223
SHROOM2	-0.345457	6.32922	-2.66717	0.00833155	0.393598	-2.57428
RNF169	0.217442	7.52117	2.66703	0.00833485	0.393598	-2.57457
GMPS	0.39168	11.2471	2.66487	0.0083866	0.393598	-2.57922
CELF6	-0.303378	6.90676	-2.6643	0.00840014	0.393598	-2.58043
LOC101926935	-0.325614	6.98819	-2.66418	0.00840321	0.393598	-2.5807
CD58	0.326911	9.16759	2.6637	0.00841476	0.393598	-2.58173
ITPR2	-0.495882	7.44138	-2.66341	0.00842153	0.393598	-2.58233
APOL1	0.373321	10.4176	2.6629	0.00843395	0.393598	-2.58344
CDCA5	0.41345	10.4882	2.66029	0.0084971	0.394096	-2.58904
POFUT1	-0.298729	5.58122	-2.65992	0.00850598	0.394096	-2.58982
ZNF703	-0.523555	6.47145	-2.65927	0.0085219	0.394096	-2.59122
HLA-DQB1	0.480146	9.24754	2.6584	0.00854307	0.394096	-2.59308
FAM63A	-0.360758	8.44001	-2.65629	0.00859472	0.394096	-2.5976
LCK	0.574814	8.60257	2.65624	0.00859603	0.394096	-2.59772
SOWAHD	0.398107	9.3364	2.65593	0.00860343	0.394096	-2.59836
TMEM14A	0.346114	10.9321	2.65449	0.008639	0.394096	-2.60146
MAP3K10	-0.29222	8.98839	-2.65417	0.00864681	0.394096	-2.60213
MMP16	-0.379855	6.12462	-2.65211	0.00869774	0.394096	-2.60654
RAI14	0.359259	8.86711	2.65161	0.00871006	0.394096	-2.6076
ZNF844	-0.301356	6.09173	-2.65104	0.00872439	0.394096	-2.60883
SLC25A21-AS1	-0.307349	5.81682	-2.6508	0.00873026	0.394096	-2.60934
WASH2P	-0.295801	14.24	-2.64983	0.00875456	0.394096	-2.61142
DPY19L4	-0.3247	8.52192	-2.64881	0.00878	0.394096	-2.61359
PHACS	-0.315119	7.37033	-2.64867	0.0087834	0.394096	-2.61388
VAMP7	0.254175	9.94091	2.64822	0.00879477	0.394096	-2.61485
PSMA7	0.298784	12.2581	2.64593	0.00885218	0.394978	-2.61973
LOC101927263	-0.351418	6.15062	-2.6456	0.00886056	0.394978	-2.62044
ZNF160	-0.251571	7.02533	-2.64497	0.00887637	0.394978	-2.62178
TNNT3	-0.457973	6.15752	-2.64396	0.00890204	0.395201	-2.62394
PHF21B	-0.407642	6.52845	-2.64026	0.00899621	0.396566	-2.63182
SPIRE2	-0.46014	7.9339	-2.6394	0.00901811	0.396566	-2.63365
CCDC109B	0.312293	10.0363	2.63913	0.00902499	0.396566	-2.63422
C17orf97	-0.361337	7.0317	-2.63823	0.00904822	0.396566	-2.63614
SLC24A3	-0.518104	9.15983	-2.638	0.00905395	0.396566	-2.63662
ATF7IP2	-0.381926	7.74652	-2.63788	0.00905715	0.396566	-2.63688
PPP1R14B	0.343462	13.2805	2.63539	0.00912144	0.39847	-2.64218
AMT	-0.313769	6.99293	-2.63288	0.00918637	0.399033	-2.64749
ZMAT2	-0.306208	10.4525	-2.6305	0.00924862	0.399033	-2.65255
FAM71F1	-0.429957	6.16056	-2.63035	0.00925262	0.399033	-2.65287
BMPER	-0.460395	5.84082	-2.62833	0.00930558	0.399033	-2.65714
ZNF174	-0.215601	6.59735	-2.62749	0.00932786	0.399033	-2.65893
TGM2	0.364339	6.96099	2.62632	0.00935886	0.399033	-2.66142
PCBP1-AS1	-0.274885	7.39753	-2.62545	0.00938178	0.399033	-2.66325
PNMAL1	-0.59848	9.07974	-2.62541	0.00938303	0.399033	-2.66335
FAM19A5	-0.631929	7.58943	-2.62539	0.00938343	0.399033	-2.66338
TAF3	-0.240833	8.15815	-2.62525	0.00938709	0.399033	-2.66367
ERLIN2	-0.383282	7.74077	-2.62488	0.00939691	0.399033	-2.66445
MAN2A2	-0.302599	8.52784	-2.62349	0.00943392	0.399033	-2.6674
GET4	-0.30937	10.6835	-2.6232	0.00944171	0.399033	-2.66801
GHR	-0.398454	6.37975	-2.62279	0.00945267	0.399033	-2.66888
C20orf23	-0.369654	7.99261	-2.62233	0.00946488	0.399033	-2.66985
CACNA1D	-0.341034	5.82968	-2.6219	0.0094766	0.399033	-2.67077
MSMO1	0.294654	7.24855	2.62138	0.00949048	0.399033	-2.67187
AKAP9	-0.340756	8.85479	-2.61933	0.00954557	0.399033	-2.6762
ICOS	0.502701	7.69044	2.61908	0.0095522	0.399033	-2.67672
MYBL2	0.414929	10.5595	2.61874	0.00956159	0.399033	-2.67745
SSBP2	-0.32852	7.25701	-2.61834	0.00957229	0.399033	-2.67829
PHF19	0.326218	8.84096	2.61713	0.00960498	0.399526	-2.68084
APPL2	-0.256421	7.22712	-2.6144	0.00967918	0.399873	-2.6866
CD3D	0.656503	9.68996	2.61308	0.00971527	0.399873	-2.68938
NUP155	0.294479	8.51525	2.61231	0.00973659	0.399873	-2.69102
EZR	0.334325	10.6582	2.61206	0.00974347	0.399873	-2.69155
DNAJB11	0.267521	11.4129	2.612	0.00974489	0.399873	-2.69166
LCA5L	-0.362866	6.13685	-2.61185	0.00974925	0.399873	-2.69199
SLC22A4	-0.307401	6.18498	-2.61147	0.00975963	0.399873	-2.69279
RIMKLB	-0.269217	6.48497	-2.60984	0.00980436	0.400848	-2.69621
PAX3	-0.347145	5.67941	-2.60689	0.00988639	0.402657	-2.70244
MARCH6	-0.273185	9.63963	-2.60581	0.00991631	0.402657	-2.7047
XKR6	-0.339053	6.15377	-2.60563	0.00992135	0.402657	-2.70508
KDM3B	-0.233083	9.79184	-2.60522	0.00993286	0.402657	-2.70594
BBS5	-0.246393	9.36506	-2.60447	0.00995383	0.402657	-2.70752
ZNF334	-0.378135	6.3279	-2.60339	0.00998405	0.403027	-2.70978
NRCAM	-0.442	6.39708	-2.60127	0.0100438	0.404585	-2.71424
NDST1	-0.363209	9.74784	-2.59669	0.0101737	0.408375	-2.72384
RNF41	-0.195991	7.5325	-2.59593	0.0101953	0.408375	-2.72543
ENDOD1	0.342706	9.40541	2.5957	0.0102019	0.408375	-2.72591
ACTBL2	0.651207	9.20795	2.59278	0.0102859	0.408489	-2.73204
NOXA1	-0.497294	8.83209	-2.59202	0.0103079	0.408489	-2.73363
LOH12CR1	-0.266878	8.26629	-2.58987	0.0103702	0.408489	-2.73813
LRRC56	-0.577823	8.84956	-2.58909	0.0103928	0.408489	-2.73976
CCL5	0.69655	9.7637	2.58744	0.010441	0.408489	-2.74321
ADAMTS16	-0.398833	5.90055	-2.58672	0.0104618	0.408489	-2.7447
CAPRIN2	-0.260681	6.89143	-2.58628	0.0104749	0.408489	-2.74564
IL21R	0.553413	8.65197	2.58611	0.0104798	0.408489	-2.74598
HHAT	-0.417173	8.36374	-2.5856	0.0104946	0.408489	-2.74704
RFC4	0.366097	10.6734	2.58507	0.0105104	0.408489	-2.74816
ALG10B	-0.280045	7.84095	-2.58363	0.0105527	0.408489	-2.75116
P2RY6	0.42233	8.42012	2.58312	0.0105678	0.408489	-2.75223
GMNN	0.463196	11.0006	2.58302	0.0105707	0.408489	-2.75243
ZNF606	-0.298964	7.11565	-2.58273	0.0105792	0.408489	-2.75303
UBE4B	-0.263407	8.85345	-2.58216	0.0105962	0.408489	-2.75423
PSMD2	0.273424	11.8046	2.58184	0.0106057	0.408489	-2.7549
FAM175A	-0.262658	6.48153	-2.5812	0.0106247	0.408489	-2.75623
SETD2	-0.193851	7.70279	-2.58118	0.0106251	0.408489	-2.75626
MARCKS	0.33764	#NAME?	2.5813	0.0106304	0.408489	-2.75656
AP3M2	-0.329939	8.31962	-2.58093	0.0106326	0.408489	-2.75678
STEAP1	0.547868	8.73096	2.58024	0.0106531	0.408489	-2.75822
FDFT1	0.373218	10.8895	2.57721	0.0107436	0.4085	-2.76454
SLC10A3	0.28766	10.1961	2.57571	0.0107886	0.4085	-2.76765
C11orf73	0.330676	12.0418	2.5757	0.0107889	0.4085	-2.76767
CCDC11	-0.358569	6.1352	-2.57554	0.0107937	0.4085	-2.76801
HOMER3	0.396707	12.5942	2.5755	0.010795	0.4085	-2.76809
GTF2IRD2B	-0.280479	6.13857	-2.57509	0.0108073	0.4085	-2.76894
MSN	0.385004	11.0113	2.57373	0.0108483	0.4085	-2.77177
TTYH2	-0.275008	5.87207	-2.57302	0.0108698	0.4085	-2.77325
IGF1R	-0.572871	7.7851	-2.57219	0.010895	0.4085	-2.77498
SREK1	-0.286504	7.98224	-2.57207	0.0108988	0.4085	-2.77524
KIF16B	-0.36951	7.42169	-2.57192	0.0109034	0.4085	-2.77555
AHCYL2	-0.275153	8.30703	-2.57087	0.0109353	0.4085	-2.77773
CCDC30	-0.30265	6.10344	-2.56944	0.010979	0.4085	-2.7807
LOC389332	-0.433152	5.80231	-2.5692	0.0109863	0.4085	-2.7812
CXorf23	-0.224036	6.99239	-2.56885	0.010997	0.4085	-2.78192
RERG	-0.840401	9.05723	-2.56772	0.0110314	0.4085	-2.78426
NALCN	-0.427388	6.28662	-2.56668	0.0110634	0.4085	-2.78641
GATS	-0.282867	6.83898	-2.56591	0.0110872	0.4085	-2.78802
FBXO6	0.358986	8.3899	2.56502	0.0111148	0.4085	-2.78987
VKORC1L1	0.281377	8.82009	2.56498	0.0111161	0.4085	-2.78995
HEMK1	-0.265416	5.84342	-2.56459	0.0111279	0.4085	-2.79075
RGS5	-0.508227	9.25651	-2.56405	0.0111446	0.4085	-2.79186
SULT1A4	-0.322811	9.46512	-2.56356	0.01116	0.4085	-2.79289
PDCD1	0.566664	8.78151	2.56337	0.0111658	0.4085	-2.79328
ARHGAP39	-0.316972	7.34045	-2.56117	0.0112342	0.408965	-2.79784
CASP1	0.435472	9.93386	2.56109	0.0112366	0.408965	-2.79799
TADA2B	-0.235271	6.62047	-2.55952	0.0112857	0.408965	-2.80124
PPA1	0.35139	12.3993	2.55887	0.0113063	0.408965	-2.8026
PAMR1	-0.318794	6.37385	-2.5572	0.0113586	0.408965	-2.80604
LOC145837	-0.810922	6.77762	-2.55675	0.0113729	0.408965	-2.80698
WWP1	-0.541888	9.48791	-2.55636	0.0113851	0.408965	-2.80778
NUDT12	-0.374942	6.77772	-2.55544	0.0114142	0.408965	-2.80968
APOOL	0.308741	7.64357	2.55536	0.0114167	0.408965	-2.80984
ZNF135	-0.371583	7.3665	-2.55508	0.0114258	0.408965	-2.81043
SNX10	0.44673	9.16331	2.55268	0.0115019	0.408965	-2.81538
PLEKHO2	0.349205	10.3669	2.5523	0.0115141	0.408965	-2.81617
STK36	-0.275906	6.74681	-2.55223	0.0115164	0.408965	-2.81632
ZNF552	-0.341594	6.80427	-2.55209	0.0115207	0.408965	-2.8166
LRRC73	-0.609697	7.80122	-2.55132	0.0115455	0.408965	-2.81819
UBAP1L	-0.310284	7.31118	-2.55125	0.0115476	0.408965	-2.81833
DOK4	-0.248924	7.34399	-2.55116	0.0115505	0.408965	-2.81852
GTF2IRD2	-0.317061	7.98393	-2.55076	0.0115632	0.408965	-2.81934
PSMA4	0.313659	11.5306	2.54882	0.0116255	0.410398	-2.82334
DSTYK	-0.235175	7.25578	-2.54611	0.011713	0.410398	-2.82892
DIXDC1	-0.244386	7.4217	-2.54589	0.0117202	0.410398	-2.82938
PDPK1	-0.227418	8.12807	-2.54562	0.0117288	0.410398	-2.82993
HNRNPA0	-0.256926	8.68065	-2.5437	0.0117913	0.410398	-2.83388
REPS2	-0.516064	7.91348	-2.54214	0.0118423	0.410398	-2.83709
CSAD	-0.367527	6.78013	-2.54109	0.0118766	0.410398	-2.83925
SMG1P1	-0.261882	7.14376	-2.54053	0.011895	0.410398	-2.8404
ZNF75A	-0.293067	8.28137	-2.5402	0.0119057	0.410398	-2.84107
CCDC170	-0.468587	6.60155	-2.54017	0.0119069	0.410398	-2.84114
ZCCHC4	-0.232584	6.41111	-2.5396	0.0119256	0.410398	-2.84231
RILP	0.302285	8.49514	2.53868	0.011956	0.410398	-2.84421
PIGL	-0.230463	6.74016	-2.53714	0.0120067	0.410398	-2.84736
KCTD6	-0.463732	8.36469	-2.53687	0.0120157	0.410398	-2.84791
SETD1B	-0.314177	6.82074	-2.53539	0.0120647	0.410398	-2.85094
LRRC4	-0.290074	5.98359	-2.53518	0.0120717	0.410398	-2.85137
ERVK13-1	-0.273006	6.40817	-2.53507	0.0120754	0.410398	-2.8516
UNC119B	-0.20877	8.16386	-2.53465	0.0120894	0.410398	-2.85246
DCAF16	-0.306131	9.3467	-2.53442	0.0120971	0.410398	-2.85294
CELSR2	-0.470224	7.25029	-2.53428	0.0121019	0.410398	-2.85323
LAMB2P1	-0.287661	6.08815	-2.53404	0.0121099	0.410398	-2.85372
RASGEF1A	0.478689	7.22147	2.53379	0.0121182	0.410398	-2.85423
ELOVL2	-0.746983	6.86929	-2.53373	0.0121203	0.410398	-2.85436
TSNAXIP1	-0.262849	6.13944	-2.53337	0.0121322	0.410398	-2.85509
FAM162B	-0.400957	7.3207	-2.53314	0.0121399	0.410398	-2.85556
LONRF2	-0.770163	7.29793	-2.52941	0.0122652	0.411636	-2.8632
NME5	-0.576073	6.95783	-2.52935	0.0122672	0.411636	-2.86332
KRT37	-0.44082	5.54945	-2.52929	0.0122691	0.411636	-2.86344
TOM1L2	-0.368098	8.15008	-2.52834	0.0123013	0.411636	-2.86538
HOMEZ	-0.247184	7.45096	-2.52822	0.0123054	0.411636	-2.86563
CCDC136	-0.299064	6.55697	-2.52686	0.0123514	0.411636	-2.86841
KIF3A	-0.347327	8.16332	-2.5264	0.0123671	0.411636	-2.86935
ZFAS1	-0.265615	9.5476	-2.52629	0.0123708	0.411636	-2.86958
RAD1	0.235633	7.80236	2.52585	0.0123858	0.411636	-2.87048
CUX1	-0.231205	7.74505	-2.52558	0.0123951	0.411636	-2.87103
APOC2	0.44065	7.25136	2.52384	0.0124544	0.411636	-2.87458
LYRM9	-0.285852	7.70223	-2.52364	0.0124612	0.411636	-2.87499
BRPF3	-0.25783	6.31998	-2.52303	0.0124822	0.411636	-2.87624
LOC101930608	-0.358752	6.73415	-2.52257	0.0124979	0.411636	-2.87717
LRP6	-0.409191	9.41223	-2.52253	0.0124992	0.411636	-2.87725
RALGAPA1	-0.250476	6.81225	-2.5208	0.012559	0.412682	-2.8808
LRRC48	-0.343473	5.84052	-2.51974	0.0125955	0.412682	-2.88296
OVOL1	-0.514336	8.58077	-2.51973	0.0125957	0.412682	-2.88297
CCL2	0.520399	11.2267	2.51881	0.0126275	0.413016	-2.88484
SPTLC2	-0.289675	7.55095	-2.51802	0.0126551	0.413212	-2.88646
SLC7A8	-0.459074	7.37298	-2.51738	0.0126772	0.41323	-2.88776
LMBR1	-0.231524	7.26688	-2.51639	0.0127115	0.413643	-2.88977
MAGI2	-0.237919	6.45441	-2.51436	0.0127824	0.414681	-2.8939
TUBB	0.304961	11.0358	2.51407	0.0127926	0.414681	-2.89449
AKR1A1	0.27541	9.68275	2.51362	0.0128084	0.414681	-2.89541
UBD	1.12264	#NAME?	2.51294	0.0128516	0.415376	-2.89893
GAPVD1	-0.184977	7.93932	-2.51118	0.0128945	0.416059	-2.90038
LRBA	-0.394145	9.86416	-2.50836	0.0129942	0.41857	-2.9061
DNAJC21	-0.244229	7.96456	-2.50561	0.0130922	0.419249	-2.91168
GSE1	-0.357834	8.23293	-2.50556	0.013094	0.419249	-2.91178
SIK3	-0.226741	7.29237	-2.50463	0.0131273	0.419249	-2.91367
PTK2	-0.305962	8.64443	-2.50434	0.0131379	0.419249	-2.91427
HSPA1L	-0.211809	6.54513	-2.50403	0.0131488	0.419249	-2.91488
CD27	0.616525	9.12504	2.50371	0.0131604	0.419249	-2.91554
GTPBP8	0.275888	10.3336	2.50348	0.0131686	0.419249	-2.916
CMSS1	0.326853	11.8243	2.50249	0.0132042	0.419433	-2.91801
KIAA1456	-0.393831	5.94434	-2.50155	0.0132382	0.419433	-2.91991
KIT	-0.540605	6.96303	-2.50029	0.0132839	0.419433	-2.92247
NR1H3	0.369384	11.2498	2.5	0.0132941	0.419433	-2.92304
PAQR5	-0.547283	#NAME?	-2.49949	0.0133178	0.419433	-2.9243
KIAA0895L	-0.234811	7.12623	-2.49914	0.0133256	0.419433	-2.9248
LOC643355	-0.363491	5.80398	-2.49873	0.0133405	0.419433	-2.92562
DPP10-AS1	-0.673818	5.94347	-2.49812	0.0133625	0.419433	-2.92685
CORO1A	0.493624	9.32149	2.49787	0.0133717	0.419433	-2.92736
RBM5	-0.222721	11.2062	-2.49699	0.0134038	0.419752	-2.92914
LOC729737	-0.416311	8.22059	-2.49611	0.0134362	0.420078	-2.93093
ORM2	0.956757	7.59105	2.49393	0.0135162	0.420526	-2.93533
TXNDC12	0.219852	8.79824	2.49375	0.0135228	0.420526	-2.9357
C1orf162	0.342893	8.71938	2.49355	0.01353	0.420526	-2.93609
EPB41L1	-0.264955	8.17438	-2.49292	0.0135533	0.420526	-2.93737
ZNF37BP	-0.273712	6.67736	-2.49273	0.0135604	0.420526	-2.93775
ZFP2	-0.30187	6.42457	-2.49112	0.0136198	0.421007	-2.941
THSD4	-0.691324	7.24406	-2.49054	0.0136411	0.421007	-2.94216
ZNF564	-0.231256	7.20368	-2.49003	0.0136603	0.421007	-2.9432
TAF1C	-0.277879	9.36992	-2.48993	0.0136639	0.421007	-2.94339
OXTR	-0.502498	7.44892	-2.48859	0.0137139	0.421867	-2.9461
TAGLN	0.551837	10.8351	2.48574	0.0138205	0.423268	-2.95184
ASCC1	0.258541	8.47888	2.48566	0.0138234	0.423268	-2.952
ATXN7L3B	-0.303701	8.42045	-2.4856	0.0138258	0.423268	-2.95213
ZNF197	-0.205398	6.51283	-2.48326	0.0139139	0.424672	-2.95684
HEY2	-0.538861	7.06722	-2.48289	0.0139279	0.424672	-2.95758
IGSF22	-0.375411	6.58529	-2.48261	0.0139382	0.424672	-2.95813
C20orf55	-0.399435	12.3773	-2.48181	0.0139686	0.42492	-2.95974
DECR2	-0.32772	9.52637	-2.4804	0.0140223	0.425877	-2.96259
S100A9	0.969441	9.06139	2.47928	0.0140647	0.426158	-2.96482
ERC1	-0.2846	7.2774	-2.47899	0.0140761	0.426158	-2.96542
ANXA4	0.277667	11.79	2.47683	0.0141585	0.427576	-2.96975
CDH3	0.80997	10.1011	2.47635	0.0141769	0.427576	-2.97071
ZNF528	-0.28701	6.16514	-2.47559	0.0142061	0.427576	-2.97224
LINC00174	-0.299396	7.55305	-2.47537	0.0142148	0.427576	-2.97269
LOC642533	-0.25672	6.46572	-2.47485	0.0142346	0.427576	-2.97372
WBP11	-0.2936	9.03423	-2.47364	0.0142815	0.42831	-2.97615
LPXN	0.342626	8.44156	2.47099	0.0143843	0.429864	-2.98147
PCSK4	-0.510765	8.12553	-2.47079	0.0143919	0.429864	-2.98186
ZNF556	-0.501122	6.13854	-2.47006	0.0144203	0.429864	-2.98332
L1TD1	-0.381138	6.18566	-2.46999	0.0144231	0.429864	-2.98346
GBP4	0.590371	10.0625	2.46927	0.0144511	0.430026	-2.9849
ZWINT	0.388263	10.1791	2.46865	0.0144753	0.430077	-2.98613
CENPA	0.411856	8.61667	2.46798	0.0145018	0.430197	-2.98749
ARRB2	0.291918	10.0031	2.46729	0.0145288	0.430333	-2.98887
ACAD11	-0.249802	6.3142	-2.46442	0.0146416	0.432409	-2.99459
N4BP2	-0.264286	7.43669	-2.46436	0.0146441	0.432409	-2.99472
IPO8	-0.284362	8.38148	-2.45997	0.0148184	0.434153	-3.00348
ZNF20	-0.239659	6.52603	-2.45948	0.014838	0.434153	-3.00445
GUF1	-0.238806	7.62011	-2.45888	0.014862	0.434153	-3.00565
CCDC25	-0.243475	8.09378	-2.45853	0.0148762	0.434153	-3.00636
ZCCHC7	-0.238824	7.47243	-2.45849	0.0148776	0.434153	-3.00642
ACADSB	-0.493812	8.05569	-2.45822	0.0148887	0.434153	-3.00698
NCKAP5	-0.329755	6.35976	-2.45704	0.0149358	0.434153	-3.00931
STC2	-0.675803	7.71225	-2.45698	0.0149384	0.434153	-3.00944
MRPS22	0.240498	11.2282	2.45651	0.0149574	0.434153	-3.01038
SLC4A1AP	0.242822	9.88527	2.45645	0.0149596	0.434153	-3.01049
MIR4697HG	-0.34908	5.9128	-2.45632	0.0149648	0.434153	-3.01075
ZNF252P	-0.266891	7.01793	-2.45606	0.0149755	0.434153	-3.01128
GPX1	0.329095	14.9376	2.45387	0.0150641	0.436061	-3.01564
DICER1-AS1	-0.292656	7.55896	-2.45298	0.0151001	0.436073	-3.0174
EFCAB3	-0.277867	5.73783	-2.45273	0.0151101	0.436073	-3.01789
TEKT4	-0.3321	6.8003	-2.452	0.0151399	0.436275	-3.01935
C14orf79	-0.284386	6.31057	-2.45113	0.0151755	0.436644	-3.02109
CYBB	0.420438	9.93977	2.44947	0.0152431	0.437386	-3.02437
BCO2	-0.285368	6.29581	-2.4493	0.0152502	0.437386	-3.02472
PDXDC1	-0.212295	8.322	-2.44882	0.0152699	0.437386	-3.02567
FXYD5	0.478278	9.46662	2.44717	0.0153378	0.437659	-3.02895
ERCC4	-0.199544	6.47063	-2.44631	0.0153731	0.437659	-3.03065
PSD3	-0.456429	7.50178	-2.44631	0.0153733	0.437659	-3.03066
CARF	-0.264095	6.32186	-2.44601	0.0153854	0.437659	-3.03124
MGEA5	-0.265209	12.2666	-2.4449	0.0154313	0.437659	-3.03345
ASMTL-AS1	-0.255077	6.60283	-2.44468	0.0154406	0.437659	-3.03389
LINC00260	-0.283415	6.00454	-2.44468	0.0154407	0.437659	-3.03389
MDGA1	-0.336525	6.55186	-2.44415	0.0154624	0.437659	-3.03493
CORO1C	0.234447	8.83448	2.4418	0.0155604	0.439783	-3.0396
PREPL	-0.209652	8.32074	-2.43978	0.0156447	0.44102	-3.04359
MAGI1	-0.271563	5.9902	-2.43965	0.0156503	0.44102	-3.04386
MOCS1	-0.264371	6.33115	-2.43904	0.0156756	0.441083	-3.04505
FEN1	0.297372	8.07669	2.43798	0.0157204	0.441199	-3.04716
UBN2	-0.273529	6.6451	-2.43785	0.0157258	0.441199	-3.04741
KCND3	-0.269454	6.36283	-2.43718	0.0157541	0.441325	-3.04874
CD2	0.66054	11.7243	2.43612	0.0157986	0.441325	-3.05082
CPVL	0.380208	8.55768	2.43523	0.0158366	0.441325	-3.0526
PNMA2	-0.336888	6.14689	-2.43491	0.0158498	0.441325	-3.05321
DNAJC25	-0.225512	6.88241	-2.43462	0.0158621	0.441325	-3.05378
C1orf226	-0.419682	7.43396	-2.43434	0.0158744	0.441325	-3.05436
GLS2	-0.301421	5.90679	-2.4336	0.0159057	0.441325	-3.05581
HLA-DPB1	0.481327	13.5502	2.43183	0.015981	0.441325	-3.0593
MEIS2	-0.3748	6.93184	-2.43089	0.0160211	0.441325	-3.06115
ZNF251	-0.268609	7.04615	-2.4308	0.016025	0.441325	-3.06133
ADAD2	-0.35826	7.44851	-2.43033	0.0160453	0.441325	-3.06226
ZFHX4	-0.356144	6.58555	-2.42997	0.0160607	0.441325	-3.06297
DDX6	-0.209992	8.47308	-2.42991	0.0160631	0.441325	-3.06308
CBLN4	-0.354464	5.99503	-2.42927	0.0160907	0.441325	-3.06435
LOC142937	-0.348123	6.46438	-2.4291	0.0160982	0.441325	-3.06469
TRIM66	-0.311093	6.67408	-2.42886	0.0161082	0.441325	-3.06515
NRN1L	-0.264829	6.62232	-2.42844	0.0161266	0.441325	-3.06599
PTGES	-0.409263	6.25382	-2.428	0.0161455	0.441325	-3.06686
UNC13D	0.362937	7.60241	2.42552	0.0162527	0.441968	-3.07174
CDC2L2	-0.335747	13.1354	-2.42508	0.0162715	0.441968	-3.07259
ARPC5L	0.25836	10.5168	2.42476	0.0162856	0.441968	-3.07324
NSUN7	-0.383527	6.71358	-2.42453	0.0162957	0.441968	-3.07369
SQRDL	0.351538	13.0531	2.4243	0.0163054	0.441968	-3.07413
GOLGA2P2Y	-0.305675	6.04283	-2.42355	0.0163383	0.441968	-3.07562
EP300	-0.23354	6.72325	-2.42245	0.016386	0.441968	-3.07777
POLD3	0.259841	10.0083	2.42179	0.0164148	0.441968	-3.07907
FYTTD1	0.312838	10.3705	2.42118	0.0164417	0.441968	-3.08027
GPR171	0.557497	8.41921	2.42066	0.0164643	0.441968	-3.08129
RUNDC1	-0.323224	8.55911	-2.41875	0.0165484	0.441968	-3.08504
SPTBN5	-0.36105	6.57042	-2.41872	0.0165499	0.441968	-3.08511
NCF2	0.449888	10.2738	2.41762	0.0165982	0.441968	-3.08726
ZNF720	-0.221161	7.4688	-2.41729	0.016613	0.441968	-3.08792
RBFA	0.258622	10.5315	2.41684	0.0166328	0.441968	-3.08879
TNRC6A	-0.2518	7.65213	-2.41666	0.0166408	0.441968	-3.08915
TECPR2	-0.241778	7.34343	-2.41509	0.0167103	0.441968	-3.09222
KLHL42	-0.261837	8.40062	-2.41316	0.0167961	0.441968	-3.096
ARHGEF10	-0.280611	7.52877	-2.41268	0.0168176	0.441968	-3.09694
CD68	0.3666	9.9701	2.41262	0.0168203	0.441968	-3.09706
MS4A6A	0.346038	9.19067	2.41205	0.0168458	0.441968	-3.09818
PLEKHA5	-0.252953	6.82541	-2.41164	0.0168641	0.441968	-3.09898
HOXC6	-0.384343	8.33919	-2.411	0.0168929	0.441968	-3.10024
TK1	0.430878	13.6959	2.41092	0.0168966	0.441968	-3.1004
LOC100133091	-0.246299	7.03532	-2.41025	0.0169269	0.441968	-3.10172
CES4A	-0.30301	5.66621	-2.40974	0.0169497	0.441968	-3.10271
RHOBTB3	-0.38011	7.82865	-2.40935	0.0169673	0.441968	-3.10347
DYX1C1	-0.287842	7.11863	-2.40907	0.0169799	0.441968	-3.10402
PDCD10	0.38697	11.8763	2.40869	0.0169967	0.441968	-3.10475
TMEM229B	-0.295489	6.57528	-2.40847	0.0170069	0.441968	-3.10519
ST6GALNAC5	0.537244	7.13945	2.40813	0.0170221	0.441968	-3.10585
C1orf213	-0.271065	6.96759	-2.40705	0.017071	0.441968	-3.10796
PTPRN2	-0.339638	6.19882	-2.40686	0.0170795	0.441968	-3.10833
GPD1L	-0.437082	9.34589	-2.40664	0.0170895	0.441968	-3.10876
ZNF14	-0.24782	8.11284	-2.4064	0.0171006	0.441968	-3.10924
JAKMIP3	-0.29776	5.74458	-2.40597	0.0171199	0.441968	-3.11007
KIF13B	-0.302019	8.43317	-2.40593	0.0171219	0.441968	-3.11016
KLHL12	-0.22751	8.02496	-2.40494	0.0171666	0.441968	-3.11208
ZC3H6	-0.257711	8.20434	-2.4048	0.0171732	0.441968	-3.11236
IL27RA	0.531417	8.5091	2.40419	0.0172011	0.441968	-3.11356
MAFK	-0.288918	8.03922	-2.40413	0.0172038	0.441968	-3.11367
ABAT	-0.471895	7.46052	-2.4034	0.0172369	0.441968	-3.11509
PLP2	0.378741	9.5161	2.40333	0.0172401	0.441968	-3.11523
VPS13B	-0.208982	7.70013	-2.40303	0.017254	0.441968	-3.11582
AMDHD1	-0.409555	6.71418	-2.40296	0.0172573	0.441968	-3.11596
TDO2	0.509194	7.52078	2.40204	0.0172994	0.441968	-3.11776
LOC100506699	-0.403388	5.63613	-2.40191	0.0173053	0.441968	-3.11801
LINC00342	-0.433982	8.24968	-2.40174	0.0173128	0.441968	-3.11833
CCDC130	-0.237774	11.9527	-2.40169	0.0173152	0.441968	-3.11843
NUFIP2	-0.285435	9.56686	-2.40074	0.0173588	0.441968	-3.12028
AFF4	-0.216315	6.70389	-2.3998	0.0174018	0.441968	-3.1221
GEMIN5	-0.220547	7.29504	-2.39962	0.0174102	0.441968	-3.12246
HSDL1	-0.221409	6.63471	-2.39902	0.0174379	0.441968	-3.12363
PCMTD2	-0.280602	9.35162	-2.39901	0.0174385	0.441968	-3.12365
ZBTB49	-0.293247	5.65189	-2.39899	0.0174394	0.441968	-3.12369
FAM200A	-0.225933	#NAME?	-2.39664	0.0175535	0.442982	-3.12839
NCAPH2	0.263896	10.3069	2.39646	0.0175564	0.442982	-3.12862
RHOG	0.32293	8.98612	2.39621	0.0175679	0.442982	-3.1291
ZFC3H1	-0.232432	8.11895	-2.3958	0.017587	0.442982	-3.1299
FOXJ2	-0.222566	6.91803	-2.39489	0.0176295	0.442982	-3.13168
LINC01128	-0.220653	6.04233	-2.39369	0.0176856	0.442982	-3.13401
BANF1	0.273841	10.3842	2.39256	0.0177383	0.442982	-3.1362
GPRASP2	-0.27015	7.73296	-2.39169	0.0177792	0.442982	-3.1379
SPPL3	-0.215129	7.54612	-2.39139	0.0177932	0.442982	-3.13848
CTSC	0.393576	9.10309	2.39111	0.0178063	0.442982	-3.13902
ANKRD36B	-0.319972	7.47634	-2.39051	0.0178348	0.442982	-3.14019
IL2RB	0.491544	8.23777	2.39035	0.017842	0.442982	-3.14049
ENDOV	-0.296613	6.75289	-2.39006	0.0178556	0.442982	-3.14105
RBM27	-0.203233	8.62723	-2.38939	0.0178876	0.442982	-3.14237
IFNGR1	0.308821	12.6766	2.38929	0.017892	0.442982	-3.14255
PSKH1	-0.224184	10.543	-2.38903	0.0179042	0.442982	-3.14305
ARPC5	0.252792	12.9917	2.3886	0.0179245	0.442982	-3.14389
COMMD2	0.300592	7.26768	2.38855	0.0179272	0.442982	-3.144
CTBP1-AS2	-0.238899	7.73529	-2.38834	0.0179368	0.442982	-3.14439
FAM84B	-0.482099	8.80511	-2.38771	0.0179669	0.442982	-3.14562
ZNF587	-0.359712	8.97369	-2.38765	0.0179697	0.442982	-3.14574
COBL	-0.300765	6.4996	-2.38725	0.0179888	0.442982	-3.14652
GRIN2C	-0.402514	6.49923	-2.38589	0.0180533	0.444	-3.14916
SCN3B	-0.331675	6.05051	-2.3845	0.0181195	0.444645	-3.15185
MRPS17	0.409796	11.7295	2.38282	0.0181999	0.444645	-3.1551
CEP44	-0.216616	6.59742	-2.38265	0.018208	0.444645	-3.15543
PLCB1	-0.462448	7.72319	-2.38168	0.0182547	0.444645	-3.15731
PLEKHG3	-0.261392	10.1368	-2.38136	0.0182701	0.444645	-3.15793
PSMC3	0.291052	10.2086	2.38055	0.0183088	0.444645	-3.15949
COG6	-0.238083	7.07526	-2.38043	0.0183144	0.444645	-3.15971
SEMA3G	-0.316184	#NAME?	-2.38033	0.0183251	0.444645	-3.16004
KRTDAP	-0.463827	5.96798	-2.38007	0.018332	0.444645	-3.16042
SIM2	-0.350201	5.75272	-2.37905	0.0183812	0.444645	-3.16239
SERPINA1	0.53582	9.75821	2.37845	0.0184104	0.444645	-3.16356
ARHGAP35	-0.255301	7.09017	-2.3784	0.0184128	0.444645	-3.16365
IGFALS	-0.656269	6.8171	-2.37836	0.0184143	0.444645	-3.16372
KIF2C	0.380216	10.1487	2.37789	0.0184372	0.444645	-3.16463
S100A8	1.12272	11.1853	2.37767	0.0184479	0.444645	-3.16505
SYNPO2	-0.405482	6.75159	-2.3776	0.0184514	0.444645	-3.16519
ZNF234	-0.2739	8.07068	-2.37636	0.0185114	0.445426	-3.16758
TLR2	0.369672	9.99849	2.37598	0.0185303	0.445426	-3.16833
NEK4	-0.199715	8.13414	-2.37423	0.0186155	0.446208	-3.1717
CD48	0.432947	8.35719	2.37366	0.0186436	0.446208	-3.17281
ZNF839	-0.233488	7.4983	-2.37355	0.0186489	0.446208	-3.17302
S1PR3	-0.382222	8.43926	-2.3734	0.0186561	0.446208	-3.17331
WIPI2	-0.216947	10.3004	-2.37147	0.018751	0.447872	-3.17703
BRWD1	-0.243731	7.46036	-2.37064	0.0187918	0.447872	-3.17863
HAPLN3	0.589961	10.6143	2.36983	0.0188317	0.447872	-3.18019
SLC7A2	-0.816072	7.9676	-2.36956	0.0188449	0.447872	-3.1807
TOR3A	0.223357	10.2841	2.36916	0.0188647	0.447872	-3.18147
ZFP90	-0.203121	8.50227	-2.36822	0.0189114	0.447872	-3.18329
RWDD4	-0.260006	7.69112	-2.36776	0.0189339	0.447872	-3.18416
TP73-AS1	-0.222444	6.35262	-2.36742	0.0189509	0.447872	-3.18482
ADD1	-0.213253	8.98891	-2.36655	0.0189941	0.447872	-3.18649
XRCC6	0.256497	14.3706	2.36641	0.0190011	0.447872	-3.18676
ALOX12	-0.345517	5.55552	-2.36638	0.0190027	0.447872	-3.18683
GAS8	-0.317469	7.96832	-2.3657	0.0190367	0.447872	-3.18814
TNF	0.298219	7.3026	2.36493	0.019075	0.447872	-3.18962
KLHL3	-0.267758	6.73075	-2.36415	0.0191141	0.447872	-3.19112
KANSL1	-0.214923	10.0567	-2.36284	0.0191796	0.447872	-3.19363
ITIH6	-0.338561	6.41347	-2.3627	0.0191866	0.447872	-3.1939
CD40	0.342983	6.96663	2.36191	0.0192265	0.447872	-3.19542
DIRAS2	-0.352065	5.43962	-2.36166	0.0192387	0.447872	-3.19589
TBC1D14	-0.229319	9.70172	-2.36148	0.0192479	0.447872	-3.19624
MCM5	0.388988	#NAME?	2.36036	0.0193101	0.447872	-3.19849
LOC100233156	-0.305508	6.24017	-2.3601	0.0193176	0.447872	-3.19889
NOP14	-0.270909	7.44138	-2.3594	0.0193532	0.447872	-3.20024
NEK9	-0.207285	10.0564	-2.35904	0.0193713	0.447872	-3.20093
CIRBP	-0.311944	9.58145	-2.35882	0.0193825	0.447872	-3.20136
ANXA9	-0.795492	7.15187	-2.35871	0.0193877	0.447872	-3.20155
RPGR	-0.215096	6.464	-2.35784	0.0194319	0.447872	-3.20322
GIGYF2	-0.181417	9.49322	-2.35709	0.0194702	0.447872	-3.20467
CAPS2	-0.371821	6.83659	-2.35701	0.0194743	0.447872	-3.20482
CTSL	0.318555	#NAME?	2.35501	0.0196245	0.447872	-3.20734
BAIAP3	-0.430806	6.19286	-2.35548	0.0195523	0.447872	-3.20776
GZMA	0.640373	10.5633	2.35529	0.0195619	0.447872	-3.20812
HIST1H3C	0.287608	13.011	2.3542	0.0196176	0.447872	-3.2102
MKRN7P	-0.292443	6.46087	-2.35356	0.0196504	0.447872	-3.21143
UQCC1	-0.239068	7.7634	-2.35244	0.019708	0.447872	-3.21358
MOXD1	0.539125	9.08944	2.35231	0.0197144	0.447872	-3.21381
PRKRIR	0.328621	9.75727	2.35228	0.0197159	0.447872	-3.21387
DNAJC30	-0.202328	8.49791	-2.35226	0.0197169	0.447872	-3.21391
TCTN1	-0.320995	9.04884	-2.3522	0.01972	0.447872	-3.21402
IGFLR1	0.428088	11.4555	2.35212	0.0197241	0.447872	-3.21418
FPR3	0.348818	#NAME?	2.35151	0.0197613	0.447872	-3.21443
GPR183	0.43228	8.29361	2.35114	0.0197748	0.447872	-3.21606
LEAP2	-0.299354	7.01749	-2.35065	0.0198	0.447872	-3.21699
CASC1	-0.352897	#NAME?	-2.34988	0.0198458	0.447872	-3.21857
CYTH1	0.246128	10.3283	2.34964	0.019852	0.447872	-3.21892
CASP5	0.379925	10.3824	2.34951	0.0198588	0.447872	-3.21917
HPS5	0.245819	7.87944	2.3486	0.0199063	0.447872	-3.22092
CYP4V2	-0.246757	6.5614	-2.34817	0.0199284	0.447872	-3.22173
JAM3	-0.284707	6.09666	-2.34817	0.0199285	0.447872	-3.22174
KIAA1107	-0.256539	5.9028	-2.3476	0.019958	0.447872	-3.22282
ARHGAP6	-0.268512	6.24818	-2.34744	0.0199663	0.447872	-3.22312
ZBTB40	-0.208906	7.07602	-2.34651	0.0200148	0.447872	-3.2249
AVIL	-0.289173	6.57773	-2.34619	0.0200315	0.447872	-3.22551
SDPR	-0.296602	5.84293	-2.34596	0.0200434	0.447872	-3.22595
GLI1	-0.371909	6.34711	-2.3449	0.0200988	0.447872	-3.22797
GTF2IRD1	-0.271023	9.05998	-2.34439	0.0201255	0.447872	-3.22895
SERPINC1	-0.286078	5.61913	-2.34389	0.0201517	0.447872	-3.2299
PDGFD	-0.336573	6.65242	-2.3438	0.0201562	0.447872	-3.23007
C9orf24	-0.42336	7.16159	-2.3433	0.0201823	0.447872	-3.23101
REM2	-0.348053	6.8803	-2.34327	0.0201841	0.447872	-3.23108
MKX	-0.387081	5.87551	-2.34268	0.0202152	0.447872	-3.23221
FAM110A	-0.381334	12.4918	-2.34202	0.02025	0.447872	-3.23347
ZFP41	-0.35541	8.04112	-2.33962	0.0203766	0.447872	-3.23804
BAZ2B	-0.301158	8.60524	-2.33928	0.0203944	0.447872	-3.23867
LUC7L	-0.252831	9.40933	-2.33812	0.0204562	0.447872	-3.24089
ZNF709	-0.228104	6.98513	-2.33787	0.0204694	0.447872	-3.24136
DYNLRB2	-0.639963	7.31027	-2.33779	0.0204735	0.447872	-3.24151
ADRA2C	-0.685769	9.01146	-2.33758	0.0204848	0.447872	-3.24192
KIAA1467	-0.541667	6.80554	-2.33673	0.02053	0.447872	-3.24353
HLA-E	0.440668	14.2677	2.3364	0.0205475	0.447872	-3.24415
GRB2	0.267145	10.3887	2.33619	0.020559	0.447872	-3.24457
ZNF345	-0.232673	6.69522	-2.33567	0.0205864	0.447872	-3.24554
SLC25A35	-0.296227	6.42311	-2.33565	0.0205874	0.447872	-3.24558
CKMT2	-0.367775	#NAME?	-2.33563	0.0205947	0.447872	-3.24571
PIANP	-0.310072	5.90693	-2.33557	0.0205918	0.447872	-3.24573
HIP1	-0.222548	6.49484	-2.3347	0.0206386	0.447872	-3.2474
SUOX	-0.267788	6.87603	-2.33456	0.0206461	0.447872	-3.24766
ABCB8	-0.227575	6.62084	-2.33439	0.020655	0.447872	-3.24798
LYRM2	0.179472	7.6796	2.33432	0.0206587	0.447872	-3.24811
HSP90AB6P	-0.326303	5.67916	-2.3337	0.0206918	0.447872	-3.24928
BTRC	-0.263933	7.55265	-2.33309	0.020725	0.447872	-3.25045
C14orf37	-0.274374	6.41032	-2.33299	0.0207304	0.447872	-3.25065
GZMK	0.691019	9.59792	2.33297	0.0207314	0.447872	-3.25068
TP53I3	0.317129	9.55148	2.33271	0.0207452	0.447872	-3.25117
MKL2	-0.227667	8.32715	-2.33241	0.0207614	0.447872	-3.25174
KIAA1958	-0.252904	6.56487	-2.33218	0.0207739	0.447872	-3.25218
ZBTB43	-0.188776	7.7569	-2.33195	0.0207861	0.447872	-3.25261
TMEM121	-0.512324	11.451	-2.33157	0.0208066	0.447872	-3.25333
KCNQ1OT1	-0.394646	9.11631	-2.33155	0.0208075	0.447872	-3.25337
PELI2	-0.338972	7.7305	-2.33153	0.020809	0.447872	-3.25342
STX18	-0.185249	9.4614	-2.33051	0.0208637	0.448463	-3.25534
FAM73A	-0.246556	6.79938	-2.32944	0.0209216	0.448463	-3.25737
TMEM246	-0.28638	6.72008	-2.32937	0.0209255	0.448463	-3.25751
ATRX	-0.18173	7.96341	-2.32862	0.0209663	0.448463	-3.25893
KAZN	-0.278491	7.23673	-2.32858	0.0209683	0.448463	-3.259
CXCR3	0.432933	9.07797	2.32842	0.020977	0.448463	-3.25931
ZNF214	-0.297649	5.80834	-2.32724	0.0210413	0.449305	-3.26155
LINC01000	-0.282416	7.9875	-2.32644	0.0210848	0.449305	-3.26306
AHRR	-0.308975	5.95213	-2.32528	0.0211482	0.449305	-3.26526
RALGAPA2	-0.25606	6.29776	-2.32503	0.0211616	0.449305	-3.26572
RSPH1	-0.598635	8.21897	-2.32487	0.0211707	0.449305	-3.26603
SENP6	-0.206509	7.0623	-2.32476	0.0211766	0.449305	-3.26624
LINC00472	-0.386471	6.08301	-2.32368	0.0212358	0.449305	-3.26828
LAMA2	-0.419724	7.45413	-2.32356	0.0212423	0.449305	-3.2685
ULK4	-0.268746	5.8166	-2.32276	0.0212863	0.449305	-3.27002
IL17RC	0.405208	9.34526	2.32275	0.021287	0.449305	-3.27004
FAM196A	-0.693117	6.38585	-2.3227	0.0212896	0.449305	-3.27013
GRM4	-0.553367	6.42781	-2.32254	0.0212982	0.449305	-3.27043
PDE12	-0.212809	7.97259	-2.32163	0.0213485	0.449869	-3.27215
KLHDC7B	0.845259	8.7783	2.32077	0.0213962	0.450379	-3.27378
DNAJA5	-0.270632	6.79571	-2.31997	0.02144	0.450661	-3.27528
XPNPEP3	-0.20161	6.53674	-2.31967	0.0214567	0.450661	-3.27585
CREB1	-0.229905	7.76608	-2.31724	0.021592	0.453006	-3.28045
HIPK2	-0.274888	7.55981	-2.31669	0.0216225	0.453103	-3.28148
ZNF683	0.650593	9.23695	2.31603	0.0216591	0.453103	-3.28272
GRIA4	-0.266877	5.89652	-2.31588	0.0216677	0.453103	-3.28301
BCL7A	-0.23234	7.24123	-2.31417	0.0217632	0.454505	-3.28622
CXCL11	0.663143	8.5021	2.31364	0.0217929	0.454505	-3.28722
SRGAP3	-0.268208	5.80696	-2.31163	0.0219064	0.454505	-3.29102
SNRNP35	-0.187909	7.58421	-2.31159	0.0219082	0.454505	-3.29108
NECAP1	-0.20614	6.66032	-2.31115	0.0219335	0.454505	-3.29192
DCAF5	-0.194367	8.25332	-2.3109	0.0219476	0.454505	-3.29239
PAFAH2	-0.212611	6.68538	-2.3108	0.0219532	0.454505	-3.29258
ASAP1-IT2	-0.248962	5.84464	-2.31077	0.0219546	0.454505	-3.29262
ZXDC	-0.192895	7.02099	-2.30899	0.0220554	0.454505	-3.29597
ZMIZ1	-0.226443	8.74965	-2.30892	0.0220593	0.454505	-3.2961
PIGV	-0.235764	8.60724	-2.3084	0.0220893	0.454505	-3.29709
TRIM69	0.214785	8.19879	2.30833	0.0220929	0.454505	-3.29722
FAM169A	-0.321991	6.29598	-2.30818	0.0221018	0.454505	-3.29751
FOCAD	-0.299631	10.0665	-2.30684	0.0221779	0.454505	-3.30002
OLIG3	-0.294609	6.02133	-2.30627	0.0222106	0.454505	-3.3011
RSPH10B	-0.299877	5.52315	-2.30602	0.0222245	0.454505	-3.30155
NANOG	-0.319681	5.90187	-2.30574	0.0222405	0.454505	-3.30208
CXCR6	0.423303	6.92264	2.30532	0.0222646	0.454505	-3.30287
ZNF439	-0.309916	7.54535	-2.30495	0.022286	0.454505	-3.30357
HECTD1	-0.243834	10.718	-2.30484	0.0222921	0.454505	-3.30377
NEFM	-0.326152	5.69679	-2.30445	0.0223143	0.454505	-3.3045
CIPC	-0.246297	9.63402	-2.30442	0.022316	0.454505	-3.30456
APPL1	-0.230071	9.67194	-2.30416	0.0223311	0.454505	-3.30505
RPS6KA4	0.269111	8.84582	2.30377	0.0223537	0.454505	-3.30579
OTUD3	-0.256225	7.17594	-2.30376	0.0223542	0.454505	-3.30581
RARRES1	0.919236	9.42824	2.30246	0.0224289	0.454505	-3.30824
WDR35	-0.307022	7.87354	-2.30222	0.0224425	0.454505	-3.30868
ARHGAP5	-0.22607	7.02862	-2.3019	0.0224613	0.454505	-3.3093
TYROBP	0.372386	14.3003	2.30181	0.0224664	0.454505	-3.30946
SLC26A10	-0.291537	6.21255	-2.30165	0.0224755	0.454505	-3.30976
MEST	-0.652233	9.23533	-2.30147	0.0224858	0.454505	-3.31009
LOC101930277	-0.327554	6.92061	-2.30132	0.0224949	0.454505	-3.31039
ZNF418	-0.230615	7.93882	-2.3007	0.0225302	0.45474	-3.31153
CAPN5	-0.339627	7.80713	-2.29957	0.022596	0.454799	-3.31366
C8orf88	-0.277782	5.76799	-2.29846	0.0226605	0.454799	-3.31574
ZNF396	-0.260689	5.6786	-2.29833	0.0226675	0.454799	-3.31597
GGA2	-0.220934	8.65079	-2.29827	0.0226712	0.454799	-3.31609
POLR3A	-0.236598	7.80132	-2.2974	0.0227217	0.454799	-3.31771
LOC100507557	-0.282214	5.79892	-2.29654	0.0227718	0.454799	-3.31932
PGM2L1	0.333422	8.47493	2.29569	0.0228216	0.454799	-3.32092
WWC2-AS2	-0.273954	6.12793	-2.29559	0.0228273	0.454799	-3.3211
DDX10	-0.187227	7.98932	-2.29531	0.0228441	0.454799	-3.32164
NCOR2	-0.331496	#NAME?	-2.29493	0.0228784	0.454799	-3.32246
ZKSCAN2	-0.255728	8.15401	-2.29416	0.0229111	0.454799	-3.32377
KIAA0232	-0.327505	9.77201	-2.29414	0.0229123	0.454799	-3.32381
ATP6AP1L	-0.338426	7.81935	-2.2933	0.0229615	0.454799	-3.32538
POU2F1	-0.179376	7.81435	-2.29329	0.0229624	0.454799	-3.32541
TRIM63	-0.440235	#NAME?	-2.2929	0.0229918	0.454799	-3.3262
ASCL1	-0.506994	5.96311	-2.29117	0.0230871	0.454799	-3.32936
COG3	-0.227438	8.40125	-2.29033	0.0231368	0.454799	-3.33093
MRPS27	-0.217841	8.2299	-2.29024	0.0231421	0.454799	-3.33109
GADD45A	0.282797	8.85019	2.28981	0.0231677	0.454799	-3.3319
ZNF573	-0.318153	9.8766	-2.28957	0.0231816	0.454799	-3.33234
DRAM1	0.248013	8.74808	2.2889	0.023222	0.454799	-3.33361
USP49	-0.243583	6.13277	-2.28789	0.0232816	0.454799	-3.33548
NDC1	0.285675	9.32386	2.28788	0.0232822	0.454799	-3.3355
PHF21A	-0.192291	7.47253	-2.28788	0.0232825	0.454799	-3.33551
CD8A	0.434145	8.77608	2.28752	0.0233039	0.454799	-3.33618
RHBG	-0.349723	6.83609	-2.28743	0.023309	0.454799	-3.33634
GPC3	-0.384267	7.04507	-2.28709	0.0233296	0.454799	-3.33698
DRAP1	0.230702	12.149	2.28699	0.0233353	0.454799	-3.33716
DEK	0.393822	11.3958	2.28666	0.0233548	0.454799	-3.33777
KCTD18	-0.203935	7.20341	-2.28603	0.0233924	0.454799	-3.33894
CTNND1	-0.22368	7.33708	-2.28597	0.0233963	0.454799	-3.33906
POLA2	0.255927	7.31667	2.28568	0.0234135	0.454799	-3.3396
ZNF133	-0.236021	10.0698	-2.28549	0.0234248	0.454799	-3.33995
CNTN3	-0.303037	5.74302	-2.28494	0.0234578	0.454799	-3.34098
COX1	-0.347242	14.7545	-2.28489	0.0234605	0.454799	-3.34106
ODF2L	-0.234543	7.35041	-2.28424	0.0234999	0.454799	-3.34228
SPEF1	-0.381195	6.96186	-2.28368	0.0235335	0.454799	-3.34333
LOC286272	-0.325237	5.99007	-2.28351	0.0235433	0.454799	-3.34363
LOC153811	-0.270583	5.88331	-2.2832	0.0235622	0.454799	-3.34421
ZMAT1	-0.328824	6.71466	-2.28307	0.0235699	0.454799	-3.34445
LOC389765	-0.245214	7.38612	-2.28302	0.0235732	0.454799	-3.34456
ZNF23	-0.219828	6.3724	-2.28246	0.0236066	0.454799	-3.34559
ZNF791	-0.20828	6.81108	-2.28166	0.023655	0.454799	-3.34708
CD6	0.425238	8.3613	2.28014	0.0237466	0.454799	-3.3499
MYOZ3	-0.342191	6.65439	-2.2801	0.0237495	0.454799	-3.34999
CACNG4	-0.343257	6.31492	-2.27982	0.0237661	0.454799	-3.3505
FAM183A	-0.526114	7.14706	-2.27886	0.0238244	0.454799	-3.35228
ZNF318	-0.250792	7.1266	-2.2786	0.0238403	0.454799	-3.35277
TIPRL	0.270559	10.2475	2.27859	0.0238405	0.454799	-3.35278
GLIPR1L2	-0.281785	5.8888	-2.27773	0.0238929	0.454799	-3.35438
PFKFB3	-0.316566	7.72351	-2.27733	0.0239172	0.454799	-3.35512
LAIR1	0.278936	8.54653	2.27662	0.0239607	0.454799	-3.35644
FLNB	-0.367451	8.77363	-2.27537	0.0240371	0.454799	-3.35876
RAX2	-0.21301	10.1398	-2.27516	0.0240502	0.454799	-3.35916
VIPR2	-0.335525	5.84645	-2.27434	0.0241	0.454799	-3.36066
TNAP	-0.332515	5.79787	-2.27396	0.0241233	0.454799	-3.36137
EPB41L4A-AS1	-0.305556	10.9988	-2.27351	0.0241513	0.454799	-3.36221
KRT7	0.65314	12.6164	2.27325	0.0241672	0.454799	-3.36269
PRB2	-0.335728	5.37042	-2.2732	0.0241701	0.454799	-3.36278
LINC01089	-0.341488	9.66911	-2.2728	0.024195	0.454799	-3.36353
ING5	-0.217799	7.9089	-2.27276	0.0241975	0.454799	-3.3636
LINC00312	-0.299036	6.68869	-2.27257	0.024209	0.454799	-3.36395
GPR26	-0.412095	5.63611	-2.27206	0.0242401	0.454799	-3.36489
ATP6V1H	-0.296992	7.98727	-2.27137	0.0242832	0.454799	-3.36618
TCF7L2	-0.231052	7.22472	-2.27081	0.0243178	0.454799	-3.36722
ARMCX2	-0.423758	10.1713	-2.27073	0.0243227	0.454799	-3.36737
PKI55	-0.292537	6.85529	-2.2702	0.0243554	0.454799	-3.36834
MTFR2	0.345786	8.48608	2.27002	0.0243664	0.454799	-3.36867
PNN	-0.2232	#NAME?	-2.26985	0.0243835	0.454799	-3.36904
TFCP2	-0.192379	7.73079	-2.26941	0.0244039	0.454799	-3.36979
SHPRH	-0.204772	6.86856	-2.26927	0.0244131	0.454799	-3.37007
ZNF516	-0.299904	6.81062	-2.26923	0.0244154	0.454799	-3.37013
LOC649294	0.622095	10.416	2.26874	0.0244458	0.454799	-3.37104
ANXA2R	0.397898	9.42425	2.26712	0.0245462	0.454799	-3.37403
ZNF420	-0.243237	6.01323	-2.2669	0.0245602	0.454799	-3.37444
AA526927	-0.325326	9.43358	-2.26652	0.0245836	0.454799	-3.37513
PDZD7	-0.204424	10.0451	-2.26628	0.0245988	0.454799	-3.37558
CATSPER2	-0.278582	6.91194	-2.26504	0.0246764	0.454799	-3.37788
GPR162	-0.386484	7.76287	-2.26489	0.0246859	0.454799	-3.37815
AMIGO1	-0.264802	6.27753	-2.26452	0.0247091	0.454799	-3.37884
NBPF9	-0.32695	7.87789	-2.26424	0.0247265	0.454799	-3.37935
PACS2	-0.301977	8.75385	-2.26422	0.0247277	0.454799	-3.37939
IRS1	-0.474565	7.44405	-2.26394	0.024745	0.454799	-3.3799
GDF6	-0.309895	5.78875	-2.26335	0.0247821	0.454799	-3.38099
APBB2	-0.290768	8.23911	-2.26254	0.0248332	0.454799	-3.38249
NR4A2	-0.366434	6.58505	-2.26244	0.0248396	0.454799	-3.38267
KCNJ14	-0.333609	7.98136	-2.26148	0.0249001	0.454799	-3.38445
CD38	0.659486	8.07261	2.26134	0.0249087	0.454799	-3.3847
PPP1R18	0.260287	9.43568	2.26118	0.024919	0.454799	-3.385
CCL8	0.633812	9.38444	2.2607	0.0249494	0.454799	-3.38588
TNFAIP8L2	0.297497	8.01726	2.26044	0.024966	0.454799	-3.38637
CACNB2	-0.279403	5.9692	-2.25978	0.0250074	0.454799	-3.38757
UBE2A	0.169863	11.3664	2.2592	0.0250446	0.454799	-3.38865
RNF212	-0.372603	5.87557	-2.259	0.0250568	0.454799	-3.38901
FGFRL1	-0.354486	6.91664	-2.25878	0.0250708	0.454799	-3.38941
MTMR10	-0.252254	6.64595	-2.25852	0.0250877	0.454799	-3.38991
SNAP25	-0.338251	6.85215	-2.25805	0.0251171	0.454799	-3.39076
EFCAB1	-0.317039	5.76318	-2.25734	0.0251627	0.454799	-3.39208
CRAMP1L	-0.215445	6.4253	-2.25681	0.0251966	0.454799	-3.39306
C17orf85	-0.179518	7.26384	-2.25661	0.0252092	0.454799	-3.39342
SEC22A	0.218136	9.1414	2.25639	0.0252231	0.454799	-3.39382
CCDC106	-0.340779	9.21498	-2.25605	0.0252447	0.454799	-3.39444
MYRIP	-0.449492	6.69151	-2.25565	0.0252701	0.454799	-3.39518
AP5Z1	-0.182017	7.54489	-2.25506	0.0253078	0.454799	-3.39626
ZC3H13	-0.183601	6.6753	-2.2549	0.025318	0.454799	-3.39655
ETNK2	-0.437191	7.40013	-2.25467	0.0253332	0.454799	-3.39699
PDCD6IP	-0.199733	7.98579	-2.25344	0.0254118	0.454799	-3.39924
AOAH	0.281541	6.77412	2.25336	0.0254171	0.454799	-3.39939
AUP1	0.306014	10.4721	2.2533	0.0254207	0.454799	-3.39949
TBC1D3C	-0.285252	5.54256	-2.2528	0.0254532	0.454799	-3.40043
GNLY	0.572765	7.75569	2.25268	0.0254608	0.454799	-3.40064
APC	-0.245766	6.24408	-2.25268	0.025461	0.454799	-3.40065
PSMB3	0.254039	11.8889	2.25249	0.0254731	0.454799	-3.40099
STX1A	-0.248202	7.25017	-2.25241	0.0254779	0.454799	-3.40113
ZNF649	-0.269065	6.99222	-2.25177	0.0255192	0.454799	-3.40231
HECTD4	-0.23098	6.77033	-2.25176	0.0255202	0.454799	-3.40234
DTD2	-0.240526	7.66575	-2.25174	0.0255213	0.454799	-3.40237
OSCP1	-0.356724	8.86116	-2.25074	0.0255857	0.454799	-3.4042
ZNF446	-0.279443	10.0433	-2.2507	0.0255887	0.454799	-3.40429
SF1	-0.182989	8.56082	-2.25066	0.025591	0.454799	-3.40435
BAI1	-0.51865	7.4593	-2.2506	0.0255949	0.454799	-3.40446
FBXO36	-0.250826	6.22757	-2.25012	0.0256258	0.454799	-3.40534
IKZF5	-0.16788	7.48972	-2.25008	0.0256285	0.454799	-3.40542
SYDE2	-0.291785	6.2187	-2.24997	0.0256355	0.454799	-3.40561
PSMG3-AS1	-0.278991	6.6352	-2.24952	0.0256648	0.454799	-3.40645
HDAC10	-0.24107	7.28964	-2.24949	0.0256667	0.454799	-3.4065
PLCD4	-0.486174	6.61159	-2.24902	0.025697	0.454799	-3.40735
AOC1	-0.315154	6.06686	-2.24901	0.0256979	0.454799	-3.40738
CLDN11	-0.290825	7.20866	-2.24898	0.0256996	0.454799	-3.40743
CASZ1	-0.229027	6.62022	-2.24868	0.0257193	0.454799	-3.40798
UBE3B	-0.23254	6.37253	-2.24796	0.0257662	0.454799	-3.40931
CCNL2	-0.236144	8.30175	-2.2478	0.0257763	0.454799	-3.4096
HTR1F	-0.306102	5.78524	-2.2477	0.0257833	0.454799	-3.40979
ABCD4	-0.228489	8.57399	-2.24709	0.0258225	0.454799	-3.41089
PLAUR	0.379204	8.40922	2.24697	0.0258308	0.454799	-3.41113
KIAA0141	-0.193583	8.21802	-2.2465	0.0258614	0.454799	-3.41199
AHCTF1	-0.230505	7.71076	-2.24627	0.0258762	0.454799	-3.41241
MRPL11	0.279252	10.2814	2.24607	0.0258894	0.454799	-3.41278
SEMA4C	-0.297449	11.6778	-2.24486	0.0259685	0.454799	-3.41499
LOC101059918	-0.238554	6.47983	-2.2448	0.0259724	0.454799	-3.4151
USP32P2	-0.374759	7.2508	-2.24463	0.0259833	0.454799	-3.41541
PRDX5	0.264952	12.6054	2.24424	0.0260086	0.454799	-3.41611
ABCA9	-0.319388	10.2292	-2.24365	0.0260474	0.454799	-3.4172
LOC100289058	-0.274313	5.8875	-2.24354	0.0260545	0.454799	-3.4174
SHE	-0.285368	6.41101	-2.24331	0.0260699	0.454799	-3.41782
AI810669	-0.453481	10.1701	-2.24296	0.026093	0.454799	-3.41847
EFNA5	-0.342176	6.7414	-2.24275	0.0261068	0.454799	-3.41885
C6orf164	-0.22561	5.96601	-2.24213	0.0261473	0.454799	-3.41998
SPINK5	-0.374426	6.03042	-2.24166	0.0261784	0.454799	-3.42084
PGM5-AS1	-0.276712	5.70459	-2.24137	0.0261975	0.454799	-3.42137
SORCS1	-0.415354	5.89188	-2.24118	0.0262103	0.454799	-3.42173
DENND4C	-0.25236	8.64989	-2.24102	0.0262204	0.454799	-3.42201
SH3D19	-0.223701	9.50131	-2.24064	0.0262457	0.454799	-3.4227
RPGRIP1L	-0.236786	6.35556	-2.24029	0.0262689	0.454799	-3.42335
TM4SF1	0.677615	#NAME?	2.23902	0.0263592	0.454799	-3.42372
HKR1	-0.286718	7.42242	-2.23993	0.0262927	0.454799	-3.42401
TRAPPC3	0.270983	10.5076	2.23989	0.0262952	0.454799	-3.42408
TSC1	-0.234727	7.35616	-2.23939	0.0263287	0.454799	-3.425
BCL9	-0.344857	6.17912	-2.23925	0.0263378	0.454799	-3.42525
LARP1	-0.212432	10.495	-2.23867	0.026376	0.454799	-3.4263
CPEB2	-0.261468	6.03281	-2.23862	0.0263798	0.454799	-3.42641
NKAIN1	-1.17344	9.38259	-2.23856	0.0263838	0.454799	-3.42652
C19orf80	-0.402623	6.19493	-2.23654	0.026518	0.45572	-3.4302
LZTFL1	-0.280389	8.07327	-2.23612	0.0265461	0.45572	-3.43097
PLEK	0.372505	8.27818	2.2358	0.0265674	0.45572	-3.43155
CNIH4	0.310754	13.1195	2.23565	0.0265769	0.45572	-3.43181
URB1	-0.218702	6.88648	-2.23545	0.0265903	0.45572	-3.43218
TRIM33	-0.259426	9.59937	-2.23483	0.0266323	0.45572	-3.43332
UBOX5	-0.226549	10.3148	-2.23451	0.0266534	0.45572	-3.4339
GSTO1	0.283389	12.2842	2.23445	0.0266572	0.45572	-3.434
FBXW8	-0.206705	6.27398	-2.23429	0.0266681	0.45572	-3.4343
ZNF543	-0.222942	6.99945	-2.23401	0.0266871	0.45572	-3.43481
IAH1	0.254293	11.9658	2.23322	0.0267402	0.45572	-3.43626
TRMT10B	-0.215725	7.09773	-2.2331	0.0267483	0.45572	-3.43648
RPP25L	-0.277938	12.2978	-2.23249	0.026789	0.45572	-3.43758
BORA	0.345056	8.27296	2.23243	0.0267933	0.45572	-3.4377
KIAA1377	-0.319257	5.80905	-2.23241	0.0267944	0.45572	-3.43773
HIP1R	-0.283423	9.16471	-2.23189	0.0268294	0.45591	-3.43868
ASMT	-0.268008	5.7064	-2.23088	0.0268974	0.45666	-3.44051
MDM2	-0.191103	7.14275	-2.23009	0.0269505	0.456771	-3.44194
SYN2	-0.343653	5.81589	-2.23005	0.0269536	0.456771	-3.44203
CDHR3	-0.33016	5.75926	-2.22933	0.0270024	0.456771	-3.44334
CCT7	0.239394	12.8176	2.22893	0.0270296	0.456771	-3.44407
KCNH8	-0.337873	5.65978	-2.2284	0.0270655	0.456771	-3.44503
INMT	-0.326591	#NAME?	-2.22818	0.0270866	0.456771	-3.44544
MYH10	-0.265559	7.55581	-2.22802	0.0270911	0.456771	-3.44572
FBXL16	-0.710087	9.18306	-2.22756	0.0271226	0.456771	-3.44656
HLA-DRB6	-0.366247	5.83688	-2.22746	0.027129	0.456771	-3.44673
UBAP2	-0.272307	8.52197	-2.22726	0.0271427	0.456771	-3.4471
TMEM87A	-0.217014	9.03336	-2.22668	0.0271821	0.456988	-3.44815
E2F6	0.183963	8.45377	2.22599	0.0272293	0.456988	-3.44941
CCND1	-0.585061	8.63699	-2.22593	0.0272335	0.456988	-3.44952
LRTM2	-0.459177	5.68476	-2.2253	0.0272766	0.456988	-3.45067
SLC35E2	-0.281186	8.68346	-2.22519	0.0272838	0.456988	-3.45086
GPR135	-0.288258	6.40634	-2.22497	0.0272989	0.456988	-3.45126
KIF26A	-0.305045	6.49668	-2.22455	0.0273276	0.457069	-3.45202
MYO5C	-0.310638	7.547	-2.22405	0.0273617	0.457239	-3.45293
MROH8	-0.264206	5.87237	-2.2237	0.0273857	0.45724	-3.45356
MPPED1	-0.360899	5.82543	-2.22252	0.0274665	0.457701	-3.4557
C9orf117	-0.304435	5.69809	-2.22219	0.0274891	0.457701	-3.45629
FAM32A	0.207479	10.2689	2.22212	0.0274942	0.457701	-3.45643
XLOC_001987	-0.651533	6.02164	-2.2219	0.0275092	0.457701	-3.45682
ADAM11	-0.213537	7.01691	-2.22156	0.0275329	0.457701	-3.45745
ZSCAN29	-0.171625	7.78504	-2.22094	0.0275757	0.457911	-3.45857
DACT2	-0.380977	5.75581	-2.22068	0.0275933	0.457911	-3.45904
ANO1	-0.342213	7.64024	-2.22027	0.0276215	0.457981	-3.45978
PREP	0.228706	9.11272	2.21946	0.0276779	0.458519	-3.46126
PHF14	-0.218882	8.09656	-2.21895	0.0277134	0.458709	-3.46218
SKI	-0.255784	7.8065	-2.21652	0.0278815	0.460562	-3.46657
FBXL2	-0.30055	7.45748	-2.2161	0.0279113	0.460562	-3.46734
IL24	-0.333774	5.77856	-2.21608	0.0279128	0.460562	-3.46738
RGAG4	-0.294553	7.07307	-2.21595	0.0279216	0.460562	-3.46761
VAV1	0.375011	8.65266	2.21536	0.0279625	0.460839	-3.46867
SPCS2	0.316996	12.9847	2.21351	0.0280921	0.462212	-3.47202
CYP27A1	0.36369	9.47421	2.21343	0.0280981	0.462212	-3.47217
MAP2K5	-0.199507	6.42643	-2.21289	0.0281355	0.462212	-3.47314
DMXL1	-0.24835	8.13611	-2.21279	0.0281427	0.462212	-3.47332
NARF	0.245377	10.67	2.21223	0.028182	0.462212	-3.47433
HCST	0.466428	11.6049	2.2121	0.0281908	0.462212	-3.47456
BCAP29	0.247214	8.98527	2.21142	0.0282392	0.462212	-3.4758
DDIAS	0.316499	7.93173	2.21111	0.0282606	0.462212	-3.47635
ALMS1P	-0.224109	6.34523	-2.21094	0.0282728	0.462212	-3.47666
LRRC10B	-0.331107	5.84221	-2.21073	0.0282874	0.462212	-3.47704
PROSER2-AS1	-0.363204	5.62401	-2.20975	0.0283565	0.462852	-3.4788
CHCHD2	0.338448	13.1953	2.20949	0.0283749	0.462852	-3.47927
PRSS50	-0.317757	5.67256	-2.20825	0.0284629	0.463604	-3.48152
XCL2	0.439843	7.46893	2.20816	0.0284695	0.463604	-3.48168
PIP4K2C	-0.24353	7.75432	-2.20722	0.028536	0.46368	-3.48337
CLK4	-0.308248	8.28291	-2.20717	0.0285396	0.46368	-3.48346
ZNF557	-0.202827	8.85912	-2.20707	0.0285468	0.46368	-3.48365
SPATA7	-0.209951	7.74122	-2.20592	0.0286284	0.463964	-3.48571
CHST1	-0.34356	6.44067	-2.20576	0.0286395	0.463964	-3.48599
FAM193B	-0.264738	6.61327	-2.20555	0.0286549	0.463964	-3.48638
ARHGEF40	-0.311867	11.2158	-2.20518	0.0286811	0.463964	-3.48704
TXNDC16	-0.289224	8.01619	-2.20511	0.0286864	0.463964	-3.48718
IL32	0.477418	9.64634	2.20478	0.0287098	0.463964	-3.48777
DHX36	0.249698	10.5229	2.20402	0.0287642	0.463993	-3.48914
COPG2	-0.244541	7.83871	-2.20276	0.0288541	0.463993	-3.49139
TCP10L	-0.223603	6.72559	-2.20229	0.0288881	0.463993	-3.49225
CD247	0.468914	8.02278	2.20197	0.0289114	0.463993	-3.49283
ZFHX3	-0.36267	9.48742	-2.20178	0.0289248	0.463993	-3.49317
VIPR1	-0.292508	6.25918	-2.20122	0.0289653	0.463993	-3.49418
TNRC6C	-0.260759	7.93789	-2.20111	0.0289732	0.463993	-3.49438
LSM11	-0.220941	5.91297	-2.19972	0.0290729	0.463993	-3.49686
FGD4	-0.257055	7.4705	-2.19941	0.0290958	0.463993	-3.49743
LRFN1	-0.242242	8.19342	-2.19937	0.0290982	0.463993	-3.49749
NRAP	-0.511044	5.92989	-2.19899	0.029126	0.463993	-3.49818
ABI3	0.284472	8.89898	2.1985	0.0291612	0.463993	-3.49905
NEK6	0.289688	9.64337	2.19802	0.0291962	0.463993	-3.49992
KIAA1324	-0.692213	10.0871	-2.19792	0.0292035	0.463993	-3.5001
GBP2	0.333679	8.49132	2.19754	0.0292309	0.463993	-3.50078
SAMD4A	0.265354	7.34597	2.19708	0.0292643	0.463993	-3.50161
UACA	-0.313699	7.85039	-2.19679	0.0292855	0.463993	-3.50213
ZC3H7A	-0.215394	9.19067	-2.19674	0.0292893	0.463993	-3.50223
C16orf58	-0.211937	8.79387	-2.19663	0.0292971	0.463993	-3.50242
IMPA2	0.456453	10.0462	2.19645	0.0293101	0.463993	-3.50274
TAPT1	-0.217656	7.10611	-2.19641	0.0293133	0.463993	-3.50282
ZNF195	-0.206948	7.65466	-2.19627	0.0293231	0.463993	-3.50306
OGDHL	-0.491562	6.21869	-2.19627	0.0293234	0.463993	-3.50307
BMS1P5	-0.224012	6.03865	-2.19621	0.0293273	0.463993	-3.50316
NRG3	-0.301175	5.58505	-2.19617	0.0293302	0.463993	-3.50323
HSPB11	0.307949	11.5426	2.19567	0.0293669	0.463993	-3.50414
C8orf31	-0.31223	6.65126	-2.19456	0.0294476	0.463993	-3.50612
PEBP4	-0.307296	6.61343	-2.19402	0.0294875	0.463993	-3.5071
HMGN3	0.310586	10.2701	2.19392	0.0294945	0.463993	-3.50727
FAM33A	0.292501	8.94909	2.19381	0.0295028	0.463993	-3.50748
SIAE	-0.26803	6.68501	-2.19363	0.0295156	0.463993	-3.50779
SAAL1	0.288062	8.26146	2.19335	0.0295359	0.463993	-3.50829
ATP5A1	0.215361	13.0012	2.19236	0.0296088	0.463993	-3.51007
MYO16	-0.292676	5.51019	-2.19193	0.0296401	0.463993	-3.51083
UCHL3	0.33775	10.5958	2.1919	0.0296426	0.463993	-3.5109
NANP	-0.207168	6.16693	-2.19172	0.0296556	0.463993	-3.51121
SIRT3	-0.230249	8.57413	-2.19165	0.029661	0.463993	-3.51134
TMEM144	-0.307794	7.00939	-2.19118	0.0296953	0.463993	-3.51218
FKBP5	0.397238	7.94185	2.19109	0.0297023	0.463993	-3.51235
EIF4G3	-0.169382	7.53171	-2.19092	0.0297145	0.463993	-3.51265
VIL1	-0.342673	5.56299	-2.19063	0.0297363	0.463993	-3.51318
PDK4	-0.435334	8.17192	-2.19052	0.0297442	0.463993	-3.51337
KIAA1147	-0.261642	9.00524	-2.18981	0.0297966	0.463993	-3.51464
MIOS	-0.197963	7.99122	-2.18966	0.0298076	0.463993	-3.51491
ADAM8	0.394099	11.8823	2.18924	0.0298381	0.463993	-3.51565
ZNF69	-0.239693	6.00959	-2.18837	0.0299024	0.463993	-3.5172
PQLC1	0.233197	9.83143	2.18828	0.0299092	0.463993	-3.51737
ZNF443	-0.235525	6.27304	-2.18825	0.0299119	0.463993	-3.51743
ABCC13	-0.369493	5.56966	-2.18796	0.0299328	0.463993	-3.51794
RBM11	-0.511436	6.65403	-2.18734	0.0299788	0.463993	-3.51904
LCP1	0.446783	12.0269	2.18651	0.0300408	0.463993	-3.52054
LINGO1	-0.289612	8.48671	-2.18633	0.0300538	0.463993	-3.52085
ARMC4	-0.258739	5.71525	-2.18614	0.0300679	0.463993	-3.52119
XCL1	0.47452	7.44308	2.18553	0.0301139	0.463993	-3.52229
TFEB	0.249112	10.5526	2.18539	0.0301238	0.463993	-3.52253
MAP4K3	-0.185134	6.62483	-2.18516	0.0301414	0.463993	-3.52295
KCNC1	-0.320941	5.54066	-2.18511	0.0301448	0.463993	-3.52304
KIF24	-0.243463	6.49056	-2.1851	0.0301458	0.463993	-3.52306
HLA-J	0.374461	#NAME?	2.18364	0.0302614	0.464332	-3.52323
ADRA1B	-0.383297	6.98834	-2.18488	0.0301618	0.463993	-3.52344
ZNF547	-0.208181	6.29605	-2.18459	0.0301836	0.463993	-3.52396
RUNDC3B	-0.308834	6.27445	-2.18449	0.0301908	0.463993	-3.52414
GREB1L	-0.295796	5.92574	-2.18372	0.0302482	0.464332	-3.52551
TIMP4	-0.407874	6.47774	-2.18236	0.0303507	0.465204	-3.52795
THBS4	-0.726771	9.60089	-2.18199	0.0303783	0.465204	-3.52861
CCDC93	-0.176801	7.88756	-2.18181	0.0303912	0.465204	-3.52891
DNM1L	-0.230856	8.31568	-2.18119	0.0304382	0.465551	-3.53003
CAMK2N1	-0.531763	9.86365	-2.18051	0.0304891	0.465958	-3.53124
PLA2G12A	-0.226478	8.60212	-2.17965	0.030554	0.466576	-3.53277
SAC3D1	0.258878	11.2961	2.17855	0.0306367	0.467467	-3.53472
SIT1	0.409693	7.10105	2.17787	0.0306885	0.467589	-3.53594
AASS	-0.251068	6.33637	-2.1778	0.0306936	0.467589	-3.53606
CCSER1	-0.301091	5.63943	-2.17427	0.0309619	0.470132	-3.54234
AQP7P1	-0.279984	5.94154	-2.17415	0.0309709	0.470132	-3.54255
ACOT13	0.287219	11.5062	2.17392	0.0309885	0.470132	-3.54296
PAK7	-0.304408	5.4619	-2.17388	0.0309918	0.470132	-3.54304
MIA3	-0.192525	7.2579	-2.17374	0.0310022	0.470132	-3.54328
MYOM2	-0.32142	6.69937	-2.17335	0.0310323	0.470132	-3.54398
RTN4IP1	0.374247	9.82189	2.17334	0.0310326	0.470132	-3.54399
ZNF486	-0.337324	6.13484	-2.17286	0.0310699	0.470182	-3.54486
ZNF688	-0.252441	10.24	-2.17261	0.0310885	0.470182	-3.54529
SULF1	0.430938	12.2918	2.17176	0.0311539	0.470182	-3.5468
TRPV2	0.343066	#NAME?	2.17066	0.0312452	0.470182	-3.54874
LST1	0.349029	9.5047	2.17003	0.0312869	0.470182	-3.54988
NAV1	-0.272499	6.84756	-2.16985	0.0313007	0.470182	-3.55019
SLC10A4	-0.303792	5.64757	-2.16983	0.0313023	0.470182	-3.55023
FAM114A2	-0.223028	7.53903	-2.16931	0.0313424	0.470182	-3.55115
USP9X	-0.255308	9.92178	-2.16925	0.0313471	0.470182	-3.55126
WARS2	-0.273361	8.36936	-2.16904	0.0313632	0.470182	-3.55163
C14orf93	-0.196713	8.95972	-2.16899	0.0313671	0.470182	-3.55172
TRAF3IP1	-0.24367	9.0906	-2.16881	0.0313807	0.470182	-3.55203
LURAP1L	-0.454611	7.80814	-2.16849	0.0314051	0.470182	-3.55259
IL18BP	0.259247	6.95865	2.16839	0.0314133	0.470182	-3.55278
C12orf66	-0.231039	6.33989	-2.16836	0.0314152	0.470182	-3.55283
LOC440330	-0.32934	6.34755	-2.1678	0.0314583	0.470182	-3.55382
TMTC4	-0.382076	9.67296	-2.16757	0.0314766	0.470182	-3.55424
NAT6	-0.21855	6.65803	-2.16749	0.0314826	0.470182	-3.55437
TCP10	-0.215618	5.86897	-2.16723	0.0315027	0.470182	-3.55483
RBM20	-0.265506	5.9469	-2.16681	0.0315353	0.470301	-3.55558
ESR1	-0.599579	7.09746	-2.16527	0.0316547	0.470482	-3.5583
ZNF137P	-0.196031	7.3748	-2.16505	0.0316716	0.470482	-3.55869
ZDHHC17	-0.216578	7.29922	-2.16502	0.0316741	0.470482	-3.55874
CYTIP	0.442112	8.99255	2.16501	0.0316748	0.470482	-3.55876
TNFSF4	0.333929	7.82765	2.1645	0.0317144	0.470482	-3.55966
DAPP1	0.375945	7.92664	2.1644	0.0317224	0.470482	-3.55984
CDK15	-0.293342	5.44599	-2.16386	0.0317643	0.470482	-3.5608
PDCD4	-0.402938	9.7527	-2.16366	0.0317798	0.470482	-3.56115
C17orf99	-0.280513	5.71785	-2.16351	0.031792	0.470482	-3.56142
NEK1	-0.225984	6.6392	-2.16349	0.0317933	0.470482	-3.56145
CAMSAP1	-0.227275	6.3484	-2.16296	0.0318347	0.470731	-3.56239
ORM1	0.851843	7.99602	2.1622	0.0318938	0.470822	-3.56373
CCDC90B	0.233364	9.95164	2.16207	0.0319043	0.470822	-3.56397
SPOCK2	0.356425	8.94335	2.16188	0.0319189	0.470822	-3.56429
SRPK2	-0.199877	8.87053	-2.16162	0.0319393	0.470822	-3.56475
TSPYL5	-0.514759	9.47221	-2.16017	0.032053	0.472134	-3.56732
ZNF169	-0.205927	6.75725	-2.15963	0.0320959	0.472375	-3.56828
C1orf95	-0.270197	5.80666	-2.15927	0.0321244	0.472375	-3.56892
SFXN2	-0.37004	7.02882	-2.15902	0.0321435	0.472375	-3.56935
LDHA	0.284818	11.8203	2.15867	0.0321711	0.472419	-3.56996
ZCCHC14	-0.204678	8.45103	-2.15743	0.0322696	0.472452	-3.57217
CEP41	-0.253031	7.87528	-2.15692	0.0323093	0.472452	-3.57305
NAIF1	-0.175333	7.73881	-2.15677	0.0323215	0.472452	-3.57333
PLCXD3	-0.303984	5.56121	-2.15652	0.0323409	0.472452	-3.57376
ATOH8	-0.273876	6.13674	-2.15606	0.032378	0.472452	-3.57458
ZNF678	-0.214773	6.19471	-2.15602	0.032381	0.472452	-3.57465
FLJ31306	-0.2092	7.3749	-2.15577	0.032401	0.472452	-3.57509
TMEM126B	0.311259	10.2444	2.15559	0.0324149	0.472452	-3.5754
TBL2	-0.220651	11.425	-2.1555	0.0324218	0.472452	-3.57556
CNOT8	-0.233589	9.5661	-2.15515	0.0324502	0.472452	-3.57619
CXXC4	-0.475585	7.24001	-2.1551	0.0324538	0.472452	-3.57627
SCUBE2	-0.907333	8.14375	-2.1549	0.0324697	0.472452	-3.57662
RIC8B	-0.218387	6.46097	-2.1544	0.0325094	0.472671	-3.5775
AAED1	0.204167	7.2787	2.15368	0.032567	0.473148	-3.57877
KLHL21	-0.237454	10.2184	-2.15294	0.0326255	0.473329	-3.58007
TM9SF4	-0.205511	10.1944	-2.15257	0.0326554	0.473329	-3.58073
ZNF264	-0.297471	9.60156	-2.15233	0.0326746	0.473329	-3.58115
SYMPK	-0.293974	11.8082	-2.15228	0.0326784	0.473329	-3.58123
AIF1	0.268938	10.5363	2.15128	0.0327581	0.473696	-3.58299
ALOX5AP	0.359278	9.74048	2.15115	0.0327688	0.473696	-3.58322
DCUN1D2	-0.203041	6.58182	-2.15104	0.0327779	0.473696	-3.58342
CDK13	-0.227174	7.05107	-2.15065	0.0328091	0.473788	-3.58411
CSNK2A1	-0.272944	7.50668	-2.15025	0.0328412	0.473821	-3.58481
SPESP1	-0.368262	6.12755	-2.15	0.0328609	0.473821	-3.58524
GPR98	-0.506315	6.7878	-2.14914	0.0329302	0.474463	-3.58676
CEP68	-0.19808	7.65557	-2.14729	0.0330797	0.474765	-3.59002
LPPR1	-0.313329	5.69972	-2.14723	0.0330842	0.474765	-3.59012
DEXI	-0.255413	11.0999	-2.14644	0.0331477	0.474765	-3.59149
ZNF148	-0.190469	8.02041	-2.14597	0.0331861	0.474765	-3.59233
PFN1	0.296636	11.3248	2.14538	0.0332336	0.474765	-3.59336
MAST4	-0.398415	7.90681	-2.14523	0.0332456	0.474765	-3.59362
PSAP	0.359821	11.0949	2.14497	0.033267	0.474765	-3.59408
VCAM1	0.436417	8.79098	2.14493	0.0332699	0.474765	-3.59414
BLOC1S4	-0.321969	8.35616	-2.14477	0.0332834	0.474765	-3.59443
DCLK1	-0.393634	6.89075	-2.14461	0.033296	0.474765	-3.59471
HECW2	-0.244199	6.66703	-2.14445	0.0333089	0.474765	-3.59499
TNFSF14	0.358621	7.23995	2.14435	0.0333177	0.474765	-3.59517
ABRACL	0.333246	12.5184	2.14336	0.0333981	0.474765	-3.59691
OSTF1	0.266196	10.457	2.143	0.0334275	0.474765	-3.59754
ITIH4	-0.293964	8.16737	-2.14287	0.0334377	0.474765	-3.59776
TNFSF13B	0.42184	10.056	2.14284	0.0334406	0.474765	-3.59782
CDC20	0.391759	10.3096	2.14243	0.0334738	0.474765	-3.59854
CRIM1	-0.310169	5.76664	-2.14238	0.0334776	0.474765	-3.59862
TMF1	-0.233417	8.08237	-2.14209	0.0335017	0.474765	-3.59914
ABCC5	-0.278923	8.50574	-2.14184	0.0335219	0.474765	-3.59957
NTRK2	-0.331553	6.59265	-2.14169	0.0335341	0.474765	-3.59983
FAN1	-0.253058	9.66372	-2.14107	0.0335848	0.474765	-3.60092
CYTH3	-0.269358	9.24442	-2.14096	0.0335935	0.474765	-3.6011
EIF4A1	0.213133	12.4803	2.14085	0.0336026	0.474765	-3.6013
ZMYND11	-0.249205	8.47292	-2.14075	0.033611	0.474765	-3.60148
FAM189A2	-0.310184	6.65478	-2.14067	0.0336177	0.474765	-3.60162
ADAM10	0.180862	8.01035	2.14044	0.0336362	0.474765	-3.60202
PTPRCAP	0.439768	8.07478	2.14032	0.033646	0.474765	-3.60223
FAM106A	-0.281522	5.68516	-2.13991	0.0336801	0.474847	-3.60295
WDR53	0.183839	8.45367	2.13965	0.0337013	0.474847	-3.60341
DNAJC16	-0.182823	7.71504	-2.13853	0.0337933	0.475449	-3.60537
NAA15	-0.189195	6.995	-2.13759	0.0338704	0.475449	-3.60701
ZNF208	-0.356655	5.87241	-2.13748	0.0338798	0.475449	-3.60721
IGLL1	0.619595	10.8389	2.13733	0.0338918	0.475449	-3.60746
AI005573	0.455718	8.00569	2.13723	0.0339005	0.475449	-3.60764
ATRN	-0.221644	8.3343	-2.13711	0.0339097	0.475449	-3.60784
CD3G	0.455472	8.0492	2.13687	0.0339298	0.475449	-3.60827
PPP2R2C	-0.474743	6.38223	-2.13607	0.0339962	0.475449	-3.60967
SCAF11	-0.185083	10.075	-2.13579	0.0340195	0.475449	-3.61016
ANXA1	0.457974	#NAME?	2.13559	0.0340428	0.475449	-3.61047
HIST2H3D	0.258692	12.8021	2.13513	0.0340736	0.475449	-3.6113
USP27X	-0.208361	6.06084	-2.1348	0.0341013	0.475449	-3.61189
RALGPS1	-0.238082	6.26907	-2.1347	0.034109	0.475449	-3.61205
RYR2	-0.349878	5.58755	-2.13433	0.0341397	0.475449	-3.6127
FAF1	0.249613	10.2749	2.13381	0.0341831	0.475449	-3.61361
PLS3	0.437945	10.5665	2.13287	0.0342611	0.475449	-3.61525
GPER1	-0.470366	7.70148	-2.1328	0.0342673	0.475449	-3.61538
VPS41	-0.205443	7.55198	-2.13234	0.0343056	0.475449	-3.61618
HNRNPA2B1	0.206059	10.6003	2.13176	0.034354	0.475449	-3.61719
ARHGAP32	-0.23912	6.90198	-2.1317	0.0343584	0.475449	-3.61729
ZNF585A	-0.208213	6.2527	-2.13143	0.0343812	0.475449	-3.61776
ZNF596	-0.235295	6.05097	-2.13128	0.034394	0.475449	-3.61803
CDO1	-0.411328	7.11036	-2.13123	0.0343983	0.475449	-3.61812
KIAA0323	-0.234535	9.61949	-2.13114	0.0344053	0.475449	-3.61827
ANGEL2	-0.170145	8.14373	-2.13092	0.0344244	0.475449	-3.61866
CRY2	-0.184946	7.54135	-2.1303	0.0344762	0.475449	-3.61974
SNHG17	-0.360991	9.59062	-2.12981	0.0345169	0.475449	-3.62059
ZFP3	-0.23601	7.10729	-2.12977	0.0345199	0.475449	-3.62065
ZNF799	-0.258164	6.50409	-2.12948	0.0345448	0.475449	-3.62117
C1S	0.376289	#NAME?	2.12892	0.0346062	0.475449	-3.62207
UBQLNL	-0.294661	5.93859	-2.12889	0.0345935	0.475449	-3.62218
NAPB	-0.271492	7.46823	-2.12865	0.034614	0.475449	-3.62261
CBR3	0.333205	8.64627	2.12822	0.0346503	0.475449	-3.62336
VPS13A	-0.207656	7.33656	-2.12789	0.034678	0.475449	-3.62394
KIF3B	-0.214596	8.27459	-2.12775	0.0346893	0.475449	-3.62417
GLYR1	-0.23931	6.98033	-2.12692	0.0347596	0.475449	-3.62562
NECAB3	-0.366679	8.33258	-2.12618	0.0348224	0.475449	-3.62692
SEMA6D	-0.295109	5.59315	-2.12542	0.0348861	0.475449	-3.62823
M55914	0.328091	14.6605	2.12506	0.034917	0.475449	-3.62887
RIC3	-0.303227	5.77809	-2.12494	0.0349268	0.475449	-3.62907
DRD2	-0.39554	6.59686	-2.12465	0.034951	0.475449	-3.62957
FAM179B	-0.254252	7.95772	-2.12455	0.0349595	0.475449	-3.62974
RAB9A	0.253605	11.4277	2.12455	0.0349596	0.475449	-3.62974
PRKAB2	-0.232359	8.50301	-2.12449	0.0349649	0.475449	-3.62985
NAALAD2	-0.295184	5.45247	-2.124	0.0350068	0.475449	-3.63071
LRGUK	-0.264227	5.5557	-2.12374	0.0350285	0.475449	-3.63116
IFT88	-0.253152	7.05818	-2.1229	0.0350999	0.475449	-3.63262
RRM2	0.291154	8.31255	2.12286	0.0351028	0.475449	-3.63268
FAM161B	-0.247611	5.84248	-2.1225	0.0351341	0.475449	-3.63332
DACT3	-0.362088	8.52898	-2.12246	0.0351372	0.475449	-3.63338
LSR	0.415167	10.3227	2.12218	0.0351613	0.475449	-3.63387
KIAA1109	-0.223717	8.03122	-2.12213	0.0351655	0.475449	-3.63396
GATAD1	-0.230563	8.75365	-2.12202	0.0351746	0.475449	-3.63414
ANGPTL7	-0.387083	5.4814	-2.1213	0.0352359	0.475449	-3.63539
CHAC2	0.24196	7.2893	2.12074	0.0352836	0.475449	-3.63636
POGLUT1	-0.16448	7.40268	-2.12064	0.0352923	0.475449	-3.63654
GRIA2	-0.409063	5.62372	-2.12039	0.0353132	0.475449	-3.63697
GABPB1-AS1	-0.295482	6.89493	-2.12031	0.0353204	0.475449	-3.63711
TTC30A	-0.241756	6.11545	-2.12018	0.0353317	0.475449	-3.63734
UBE2R2	-0.22148	9.52283	-2.11865	0.0354627	0.475449	-3.64
POU5F1	-0.271101	7.25518	-2.11831	0.0354916	0.475449	-3.64058
LY6H	-0.308082	6.1064	-2.11808	0.0355117	0.475449	-3.64099
SPCS3	0.334026	11.5564	2.11799	0.0355188	0.475449	-3.64113
SMG1	-0.186002	8.33637	-2.11764	0.0355494	0.475449	-3.64175
NPIPB5	-0.255831	13.5152	-2.11696	0.0356075	0.475449	-3.64292
ZNF790	-0.205116	7.07066	-2.11565	0.0357206	0.475449	-3.64519
EFNB3	-0.292601	7.01734	-2.11561	0.0357242	0.475449	-3.64527
OVGP1	-0.330306	6.42438	-2.11518	0.035761	0.475449	-3.646
GRK4	-0.246397	5.99873	-2.11503	0.0357737	0.475449	-3.64626
AAMDC	0.369795	10.8109	2.11489	0.0357862	0.475449	-3.64651
HCAR1	-0.461944	7.52955	-2.11475	0.0357978	0.475449	-3.64674
DCTN4	-0.196583	10.3962	-2.11421	0.0358448	0.475449	-3.64768
AMER3	-0.28087	5.70446	-2.11364	0.0358944	0.475449	-3.64867
CACNA1C	-0.224967	7.11641	-2.11316	0.0359354	0.475449	-3.64949
ASPA	-0.266386	5.84943	-2.11257	0.0359866	0.475449	-3.65051
CNNM3	-0.27904	8.31356	-2.11222	0.0360173	0.475449	-3.65112
MLC1	-0.474819	6.38086	-2.1122	0.0360195	0.475449	-3.65117
C11orf1	-0.253773	8.12497	-2.11188	0.0360472	0.475449	-3.65172
ZFP91	0.169161	9.06206	2.11165	0.0360665	0.475449	-3.6521
FYCO1	-0.238835	8.78687	-2.11117	0.036109	0.475449	-3.65295
COQ10A	-0.182682	7.11358	-2.11116	0.0361093	0.475449	-3.65295
CNOT4	-0.181337	6.64224	-2.11107	0.0361178	0.475449	-3.65312
GOLGA8EP	-0.229182	6.32358	-2.11089	0.0361335	0.475449	-3.65343
HOXD13	-0.338459	5.63123	-2.11081	0.0361405	0.475449	-3.65357
KIF2A	0.184813	9.22494	2.10987	0.0362219	0.475449	-3.65518
ELP4	0.233017	9.26327	2.10982	0.0362261	0.475449	-3.65527
LILRA4	0.300103	7.232	2.10941	0.0362625	0.475449	-3.65599
NPIPB6	-0.272465	7.15961	-2.10939	0.0362638	0.475449	-3.65601
AW183918	0.359346	9.88607	2.10938	0.0362648	0.475449	-3.65603
ND5	-0.399618	#NAME?	-2.10904	0.0363017	0.475449	-3.65657
TAS2R10	-0.238956	6.33029	-2.10894	0.0363036	0.475449	-3.6568
BHMT2	-0.269333	5.75449	-2.10876	0.0363188	0.475449	-3.6571
CHD6	-0.197501	6.95932	-2.10874	0.0363211	0.475449	-3.65714
AQP7	-0.297077	5.83908	-2.10818	0.0363699	0.475449	-3.65811
POLB	-0.214952	6.13332	-2.10802	0.0363843	0.475449	-3.65839
SLAIN2	-0.160261	7.08466	-2.10794	0.0363909	0.475449	-3.65852
C16orf89	-0.639624	7.88174	-2.10784	0.0364001	0.475449	-3.6587
CD52	0.525146	#NAME?	2.10582	0.0365842	0.475449	-3.65908
TAGLN2	0.363229	10.9563	2.10761	0.0364198	0.475449	-3.65909
ZNF337	-0.273525	7.37575	-2.10722	0.0364537	0.475449	-3.65976
PHYKPL	-0.200096	8.02982	-2.1072	0.0364558	0.475449	-3.6598
WDR72	-0.324441	5.41537	-2.10672	0.0364984	0.475449	-3.66063
ZNF623	-0.233271	6.20052	-2.10669	0.0365009	0.475449	-3.66068
HTR7	-0.313541	7.41577	-2.10605	0.036557	0.475449	-3.66178
RHOXF1	-0.303755	5.72941	-2.10603	0.0365589	0.475449	-3.66182
TAL1	-0.248346	5.76435	-2.10568	0.0365892	0.475449	-3.66241
SOHLH2	-0.298671	5.52818	-2.10527	0.0366257	0.475449	-3.66313
GCOM1	-0.186914	8.2533	-2.10516	0.0366354	0.475449	-3.66332
LILRB3	0.411478	10.0897	2.10492	0.0366566	0.475449	-3.66373
FZD4	-0.312644	9.14126	-2.10478	0.0366685	0.475449	-3.66396
ADK	0.293576	9.84562	2.10461	0.0366835	0.475449	-3.66426
BMI1	-0.270395	8.46394	-2.10448	0.0366951	0.475449	-3.66448
CST9L	-0.515505	5.69113	-2.10419	0.0367211	0.475449	-3.66499
LYRM5	-0.24545	7.29731	-2.10408	0.0367302	0.475449	-3.66517
BRD8	-0.204823	8.92227	-2.10381	0.0367541	0.475449	-3.66564
ZNF610	-0.255525	6.57881	-2.1037	0.0367639	0.475449	-3.66582
TMSB4X	0.259731	12.4237	2.10366	0.0367677	0.475449	-3.6659
S100A16	0.471535	11.8837	2.10336	0.0367941	0.475449	-3.66641
TMEM67	-0.241695	6.2285	-2.10332	0.036798	0.475449	-3.66649
CHD2	-0.166721	7.28824	-2.10329	0.0368008	0.475449	-3.66654
LIFR	-0.279305	6.59167	-2.10321	0.0368079	0.475449	-3.66668
ARL9	0.600973	#NAME?	2.1031	0.0368245	0.475449	-3.66681
CASD1	-0.216214	7.18201	-2.10298	0.0368281	0.475449	-3.66707
C21orf88	-0.244285	7.25781	-2.10289	0.0368362	0.475449	-3.66723
MAP3K3	0.217541	10.7713	2.10222	0.0368954	0.475449	-3.66838
ZMYM2	-0.242097	8.89301	-2.10126	0.0369808	0.475449	-3.67004
HK2	-0.25919	8.48422	-2.10083	0.0370186	0.475449	-3.67077
ZNF770	-0.220011	7.51661	-2.10081	0.0370207	0.475449	-3.67081
ZNF808	-0.262632	6.08323	-2.10039	0.0370576	0.475449	-3.67152
C2CD5	-0.253396	9.85243	-2.09985	0.0371056	0.475449	-3.67245
PCDH1	-0.23702	8.08505	-2.09972	0.0371171	0.475449	-3.67267
WDR16	-0.291106	5.70115	-2.09956	0.0371317	0.475449	-3.67295
PTGER3	-0.327559	6.5013	-2.09956	0.037132	0.475449	-3.67296
C10orf90	-0.327643	5.82863	-2.09947	0.03714	0.475449	-3.67311
ACTR10	-0.217105	9.01609	-2.09936	0.0371493	0.475449	-3.67329
FAM154B	-0.266013	5.52101	-2.0992	0.0371643	0.475449	-3.67358
NAP1L3	-0.284656	6.62966	-2.09881	0.0371987	0.475449	-3.67424
LOC283701	-0.240272	5.80764	-2.09877	0.0372022	0.475449	-3.67431
TP53AIP1	-0.245908	5.65712	-2.09854	0.0372231	0.475449	-3.67471
ACSS1	-0.261502	8.22922	-2.09836	0.0372393	0.475449	-3.67502
KAT6A	-0.343757	8.72461	-2.09821	0.0372525	0.475449	-3.67528
GPATCH2L	-0.206402	6.18926	-2.09773	0.0372952	0.475449	-3.6761
HN1	0.327677	12.6704	2.09751	0.0373149	0.475449	-3.67648
LCN12	-0.299826	5.84402	-2.09743	0.0373223	0.475449	-3.67662
NSUN6	-0.241269	7.79687	-2.09672	0.0373856	0.475939	-3.67783
KIF9	-0.238823	6.54232	-2.09611	0.0374402	0.476217	-3.67888
MTHFR	-0.19037	6.29083	-2.09563	0.0374838	0.476217	-3.67971
MED13L	-0.306965	10.055	-2.09552	0.0374932	0.476217	-3.67989
HAUS3	-0.268234	6.47362	-2.09522	0.0375208	0.476217	-3.68041
CRELD2	0.255193	12.1973	2.09509	0.0375319	0.476217	-3.68063
F2RL1	-0.320194	7.00339	-2.09476	0.0375617	0.47628	-3.68119
NCK1	0.289329	10.5025	2.09397	0.0376329	0.476866	-3.68255
DDX60L	-0.22499	6.88606	-2.09334	0.0376903	0.477138	-3.68364
PITX2	-0.455719	6.51134	-2.09318	0.0377043	0.477138	-3.6839
KLF11	0.252503	8.80944	2.09279	0.03774	0.477275	-3.68458
SOX12	-0.273791	5.91872	-2.0918	0.0378296	0.477524	-3.68628
ZNF605	-0.279105	7.7633	-2.09152	0.0378548	0.477524	-3.68675
GRIK3	-0.321138	6.00072	-2.09152	0.0378549	0.477524	-3.68676
RNF180	-0.25539	5.73323	-2.09145	0.0378609	0.477524	-3.68687
TNFRSF4	0.295006	8.54633	2.09119	0.0378845	0.477524	-3.68732
[truncated: 17,616 more rows]
