# Supplementary material for: THSD4 is a novel mediator of T cell exclusion and anti-PD-1 resistance in hormone receptor-positive breast cancer
Source: Biomark Res. 2025 Oct 28;13:135. doi: 10.1186/s40364-025-00850-7 (PMC12570572; doi:10.1186/s40364-025-00850-7)
Supplement: Supplementary file 4 — Supplementary Material 4. Patient data [file 40364_2025_850_MOESM4_ESM.xlsx]

## Sheet: Cohort 1
	Gender	Tumor size (cm)	Nodal status	Metastasis (yes vs. no)	Lymphovascular invasion (yes vs. no)	Clinical stage at diagnosis	Histological type (IDC; ILC; other)	Grade (1,2,3)	Receptor status							Neoadjuvant therapy (yes, no)	Neoadjuvant treatment protocols received	Surgery type if applicable (no initial surgery; mastectomy; lumpectomy)	Surgery to axilla (yes, no)
Block
									ER	If ER+ (percentage)	PR	If PR+ (percentage)	Her2 IHC	Her2 FISH - if applicable	Her2 Final
A	Female	1.3	N0	M0	No	T1N0M0	IDC		Positive	5	Negative		Negative		Negative	Yes	Anthracycline-taxane	Mastectomy	Yes
B	Female	2.2	N0	M0	Yes	T2N0M0	IDC		Positive	90	Positive	70	Negative		Negative	No		Mastectomy	Yes
C	Female	3.2	N0	M0	Yes	T2N0M0	IDC		Positive	100	Positive	95	Negative		Negative	No		Lumpectomy	Yes
D	Female	2.8	0	N0	Yes	T2N0M0	IDC	1	Positive	100	Positive	100	Negative		Negative	No		lumpectomy and SLNB	Yes (biopsy not dissection)
E	Female	1.8	0	N0	Yes	T1N0M0	IDC	1	Positive	100	Positive	80	Negative		Negative	No		Lumpectomy	No
F	Female	2.5	N0	M0	No	T2N0M0	IDC		Positive	100	Positive	75	Equivocal	Negative/non-amplified	Negative	No		Lumpectomy	Yes
G	Female	1.1	1a	M0	Yes	T1N1M0	IDC	2	Positive	90	Positive	2	Negative		Negative	No		Mastectomy and SLNB	Yes (biopsy not dissection)
H	Female	2.9	N0	M0	No	T2N0M0	IDC	2	Positive	100	Positive	100	Negative		Negative	No		lumpectomy and SLNB	Yes (biopsy not dissection)
I	Female	3.6	N1mic	M0	Yes	T2N1M0	IDC		Positive	100	Positive	95	Negative		Negative	No		Lumpectomy	Yes
J	Female	3.6	0	M0	No	T2N0M0	IDC	2	Positive	100	Positive	20-30	Negative		Negative	No		Mastectomy and SLNB	yes (biopsy not dissection)
K	Female	6.5	2	M0	yes	T3N2M0	ILC	2	Positive	?	Positive	?	Negative		Negative	No		Mastectomy and SL Dissection	yes (biopsy not dissection)
L	Female	2.9	2	M0	yes	T2N2M0	IDC	3	Positive	100	Positive	80-100	Negative		Negative	No		lumpectomy and SLNB	yes (biopsy not dissection)
M	Female	5.8	0	M0	yes	T3N0M0	IDC	2	Positive	100	Positive	80	Unequivocal	Negative	Negative	No		mastectomy and SLNB (has lumpectomy first with +margins)
P	Female	2.5	1a	no	yes	T2N1M0	IDC+ILC	2	Positive	100	Negative		Negative		Negative	No		Mastectomy and SL Dissection	yes (biopsy not dissection)
O	Female	2.6	N1	M0	Yes	T2N1M0	IDC		Positive	100	Positive	60	Equivocal	Negative/non-amplified	Negative	No		Lumpectomy	Yes

## Sheet: Cohort 2
Patient.ID	Histological Type	Subtype	ER status	PR Status	HER2 IHC	HER2 FISH	Gender	treatment_naive at date of diagnsosi (yes or no)	Alive	Overall_Survival	Tumor size (cm)	Nodal status	Metastasis (yes vs. no)	Lymphovascular invasion (yes vs. no)	Clinical stage at diagnosis	Grade (1,2,3)	recurrence (yes vs. no)	RFS_survival_time	Stroma_CD20_density_mm	Stroma_CD3_density_mm	Stroma_CD3CD8_density_mm	Stroma_Other_density_mm	Epithelium_CD20_density_mm	Epithelium_CD3_density_mm	Epithelium_CD3CD8_density_mm	Epithelium_Other_density_mm	Positivity_numeric
Pt ER1	IDC, NST	ER+	Positive	Positive	2+	Negative	Female				0.9	0/2	NA	NO	I	3			8.03939	293.368	13.302	2801.72	1.47612	118.167	3.7775	6210.97	20.8975
Pt ER2	IDC, NST	ER+	Positive	Positive	2+	Negative	Female	yes	ALIVE	143.533	2.1	0/2 i+	NO	YES	IIA	3	NO	146	259.636	1646.87	249.507	1049.01	521.788	2373.6	223.121	2128.75	93.028
Pt ER3	Invasive solid papillary ca	ER+	Positive	Positive	Negative	NA	Female	yes	ALIVE	143.533	2.4	0/4	NO	NO	IIA	2	NO	146	7.56743	86.3237	0.540941	2346.61	2.26609	11.7085	0	7140.51	94.276
Pt ER4	IDC, NST	ER+	Positive	Positive	2+	Not done	Female	yes	DEAD	14.1333	4.4	0/11	NO	NO	IIB	3	NO	145	131.032	1394.7	48.8187	2088.03	57.2819	530.257	25.5605	3538.09	72.434
Pt ER5	IDC, NST	ER+	Positive	Positive	2+	Negative	Female	yes	ALIVE	142.533	1.2	0/3	NO	NO	I	1	NO	145	49.8472	1544.49	38.1481	526.828	127.162	3112.37	86.7704	847.192	2.9025
Pt ER6	IDC, NST	ER+	Positive	Positive	Negative	NA	Female	yes	ALIVE	142.533	3.5	0/17	NO	NO	IIB	3	NO	145	57.6583	169.824	53.8344	1323.08	198.207	855.864	78.7426	2249.95	80.03
Pt ER7	ILC	ER+	Positive	Positive	Negative	NA	Female	yes	ALIVE	142.533	3.4	0/8	NO	NO	IIB	2	NO	145	1.79231	732.475	7.19233	1326.84	0.268114	816.346	0.686889	5456.93	11.844
Pt ER8	IDC, NST	ER+	Positive	Positive	Negative	NA	Female	yes	ALIVE	142.533	1.1	0/4	NO	YES	I	2	YES	138.567	2.53526	308.159	0	3364.13	3.41617	287.604	0	4611.46	69.982
Pt ER9	IDC, NST	ER+	Positive	Low Positive	2+	Negative	Female	yes	ALIVE	142.533	1	15 of 15 +	NO	YES	IIIC	3	NO	145	738.826	1628.94	615.439	215.36	1398.77	1617.97	1360.59	1060.06	28.784
Pt ER10	IDC. NST	ER+	Positive	Positive	Negative	NA	Female	yes	ALIVE	142.533	1.5	0/4+	NO	YES	I	2	NO	145	7.68126	1278.54	105.911	419.413	10.638	3519.7	159.538	697.068	17.01
Pt ER11	IDC, NST	ER+	Positive	Positive	Negative	NA	Male	yes	ALIVE	141.933	1	0/3	NO	NO	I	2	NO	144.4	42.3193	184.843	63.3646	2040.3	115.566	144.907	309.17	4409.16	6.51
Pt ER12	ILC, pleomorphic variant	ER+	Positive	Positive	Negative	NA	Female	yes	DEAD	126.267	8.5	2/11 +	NO	YES	IIIA	3	YES	31	3.75927	34.9713	18.7434	3335.62	2.19858	98.56	3.52935	4851.85	95.61
Pt ER13	IDC, NST	ER+	Positive	Positive	2+	Not done	Female	yes	DEAD	129.367	1.5	0/4	NO	NO	I	2	NO	144	2.02094	21.7549	7.08533	1696.82	16.2184	67.8311	5.03198	4339.01	69.248
Pt ER14	IDC, NST	ER+	Positive	Positive	Negative	NA	Female	yes	ALIVE	141.533	2.6	1 of 2+	NO	NO	IIB	3	NO	144	4.17646	157.812	12.8046	3482.45	4.17396	168.195	11.8741	6617.89	21.716
Pt ER15	IDC, NST	ER+	Positive	Positive	Negative	NA	Female	yes	ALIVE	141.533	1.7	2/5 +	NO	NO	IIA	1	NO	144	9.20559	171.159	41.7999	2669.53	7.94941	170.421	19.8168	3962.8	76.532
Pt ER16	IDC, NST	ER+	Low Positive	Negative	Negative	NA	Female	yes	ALIVE	141.533	2	0/3	NO	YES	IIA	3	NO	144	209.583	2563.61	141.916	1442.07	162.398	1294.59	90.2189	3064.91	66.432
Pt ER17	IDC, NST	ER+	Positive	Positive	2+	Negative	Female	yes	ALIVE	141.533	1.5	0/2	NO	NO	I	2	NO	144	0	81.6035	0.555062	2829.08	0.974415	73.7028	0.189174	5428.16	62.608
Pt ER18	Invasive lobular ca	ER+	Positive	Positive	Negative	NA	Female	yes	ALIVE	141.533	2.5	1 of 3 +	NO	NO	IIB	2	NO	144	162.551	412.929	143.052	1159.78	744.452	1323.8	582.03	1396.24	48.646
Pt ER19	mixed ductal and lobular ca	ER+	Positive	Positive	Negative	NA	Female	no	DEAD	124.4	1.5	3 of 3 +	NO	NO	IIA	2	NO	143	14.1912	73.4682	38.0579	1931.55	3.27918	146.317	18.7408	5275.2	77.0425
Pt ER20	mixed ductal and lobular ca	ER+	Positive	Positive	Negative	NA	Female	no	DEAD	124.4	1.5	3 of 3 +	NO	NO	IIA	2	NO	143	0	447.14	19.7631	1094.38	7.06573	1376.05	17.6643	3391.55	1.68
Pt ER21	IDC, NST	ER+	Positive	Positive	Negative	NA	Female	yes	ALIVE	140.533	0.9	0/1	NO	NO	I	3	NO	143	0.278937	426.674	7.42271	1623.88	2.26756	824.953	1.37802	4843.73	77.066
Pt ER22	IDC, NST	ER+	Positive	Positive	Negative	NA	Female	yes	ALIVE	140.533	1.3	0/3	NO	NO	I	3	NO	143	18.3477	99.9382	19.6995	1984.53	7.23713	154.562	5.17134	4126.94	86.642
Pt ER23	IDC, NST	ER+	Positive	Positive	2+	Negative	Female	yes	ALIVE	140.533	2.1	3/4 +	NO	YES	IIB	2	NO	143	4.74888	99.1243	10.684	2352.06	2.29518	158.405	10.1113	5065.63	82.975
Pt ER24	IDC, NST	ER+	Positive	Positive	Negative	NA	Female	yes	ALIVE	140.533	1.3	0/3	NO	NO	I	1	NO	143	110.615	467.315	87.6087	1375.25	572.699	1231.55	267.24	3623.99	93.236
Pt ER25	IDC, NST	ER+	Positive	Positive	2+	Negative	Female	yes	ALIVE	139.533	1.8	1 of 7 +	NO	YES	IIA	3	YES	142	10.8053	507.02	77.5713	2284.84	2.97996	196.282	13.6385	5551.93	92.804
Pt ER26	IDC, NST	ER+	Positive	Positive	Negative	NA	Female	yes	ALIVE	137.533	2	2 of 2+	NO	YES	IIB	3	NO	140	5.47609	571.737	13.3439	722.066	23.7635	1817.18	26.3947	2731.57	60.858
Pt TN1	IDC	TNBC	Negative	Negative	Negative	NA					1.8	2/3 pos	NA	YES	IIA	3			0.515109	263.287	0	1845.29	0.335825	1280.87	0	3289.49	9.124
Pt TN2	IDC	TNBC	Negative	Negative	Negative	NA	Female	yes	ALIVE	136.533	1.5	0/2	NO	NO	I	3	NO	139	199.285	2247.65	131.623	3326.37	92.6679	828.893	53.8749	4200.97	58.07
Pt TN3	IDC	TNBC	Negative	Negative	Negative	NA	Female	yes	ALIVE	135.533	1.1	0/3	NO	NO	I	3	NO	138	441.969	1037.88	387.232	2732.2	768.584	865.526	385.439	3598	21.22
Pt TN4	IDC	TNBC	Negative	Negative	Negative	NA	Female	yes	DEAD	18	3.8	2/2 pos	NO	NO	IIB	3	NO	137	204.762	628.55	251.894	3075.2	48.7244	185.671	127.606	5051.29	17.0717
Pt TN5	IDC	TNBC	Negative	Negative	Negative	NA	Female	yes	ALIVE	130.533	2.1	2/9 pos	NO	YES	IIB	3	NO	133	8.80638	81.122	76.0424	2344.41	2.23142	15.454	10.0963	4384.77	54.55
Pt TN6	IDC	TNBC	Negative	Negative	Negative	NA	Female	yes	ALIVE	130.533	3.7	0/7	NO	NO	IIA	3	NO	133	103.664	1629.75	96.3839	2800.1	60.6412	684.598	46.2704	4430.17	25.1067
Pt TN7	IDC	TNBC	Negative	Negative	Negative	NA	Female	yes	ALIVE	120.533	1.5	0/2	NO	NO	I	3	NO	123	14.318	591.564	44.9515	1979.85	22.4392	798.569	23.8339	3012.86	25.56
Pt TN8	IDC	TNBC	Negative	Negative	Negative	NA	Female	yes	ALIVE	109.533	3.3	0/1	NO	NO	IIA	3	NO	112	128.767	3567.27	27.8984	1119.77	50.17	1194.29	31.0912	3901.44	52.972
Pt TN9	DCIS, IDC / No special type	TNBC	Negative	Negative	Equivocal	Negative/non-amplified	Female	yes	ALIVE	75.6667	0.9	0/8	NO	NO	I	Grade 3	YES	39.4667	8.80936	79.8302	0	2332.54	3.66152	46.9083	0	5520.99	66.172
Pt TN10	DCIS, IDC / No special type	TNBC	Negative	Negative	Equivocal	Negative/non-amplified	Female	yes	ALIVE	73.3667	1.5	0/2	NO	NO	I	Grade 3	NO	75.8333	16.4123	137.116	0	3072.75	6.30969	50.7948	0	5530.4	72.35
Pt TN11	DCIS, IDC / No special type	TNBC	Negative	Negative	Equivocal	Negative/non-amplified	Female	yes	ALIVE	69.6333	1.7	0/3	NO	YES	I	Grade 3	YES	12.3	212.474	781.762	42.688	2205.35	40.7414	234.964	10.366	5972.56	8.28
Pt TN12	Ductal Carcinoma In situ (DCIS),Invasive Ductal Carcinoma (IDC) / No special type	TNBC	Negative	Negative	Equivocal	Negative/non-amplified	Female	yes	ALIVE	69.4333	1.8	0/1	NO	NO	I	Grade 3	NO	71.9	63.29	971.655	8.65746	2223.16	47.2476	866.039	1.87414	5503.93	2.966
Pt TN13	Invasive Ductal Carcinoma (IDC) / No special type,Invasive Lobular Carcinoma (ILC),Invsaive carcinoma with apocrine features	TNBC	Negative	Negative	Equivocal	Negative/non-amplified	Female	no	ALIVE	68.0333	0.6	0/1	NO	NO	I	Grade 3	NO	70.5	52.2467	420.326	0.264859	1526.17	96.2686	266.422	0	3873.75	74.202
Pt TN14	Invasive Ductal Carcinoma (IDC) / No special type	TNBC	Negative	Negative	Equivocal	Negative/non-amplified	Female	yes	ALIVE	66.4	0.7	0/3	NO	NA	I	Grade 3	NO	68.8667	57.8526	310.219	4.71002	4189.79	150.862	890.11	10.6506	7110.67	11.034
Pt TN15	Ductal Carcinoma In situ (DCIS),Invasive Ductal Carcinoma (IDC) / No special type	TNBC	Negative	Negative	Equivocal	Negative/non-amplified	Female	yes	ALIVE	64.4	0.4	0/3	NO	NO	I	Grade 3	NO	66.8667	85.9155	873.468	124.963	2752.31	49.9025	1208.37	57.3302	6286.48	47.792
Pt TN16	Invasive Ductal Carcinoma (IDC) / No special type	TNBC	Negative	Negative	Equivocal	Negative/non-amplified	Female	yes	ALIVE	63.4667	2	0/2	NO	NO	I	Grade 3	NO	65.9333	24.2396	2656.81	0.159468	2740.37	77.191	7541.15	0	1705.65	0.586
Pt TN17	Ductal Carcinoma In situ (DCIS),Invasive Ductal Carcinoma (IDC) / No special type	TNBC	Negative	Negative	Equivocal	Negative/non-amplified	Female	no	ALIVE	62.1	2.1	0/4	NO	YES	IIA	Grade 2	NO	64.5667	6.37461	95.9624	36.8415	2587.41	0	38.0718	4.43787	6352.39	17.286
Pt TN18	Ductal Carcinoma In situ (DCIS),Invasive Ductal Carcinoma (IDC) / No special type	TNBC	Negative	Negative	Equivocal	Negative/non-amplified	Female	yes	ALIVE	58.3667	2.2	0/3	NO	YES	IIA	Grade 3	NO	60.8333	26.9875	494.512	53.0671	1780.43	26.2625	453.815	21.3237	5237.66	29.864
Pt TN19	Ductal Carcinoma In situ (DCIS),Invasive Ductal Carcinoma (IDC) / No special type	TNBC	Negative	Negative	Equivocal	Negative/non-amplified	Female	yes	ALIVE	53.3667	2.8		NO	YES	IIB	Grade 3	NO	55.8333	138.406	468.679	222.934	1994.09	222.246	527.08	130.648	4724.38	74.558
Pt TN20	Invasive Ductal Carcinoma (IDC) / No special type	TNBC	Negative	Negative	Equivocal	Negative/non-amplified	Female	yes	ALIVE	50	2.4	0/1	NO	NO	IIA	Grade 2	NO	52.4667	5.32094	84.6139	112.948	3368.09	0	424.744	472.19	6884.27	0
Pt TN21	Invasive Ductal Carcinoma (IDC) / No special type	TNBC	Negative	Negative	Equivocal	Negative/non-amplified	Female	yes	ALIVE	45.3		0/8	NO	NO			NO	47.7667	23.029	528.554	2.29054	2437.42	38.0521	462.915	0	6816	38.438
Pt TN22	Invasive Ductal Carcinoma (IDC) / No special type	TNBC	Negative	Negative	Equivocal	Negative/non-amplified	Female	yes	ALIVE	45.0667		0/16	NO	NO			NO	47.5333	38.6526	471.333	21.0271	4195.02	120.439	966.877	44.3948	6413.15	2.158
Pt TN23	Ductal Carcinoma In situ (DCIS),Invasive Ductal Carcinoma (IDC) / No special type	TNBC	Negative	Negative	Equivocal	Negative/non-amplified	Female	yes	ALIVE	44.5667	0.22	0/0	NO	NO	I	Grade 2	NO	47.0333	126.529	473.119	12.7382	1237.78	82.9318	209.189	1.8707	3885.94	55.634
Pt TN24	Ductal Carcinoma In situ (DCIS),Invasive Ductal Carcinoma (IDC) / No special type	TNBC	Negative	Negative	Equivocal	Negative/non-amplified	Female	yes	ALIVE	43.9667	0.3	0/6	NO	NO	I	Grade 3	NO	46.4333	45.8533	313.923	2.831	2478.59	63.7791	948.61	1.39103	6565.93	15.1983
Pt TN25	Ductal Carcinoma In situ (DCIS),Invasive Ductal Carcinoma (IDC) / No special type,Invasive Lobular Carcinoma (ILC)	TNBC	Negative	Negative	Equivocal	Negative/non-amplified	Female	yes	ALIVE	43.5333	0.4	0/2	NO	NO	I	Grade 2	NO	46	18.1856	213.75	40.7731	2290.73	4.50016	32.4107	2.33062	5807.37	94.976
Pt TN26	Ductal Carcinoma In situ (DCIS),Invasive Ductal Carcinoma (IDC) / No special type	TNBC	Negative	Negative	Equivocal	Negative/non-amplified	Female	yes	DEAD	41.9	6.5		NO	YES	IIIA	Grade 3	NO	44.3667	92.0576	209.171	7.17649	2207.41	73.539	178.02	0.43859	5946.15	87.995
Pt TN27	Invasive Ductal Carcinoma (IDC) / No special type	TNBC	Negative	Negative	Negative	Negative/non-amplified	Female	yes	ALIVE	41.2333	5.3	0/2	NO	NO	IIA	Grade 3	NO	43.7	0.838581	50.4357	0	1181.52	0	14.6088	0	4577.97	80.28
Pt TN28	Ductal Carcinoma In situ (DCIS),Invasive Ductal Carcinoma (IDC) / No special type	TNBC	Negative	Negative	Equivocal	Negative/non-amplified	Female	yes	ALIVE	38.1667	2.5	0/6	NO	NO	IIA	Grade 3	NO	40.6333	95.5272	671.404	3.61736	1545.16	73.4895	703.587	0	4319.82	88.62
Pt TN29	Invasive Ductal Carcinoma (IDC) / No special type	TNBC	Negative	Negative	Equivocal	Negative/non-amplified	Female	yes	ALIVE	37.7333	1.2	0/5	NO	NO	I	Grade 3	NO	40.2	178.738	936.323	4.79817	2318.54	115.834	779.422	0.671529	4929.71	89.942
Pt TN30	Invasive Ductal Carcinoma with chondroid differentiation (IDC)	TNBC	Negative	Negative	Equivocal	Negative/non-amplified	Female	yes	ALIVE	34.7667	1.7	0 out of 3	NO	NO	1A	Grade 3	NO	37.2333	139.807	581.904	85.0963	2509.02	298.464	1616.97	217.709	3957.23	69.898
Pt TN31	Invasive Ductal Carcinoma with chondroid differentiation (IDC)	TNBC	Negative	Negative	Negative	Negative/non-amplified	Female	yes	ALIVE	33.1	1.9	1 out of 3	NO	NO	IA	Grade 3	NO	35.5667	80.6935	577.182	21.547	2343.19	38.6314	182.914	2.74737	5836.1	76.056

## Sheet: Cohort 3
SID	Treatment Group	Subtype	Stage	Study	Biopsy Sample	Sex	Alive/Dead (May 2025)	Pembro_Cycles	Chemo_Agent	Disease_Progression	PDL1 CPS score	PDL1_score_10	survival_testing	survival_treatment_death	Stroma_CD20_density_mm	Stroma_CD3_density_mm	Stroma_CD3CD8_density_mm	Stroma_Other_density_mm	Epithelium_CD20_density_mm	Epithelium_CD3_density_mm	Epithelium_CD3CD8_density_mm	Epithelium_Other_density_mm	THSD4 Positivity_numeric
Pt 1	No_Treat	TNBC	IV	Cell comparisons	NA	F	D	NA	NA	New brain metastasis	NA	NA	6.43333	NA	19.8534	311.473	17.4753	1759.41	4.35963	42.8057	0.284764	5550.95	56.646
Pt 2	No_Treat	TNBC	IV	Cell comparisons	met	F	D	NA	NA	NA	>10, 12%	above	0.233333	NA	226.973	442.562	336.79	2019.19	949.79	849.407	829.533	3763.72	87.3333
Pt 3	No_Treat	TNBC	IV	Cell comparisons	breast	F	D	NA	NA	Death	<10, 5%	below	0.133333	NA	5.37852	45.5587	15.4622	2955.98	3.00328	18.4328	1.91628	6423.26	91.73
Pt 4	No_Treat	TNBC	IV	Cell comparisons	breast	F	D	NA	NA	Progressive weakness	<10, 0%	below	0.133333	NA	11.8869	144.176	37.5959	2471.05	103.233	227.427	58.0412	7014.34	71.722
Pt 5	No_Treat	TNBC	IV	Cell comparisons	breast	F	A	NA	NA	Diffuse metastatic spread	<10, 5-9%	below	30.1333	NA	11.9238	264.932	5.81984	2434.7	91.15	559.476	0	6420.17	92.07
Pt 6	No_Treat	TNBC	IV	Cell comparisons	met	F	D	NA	NA	Rapid decline	<10, 2%	below	0.233333	NA	4.69166	3.57535	0	2385.36	0	0	0	7645.97	65.972
Pt 7	No_Treat	TNBC	IV	Cell comparisons	NA		A	NA	NA	AL Amylodoysis	CPS>10, 80		29.2667	NA	10.5325	226.927	92.871	2147.22	58.0202	397.778	283.482	6247.47	99.52
Pt 8	No_Treat	TNBC	IV	Cell comparisons	breast		D	NA	NA	AML diagnosis followed by Dr.Chen	CPS <10		2.96667	NA	1.51754	548.974	0.533258	3114.64	0.385107	507.426	0	4299.41	75.566
Pt 9	Chemotherapy	TNBC	IV	Cell comparisons, survival analyses	met	F	A	NA	Nab-paclitaxel	New mets	<10, 3%	below	33.8	33.7333	11.9812	448.288	15.8641	2256.8	0	3439.2	79.6533	4736.18	93.9667
Pt 10	Chemotherapy	TNBC	IV	Cell comparisons, survival analyses	breast	F	D	NA	Nab-paclitaxel, carboplatin	Death	<10, 5-9%	below	0.7	0.666667	32.6409	249.356	27.072	2116.88	75.1642	327.732	17.0954	5673.57	87.075
Pt 11	Chemotherapy	TNBC	IV	Cell comparisons, survival analyses	breast	F	D	NA	Capecitabine, MTX, Cyclophosphamide	Brain mets	<10	below	7.93333	12.4	0	60.5747	2.36793	1483.94	0	37.5541	0.468788	5598.66	86.756
Pt 12	Chemotherapy	TNBC	IV	Cell comparisons, survival analyses	breast	F	D	NA	Paclitaxel	Other disease progression *died of other cause	<10	below	8.53333	5.06667	1.15066	482.691	2.87196	1620.4	0.327773	2572.91	19.6096	4547.04	34.804
Pt 13	Chemotherapy	TNBC	IV	Cell comparisons, survival analyses	met	F	A	NA	Paclitaxel, Sacituzumab govitecan, trastuzumab deruxtecan	Functional decline	<10, 8%	below	26.4333	26.4333	14.5836	384.592	12.0388	2023.08	23.4893	369.699	7.61098	4141.81	97.428
Pt 14	Chemotherapy	TNBC	IV	Cell comparisons, survival analyses	breast	F	A	NA	Paclitaxel , capecitabine, olaparib	NA	>10	below	39.0333	38.7667	13.8545	1151.4	16.006	2689.71	125.743	1966.08	65.4371	3972.93	82.842
Pt 15	Chemotherapy	TNBC	IV	Cell comparisons, survival analyses	breast	F	D	NA	Paclitaxel	Pleural effusion progression	<10, 0%	below	2.53333	2.3	50.6564	436.515	22.3259	1867.75	25.7228	295.253	2.87071	3991.92	97.022
Pt 16	Chemotherapy	TNBC	IV	Cell comparisons, survival analyses	met	F	D	NA	FEC-75	Mets and PE	<10, 3%	below	9.26667	7.93333	3.0859	384.21	13.3222	2054.46	13.576	1829.09	10.9574	4357.99	82.855
Pt 17	Chemotherapy	TNBC	IV	Cell comparisons, survival analyses	breast	F	D	NA	Capecitabine	Death	<10, 5-9%	below	0.4	0.533333	7.53924	110.248	9.56347	2958.12	4.17004	69.5259	5.84664	5332.92	57.642
Pt 18	Chemotherapy	TNBC	IV	Cell comparisons, survival analyses	breast	F	D	NA	Capecitibine Dec 2022 x3. Sacitizumab govitecan Feb 2023- current. X 15 cycles.	Deterioration and death	<10, 3%	below	30.8	29.8667	12.9555	72.3528	5.12839	1817.57	77.549	59.8035	2.37147	5957.39	98.608
Pt 19	Chemotherapy	TNBC	IV	Cell comparisons, survival analyses	breast	F	D	NA	Capecitabine, sacituzumab govitecan, cisplatin/gemcitabine, doxorubicin	BL Pleural effusions	<10, 5%	below	21.5	21.5	231.893	1006.97	14.9039	733.019	571.438	2800.29	16.4893	2401.63	49.714
Pt 20	Chemotherapy	TNBC	IV	Cell comparisons, survival analyses	breast	F	D	NA	Nab-paclitaxel, gemcitabine, capecitabine	Growth of mets	>/=10	above	5.96667	5.73333	34.4762	1161.38	307.034	2030.78	77.0974	1577.51	370.195	4477.03	75.006
Pt 21	Chemotherapy	TNBC	IV	Cell comparisons, survival analyses	breast	F	D	NA	gemcitibine/carboplatin May 202-september. Started on Sacitzumab gov sep 2023 x 4. Vinorelbine x 1 Dec 2023.	Leptomeningeal Metastases Progression	<10, 5%	below	8.2	19.5333	1.99112	116.764	45.0408	2285.76	3.32065	32.5983	10.1093	4744.63	98.66
Pt 22	Chemotherapy	TNBC	IV	Cell comparisons, survival analyses	breast	F	D	NA	Y- paclitaxel, FEC-50, sacitizumab govitecan	Liver metastasis progression	<10, 4%	below	14.6667	14.6667	16.4565	115.811	6.74825	2186.66	23.4148	16.7723	0.409175	7329.16	93.914
Pt 23	Chemotherapy	TNBC	IV	Cell comparisons, survival analyses	breast	F	A	NA	Capecitabine, paclitaxel, sacituzumab govitecan	Growing metastasis	<10, 3-5%	below	30.5667	30.5667	0	19.8881	0.826735	1712.11	0	13.3272	0	6612.66	50.96
Pt 24	Chemotherapy	TNBC	IV	Cell comparisons, survival analyses	breast	F	D	NA	Capecitabine	Growth of bone mets	<10, 3-5%	below	3.86667	3.63333	3.62472	474.114	35.8689	3636.01	27.8028	925.138	146.692	5476.53	11.8767
Pt 25	Chemotherapy	TNBC	IV	Cell comparisons, survival analyses	met	F	A	NA	Gemcitabine/Cisplatin	New lung mets	<10, 1%	below	34.9667	34.8667	42.9226	1401.44	4.04274	733.127	261.122	4285.8	1.75679	1602.43	65.76
Pt 26	Chemotherapy	TNBC	IV	Cell comparisons, survival analyses	breast	F	D	NA	Nab-Paclitaxel, gemcitabine, cisplatin	New diffuse metastasis	<10, 1-2%	below	6.83333	9.43333	3.56682	374.964	30.6206	2180.27	0.867388	259.454	4.76494	6135.83	84.032
Pt 27	Chemotherapy	TNBC	IV	Cell comparisons, survival analyses	breast	F	D	NA	nab-paclitaxel		CPS<10	below	2.73333	9.6	10.7349	408.516	56.2575	2165.21	3.43151	74.2466	8.50598	5518.52	99.3367
Pt 28	Chemotherapy	TNBC	IV	Cell comparisons, survival analyses	NA	F	D	NA	Sacitizumab/govitecan	NA. Died of PE	>/=10	above	3.56667	3.56667	109.844	525.359	116.403	1495.51	212.338	435.379	54.5064	3307.29	99.935
Pt 29	Chemotherapy	TNBC	IV	Cell comparisons, survival analyses	breast	F	A	NA	Carboplatin, gemcitabine	NA	<10, 0%	below	20.5333	20.5333	38.1986	520.938	20.7157	1206.65	320.35	1779.02	0	3030.04	84.0425
Pt 30	Chemotherapy	TNBC	IV	Cell comparisons, survival analyses	met	F	A	NA	Nab-paclitaxel, sacituzumab/govitecan,	NA	<10	below	19.0667	19.0667	10.4646	183.785	2.69957	1299.91	189.459	2049.3	34.339	5710.16	52.774
Pt 31	Pembrolizumab + Chemotherapy	TNBC	IV	Cell comparisons, survival analyses	breast	F	A	6?	Paclitaxel, nab-paclitaxel	Liver metastasis progression	>10, 60%	above	30.1333	28.8667	7.29992	613.46	15.8719	2556.38	11.7455	1130.76	32.3485	4629.8	98.664
Pt 32	Pembrolizumab + Chemotherapy	TNBC	IV	Cell comparisons, survival analyses	breast	F	D	6	Abraxane, switched to carbo/gem when chemo started	Original primary ER+ ~30-40%, repeat biopsy close to triple negative, but then treated like ER+ in later lines. Not following standard management.	CPS>10%, 10%	above	6.43333	7.7	38.829	214.076	23.3964	2494.51	33.2435	206.005	15.4212	5593.91	91.282
Pt 33	Pembrolizumab + Chemotherapy	TNBC	IV	Cell comparisons, survival analyses	met	F	D	2	NA	Mediastinal met growth	>/=10, 10%	above	7.06667	6.83333	119.709	586.178	119.171	1410.19	181.918	1392.57	93.0487	4776.7	69.2
Pt 34	Pembrolizumab + Chemotherapy	TNBC	IV	Cell comparisons, survival analyses	breast	F	A	18	Nab-paclitaxel and carboplatin	NA	>/=10, 15%	above	29.9333	28.6	13.3606	397.505	38.0925	2328.06	16.7126	386.315	16.3853	5822.28	92.09
Pt 35	Pembrolizumab + Chemotherapy	TNBC	IV	Cell comparisons, survival analyses	breast	F	D	2	Gemcitabine, Cisplatin, Sacituzumab/govitecan, nab-paclitaxel	Multifocal new metastasis	>10, 25%	above	7.3	6.46667	6.47417	396.675	56.9891	2380.31	18.1506	246.514	49.7221	5876.15	94.09
Pt 36	Pembrolizumab + Chemotherapy	TNBC	IV	Cell comparisons, survival analyses	breast	F	D	1	Cisplatin and Carboplatin	Pleural effusion progression	>/= 10	above	8.2	0.666667	229.63	756.416	141.483	1635.63	295.74	484.553	105.936	4895.24	94.594
Pt 37	Pembrolizumab + Chemotherapy	TNBC	IV	Cell comparisons, survival analyses	breast	F	D	5	Cisplatin/gemcitabine Jan 15 2022 x 6 cycles. Eventually switched to capecitibineMay 2022 x2. Sacituzumab/govitecan x1 June 2022.	Leptomeningeal Metastases	>/= 10	above	5.36667	5.36667	81.3198	324.394	13.1857	2512.16	86.6211	663.734	11.9283	6544.04	85.7
Pt 38	Pembrolizumab + Chemotherapy	TNBC	IV	Cell comparisons, survival analyses	breast	F	D	7	Nab-paclitaxel	Additional diffuse metastases (off therapy)	>10, 20%	above	9.4	8.66667	33.1385	523.619	119.13	2192.41	68.2351	435.05	108.487	4446.77	63.8767
Pt 39	Pembrolizumab + Chemotherapy	TNBC	IV	Cell comparisons, survival analyses	met	F	A	14	Nab-paclitaxel	New mets	>/=10, 10%	above	19.1333	16.1667	25.1792	187.36	117.253	2113.14	157.674	201.671	90.8031	4660.57	97.738
Pt 40	Pembrolizumab + Chemotherapy	TNBC	IV	Cell comparisons, survival analyses	met	F	A	15	Nab-paclitaxel	New lung, bone lesions	>10, 12%	above	31.7	29.9	6.95375	473.862	4.31231	1155.6	72.9507	2353.41	32.2569	4567.74	15.412
Pt 41	Pembrolizumab + Chemotherapy	TNBC	IV	Cell comparisons, survival analyses	breast	F	D	6	Nab-paclitaxel	Growth of existing mets	>10, 20%	above	5.03333	4.56667	324.714	973.127	103.509	1776.54	1015.63	2277.09	182.158	3478.14	70.332
Pt 42	Pembrolizumab + Chemotherapy	TNBC	IV	Cell comparisons, survival analyses	breast	F	A	17	Carboplatin, Paclitaxel	NA	>10, 40-50	above	28.9	28.5333	334.098	1994.79	110.442	1740.71	757.864	4433.32	186.636	1771.77	51.078
Pt 43	Pembrolizumab + Chemotherapy	TNBC	IV	Cell comparisons, survival analyses	breast	F	D	1	Gemcitabine/Cisplatin	BL Pleural effusions	>10, 12%	above	2.76667	1.16667	4.73194	300.28	11.2517	2072.78	22.6014	91.7672	12.474	5600.93	72.43
Pt 44	Pembrolizumab + Chemotherapy	TNBC	IV	Cell comparisons, survival analyses	breast	F	A		Paclitaxel	NA… but slow decline	>10, 10-15%	above	17.8667	16.1333	4.76469	2415.47	0.217223	364.085	61.3987	6262.73	0	182.391	52.0183
Pt 45	Pembrolizumab + Chemotherapy	TNBC	IV	Cell comparisons, survival analyses	met	F	D	4	Nab-paclitaxel	Growing metastases	>/=10, 10%	above	6.76667	6.4	4.99748	234.543	71.2222	3346.16	2.98479	211.386	90.6253	6778.99	84.86
Pt 46	Pembrolizumab + Chemotherapy	TNBC	IV	Cell comparisons, survival analyses	met	F	A	6	Nab-paclitaxel	NA. Stopped treatment due to s/e	>10, 12%	above	27.6	27.2333	18.9038	1720.59	65.0435	1270.82	40.0377	2868.31	114.504	3007.58	95.0067
Pt 47	Pembrolizumab + Chemotherapy	TNBC	IV	Cell comparisons, survival analyses	breast	F	A	8	Cisplatin, gemcitabine	NA complete resolution Nov 8 2024	>10, 80%	above	13.9667	13.9667	83.4242	772.78	6.45419	3334.21	248.715	485.697	0	3978.79	21.14
Pt 48	Pembrolizumab + Chemotherapy	TNBC	IV	Cell comparisons, survival analyses	breast	F	A	3	Nab-paclitaxel, gemcitabine, doxorubicin,	Growing metastases	>10, 12%	above	14.8667	15.4	4.46447	118.142	14.4278	3158.04	12.8629	236.595	40.5445	6850.9	23.98
